# Supplementary material for: 2-({[(Pyridin-1-ium-2-ylmeth­yl)carbamo­yl]form­amido}­meth­yl)pyridin-1-ium bis­(3,5-di­carb­oxy­benzoate): crystal structure and Hirshfeld surface analysis
Source: Acta Crystallogr E Crystallogr Commun. 2016 Jan 27;72(Pt 2):241–8. doi: 10.1107/S2056989016000980 (PMC4770948; doi:10.1107/S2056989016000980)
Supplement: Supplementary file 1 [file e-72-00241-sup1.cif]

##############################################################################
#                                                                            #
# This CIF contains the data in a paper accepted for publication in          #
# Acta Crystallographica Section E. It conforms to the requirements of       #
# Notes for Authors for Acta Crystallographica Section E, and has been       #
# peer reviewed under the auspices of the IUCr Commission on Journals.       #
#                                                                            #
# Full details of the Crystallographic Information File format               #
# are given in the paper "The Crystallographic Information File (CIF):       #
# a New Standard Archive File for Crystallography" by S. R. Hall, F. H.      #
# Allen and I. D. Brown [Acta Cryst. (1991), A47, 655-685].                  #
#                                                                            #
# The current version of the core CIF dictionary is obtainable from          #
# ftp://ftp.iucr.org/pub/cif_core.dic.                                       #
#                                                                            #
# Software is freely available for graphical display of the structure(s)     #
# in this CIF. For information consult the CIF software page                 #
# http://www.iucr.org/resources/cif/software.                                #
#                                                                            #
# This file may be used for bona fide research purposes within the           #
# scientific community so long as proper attribution is given to the journal # 
# article from which it was obtained.                                        #
#                                                                            #
##############################################################################
data_I
_database_code_depnum_ccdc_archive 'CCDC 1447965'
_audit_creation_method     'SHELXL-2014/7'
_chemical_name_systematic
;
2-({[(Pyridin-1-ium-2-ylmethyl)carbamoyl]formamido}methyl)pyridin-1-ium
bis(3,5-dicarboxybenzoate)
;
_chemical_name_common     ?
_chemical_formula_moiety     'C14 H16 N4 O2 2+, 2(C9 H5 O6 -)'
_chemical_formula_sum     'C32 H26 N4 O14 '
_chemical_formula_iupac     'C14 H16 N4 O2 2+, 2C9 H5 O6 -'
_chemical_formula_weight     690.56
_chemical_melting_point     ?
_shelx_space_group_comment
;
The symmetry employed for this shelxl refinement is uniquely defined
by the following loop, which should always be used as a source of
symmetry information in preference to the above space-group names.
They are only intended as comments.
;
_space_group_crystal_system     monoclinic
_space_group_name_H-M_alt     'P 21/c'
_space_group_name_Hall     '-P 2ybc'
loop_
    _space_group_symop_operation_xyz
    'x, y, z'
    '-x, y+1/2, -z+1/2'
    '-x, -y, -z'
    'x, -y-1/2, z-1/2'
_cell_length_a     5.0436(3)
_cell_length_b     18.4232(10)
_cell_length_c     16.0796(9)
_cell_angle_alpha     90
_cell_angle_beta     95.878(5)
_cell_angle_gamma     90
_cell_volume     1486.25(15)
_cell_formula_units_Z     2
_cell_measurement_reflns_used     6152
_cell_measurement_theta_min     3.3500
_cell_measurement_theta_max     29.1450
_cell_measurement_temperature     100(2)
_exptl_crystal_description     prism
_exptl_crystal_colour     'pale-yellow'
_exptl_crystal_size_max     0.300
_exptl_crystal_size_mid     0.100
_exptl_crystal_size_min     0.050
_exptl_crystal_density_diffrn     1.543
_exptl_crystal_density_meas     ?
_exptl_crystal_density_method     ?
_exptl_crystal_F_000     716
_exptl_absorpt_coefficient_mu     0.123
_exptl_absorpt_correction_type     multi-scan
_exptl_absorpt_process_details
;
(CrysAlis PRO; Agilent, 2014)
;
_shelx_estimated_absorpt_T_min     0.964
_shelx_estimated_absorpt_T_max     0.994
_exptl_absorpt_correction_T_min     0.57977
_exptl_absorpt_correction_T_max     1.00000
_diffrn_ambient_temperature     100(2)
_diffrn_radiation_type     MoK\a
_diffrn_radiation_wavelength     0.71073
_diffrn_radiation_source     'SuperNova (Mo) X-ray Source'
_diffrn_radiation_monochromator     Mirror
_diffrn_measurement_device_type
                  'Agilent SuperNova Dual diffractometer with an Atlas detector'
_diffrn_measurement_method     '\w scan'
_diffrn_detector_area_resol_mean     10.4041
_diffrn_reflns_number     17686
_diffrn_reflns_av_R_equivalents     0.0688
_diffrn_reflns_theta_min     3.373
_diffrn_reflns_theta_max     27.498
_diffrn_reflns_theta_full     27.498
_diffrn_measured_fraction_theta_max     0.998
_diffrn_measured_fraction_theta_full     0.998
_diffrn_reflns_limit_h_min     -6
_diffrn_reflns_limit_h_max     6
_diffrn_reflns_limit_k_min     -23
_diffrn_reflns_limit_k_max     23
_diffrn_reflns_limit_l_min     -20
_diffrn_reflns_limit_l_max     20
_diffrn_standards_number     0
_diffrn_standards_interval_count     0
_diffrn_standards_interval_time     0
_diffrn_standards_decay_%     0
_refine_special_details     ?
_reflns_number_total     3410
_reflns_number_gt     2656
_reflns_threshold_expression     'I > 2\s(I)'
_refine_ls_structure_factor_coef     Fsqd
_refine_ls_matrix_type     full
_refine_ls_R_factor_all     0.0687
_refine_ls_R_factor_gt     0.0506
_refine_ls_wR_factor_gt     0.1204
_refine_ls_wR_factor_ref     0.1343
_refine_ls_goodness_of_fit_ref     1.071
_refine_ls_restrained_S_all     1.070
_refine_ls_number_reflns     3410
_refine_ls_number_parameters     238
_refine_ls_number_restraints     4
_refine_ls_weighting_scheme     calc
_refine_ls_weighting_details
              'w=1/[\s^2^(Fo^2^)+(0.0563P)^2^+0.8519P] where P=(Fo^2^+2Fc^2^)/3'
_atom_sites_solution_hydrogens     mixed
_atom_sites_solution_primary     ?
_atom_sites_solution_secondary     ?
_refine_ls_shift/su_max     0.000
_refine_ls_shift/su_mean     0.000
_refine_diff_density_max     0.457
_refine_diff_density_min     -0.259
_refine_ls_extinction_method     none
_refine_ls_extinction_coef     .
loop_
    _atom_type_symbol
    _atom_type_description
    _atom_type_scat_dispersion_real
    _atom_type_scat_dispersion_imag
    _atom_type_scat_source
    'C' 'C' 0.0033 0.0016
                         'International Tables Vol C Tables 4.2.6.8 and 6.1.1.4'
    'H' 'H' 0.0000 0.0000
                         'International Tables Vol C Tables 4.2.6.8 and 6.1.1.4'
    'N' 'N' 0.0061 0.0033
                         'International Tables Vol C Tables 4.2.6.8 and 6.1.1.4'
    'O' 'O' 0.0106 0.0060
                         'International Tables Vol C Tables 4.2.6.8 and 6.1.1.4'
_computing_data_collection
;
CrysAlis PRO (Agilent, 2014)
;
_computing_cell_refinement
;
CrysAlis PRO (Agilent, 2014)
;
_computing_data_reduction
;
CrysAlis PRO (Agilent, 2014)
;
_computing_structure_solution
;
SHELXS97 (Sheldrick, 2008)
;
_computing_structure_refinement
;
SHELXL2014 (Sheldrick, 2015)
;
_computing_molecular_graphics
;
ORTEP-3 for Windows (Farrugia, 2012), <i>QMol</i> (Gans & Shalloway,
2001) and
DIAMOND (Brandenburg, 2006)
;
_computing_publication_material
;
publCIF (Westrip, 2010)
;
loop_
    _atom_site_type_symbol
    _atom_site_label
    _atom_site_fract_x
    _atom_site_fract_y
    _atom_site_fract_z
    _atom_site_U_iso_or_equiv
    _atom_site_adp_type
    _atom_site_calc_flag
    _atom_site_occupancy
    _atom_site_disorder_assembly
    _atom_site_disorder_group
    O O1 0.2441(3) 0.56058(7) 0.47153(9) 0.0231(3) Uani d 1 . .
    N N1 -0.3956(3) 0.69095(9) 0.53385(11) 0.0198(4) Uani d 1 . .
    H H1N -0.285(4) 0.6629(11) 0.5665(12) 0.024 Uiso d 1 . .
    N N2 -0.2089(3) 0.56875(9) 0.45086(11) 0.0194(4) Uani d 1 . .
    H H2N -0.364(3) 0.5516(12) 0.4615(14) 0.023 Uiso d 1 . .
    C C1 -0.3894(4) 0.69266(10) 0.45027(12) 0.0187(4) Uani d 1 . .
    C C2 -0.5582(4) 0.73355(11) 0.57322(13) 0.0226(4) Uani d 1 . .
    H H2 -0.5589 0.7300 0.6321 0.027 Uiso calc 1 . .
    C C3 -0.7242(4) 0.78235(11) 0.52887(13) 0.0241(4) Uani d 1 . .
    H H3 -0.8446 0.8113 0.5562 0.029 Uiso calc 1 . .
    C C4 -0.7117(4) 0.78821(11) 0.44357(13) 0.0234(4) Uani d 1 . .
    H H4 -0.8184 0.8231 0.4122 0.028 Uiso calc 1 . .
    C C5 -0.5438(4) 0.74330(10) 0.40389(13) 0.0209(4) Uani d 1 . .
    H H5 -0.5349 0.7472 0.3453 0.025 Uiso calc 1 . .
    C C6 -0.2190(4) 0.63885(10) 0.40966(13) 0.0208(4) Uani d 1 . .
    H H6A -0.2906 0.6325 0.3504 0.025 Uiso calc 1 . .
    H H6B -0.0358 0.6584 0.4107 0.025 Uiso calc 1 . .
    C C7 0.0204(4) 0.53666(11) 0.47870(12) 0.0197(4) Uani d 1 . .
    O O2 0.8690(3) 0.32072(7) 0.27064(9) 0.0253(3) Uani d 1 . .
    O O3 1.1233(3) 0.39299(8) 0.35861(9) 0.0298(4) Uani d 1 . .
    O O4 1.2729(3) 0.64690(8) 0.25738(10) 0.0260(3) Uani d 1 . .
    O O5 0.9119(3) 0.69980(7) 0.19086(9) 0.0243(3) Uani d 1 . .
    H H5O 0.994(5) 0.7391(9) 0.2034(16) 0.036 Uiso d 1 . .
    O O6 0.2374(3) 0.55161(7) 0.03570(9) 0.0220(3) Uani d 1 . .
    O O7 0.1837(3) 0.43588(7) 0.07250(9) 0.0217(3) Uani d 1 . .
    H H7O 0.049(3) 0.4407(14) 0.0370(13) 0.033 Uiso d 1 . .
    C C8 0.8550(4) 0.44714(10) 0.24689(12) 0.0183(4) Uani d 1 . .
    C C9 0.9905(4) 0.51294(10) 0.25715(12) 0.0178(4) Uani d 1 . .
    H H9 1.1439 0.5167 0.2964 0.021 Uiso calc 1 . .
    C C10 0.9018(4) 0.57340(10) 0.20997(12) 0.0171(4) Uani d 1 . .
    C C11 0.6784(4) 0.56752(10) 0.15260(12) 0.0180(4) Uani d 1 . .
    H H11 0.6170 0.6086 0.1205 0.022 Uiso calc 1 . .
    C C12 0.5438(4) 0.50196(10) 0.14184(12) 0.0178(4) Uani d 1 . .
    C C13 0.6305(4) 0.44181(10) 0.18970(12) 0.0180(4) Uani d 1 . .
    H H13 0.5360 0.3972 0.1832 0.022 Uiso calc 1 . .
    C C14 0.9579(4) 0.38131(10) 0.29671(12) 0.0197(4) Uani d 1 . .
    C C15 1.0500(4) 0.64353(10) 0.22231(12) 0.0191(4) Uani d 1 . .
    C C16 0.3081(4) 0.49865(10) 0.07891(12) 0.0184(4) Uani d 1 . .
loop_
    _atom_site_aniso_label
    _atom_site_aniso_U_11
    _atom_site_aniso_U_22
    _atom_site_aniso_U_33
    _atom_site_aniso_U_12
    _atom_site_aniso_U_13
    _atom_site_aniso_U_23
    O1 0.0151(7) 0.0200(7) 0.0337(8) -0.0005(5) -0.0001(6) 0.0019(6)
    N1 0.0211(9) 0.0166(8) 0.0204(9) -0.0001(6) -0.0033(7) 0.0019(7)
    N2 0.0166(8) 0.0145(8) 0.0264(9) 0.0000(6) -0.0006(7) 0.0020(7)
    C1 0.0193(9) 0.0160(9) 0.0197(10) -0.0030(7) -0.0031(7) 0.0000(8)
    C2 0.0266(11) 0.0206(10) 0.0197(10) -0.0036(8) -0.0014(8) -0.0006(8)
    C3 0.0276(11) 0.0176(10) 0.0272(11) -0.0007(8) 0.0027(8) -0.0034(8)
    C4 0.0274(11) 0.0145(9) 0.0270(11) 0.0008(8) -0.0032(8) 0.0008(8)
    C5 0.0252(10) 0.0166(9) 0.0201(10) -0.0018(8) -0.0024(8) 0.0006(8)
    C6 0.0221(10) 0.0176(10) 0.0221(10) -0.0002(7) -0.0006(8) 0.0021(8)
    C7 0.0188(9) 0.0191(10) 0.0207(10) -0.0003(7) -0.0002(7) -0.0034(8)
    O2 0.0290(8) 0.0153(7) 0.0298(8) 0.0007(6) -0.0060(6) 0.0020(6)
    O3 0.0359(9) 0.0218(8) 0.0281(8) 0.0010(6) -0.0140(7) 0.0031(6)
    O4 0.0214(7) 0.0204(7) 0.0341(9) -0.0014(6) -0.0071(6) -0.0030(6)
    O5 0.0260(8) 0.0135(7) 0.0313(8) -0.0026(6) -0.0074(6) 0.0017(6)
    O6 0.0220(7) 0.0185(7) 0.0234(7) -0.0015(5) -0.0072(6) 0.0036(6)
    O7 0.0210(7) 0.0163(7) 0.0256(8) -0.0035(5) -0.0084(6) 0.0020(6)
    C8 0.0220(10) 0.0154(9) 0.0171(9) 0.0028(7) 0.0009(7) 0.0000(7)
    C9 0.0186(9) 0.0192(9) 0.0149(9) 0.0011(7) -0.0012(7) -0.0019(7)
    C10 0.0178(9) 0.0148(9) 0.0185(9) -0.0003(7) 0.0016(7) -0.0013(7)
    C11 0.0204(10) 0.0146(9) 0.0185(10) 0.0037(7) -0.0004(8) 0.0013(7)
    C12 0.0175(9) 0.0169(9) 0.0184(10) 0.0010(7) -0.0001(7) 0.0001(7)
    C13 0.0194(9) 0.0150(9) 0.0196(10) 0.0000(7) 0.0013(7) -0.0018(7)
    C14 0.0206(9) 0.0164(9) 0.0214(10) 0.0021(7) -0.0010(8) 0.0016(8)
    C15 0.0226(10) 0.0166(9) 0.0176(9) -0.0001(7) 0.0000(8) -0.0015(7)
    C16 0.0199(10) 0.0162(9) 0.0186(10) -0.0001(7) -0.0001(8) 0.0002(7)
_geom_special_details
;
 All esds (except the esd in the dihedral angle between two l.s. planes)
 are estimated using the full covariance matrix.  The cell esds are taken
 into account individually in the estimation of esds in distances, angles
 and torsion angles; correlations between esds in cell parameters are only
 used when they are defined by crystal symmetry.  An approximate (isotropic)
 treatment of cell esds is used for estimating esds involving l.s. planes.
;
loop_
    _geom_bond_atom_site_label_1
    _geom_bond_atom_site_label_2
    _geom_bond_site_symmetry_2
    _geom_bond_distance
    _geom_bond_publ_flag
    O1 C7 . 1.227(2) ?
    N1 C2 . 1.340(3) ?
    N1 C1 . 1.348(3) ?
    N1 H1N . 0.892(10) ?
    N2 C7 . 1.335(3) ?
    N2 C6 . 1.450(2) ?
    N2 H2N . 0.878(10) ?
    C1 C5 . 1.384(3) ?
    C1 C6 . 1.504(3) ?
    C2 C3 . 1.377(3) ?
    C2 H2 . 0.9500 ?
    C3 C4 . 1.384(3) ?
    C3 H3 . 0.9500 ?
    C4 C5 . 1.385(3) ?
    C4 H4 . 0.9500 ?
    C5 H5 . 0.9500 ?
    C6 H6A . 0.9900 ?
    C6 H6B . 0.9900 ?
    C7 C7 3_566 1.538(4) ?
    O2 C14 . 1.259(2) ?
    O3 C14 . 1.250(2) ?
    O4 C15 . 1.206(2) ?
    O5 C15 . 1.320(2) ?
    O5 H5O . 0.848(10) ?
    O6 C16 . 1.229(2) ?
    O7 C16 . 1.315(2) ?
    O7 H7O . 0.847(10) ?
    C8 C13 . 1.387(3) ?
    C8 C9 . 1.393(3) ?
    C8 C14 . 1.516(3) ?
    C9 C10 . 1.395(3) ?
    C9 H9 . 0.9500 ?
    C10 C11 . 1.385(3) ?
    C10 C15 . 1.496(3) ?
    C11 C12 . 1.388(3) ?
    C11 H11 . 0.9500 ?
    C12 C13 . 1.394(3) ?
    C12 C16 . 1.481(3) ?
    C13 H13 . 0.9500 ?
loop_
    _geom_angle_atom_site_label_1
    _geom_angle_atom_site_label_2
    _geom_angle_atom_site_label_3
    _geom_angle_site_symmetry_1
    _geom_angle_site_symmetry_3
    _geom_angle
    _geom_angle_publ_flag
    C2 N1 C1 . . 122.36(17) ?
    C2 N1 H1N . . 116.1(15) ?
    C1 N1 H1N . . 121.5(15) ?
    C7 N2 C6 . . 122.43(17) ?
    C7 N2 H2N . . 122.4(15) ?
    C6 N2 H2N . . 114.8(15) ?
    N1 C1 C5 . . 118.93(18) ?
    N1 C1 C6 . . 119.35(17) ?
    C5 C1 C6 . . 121.71(18) ?
    N1 C2 C3 . . 120.45(19) ?
    N1 C2 H2 . . 119.8 ?
    C3 C2 H2 . . 119.8 ?
    C2 C3 C4 . . 118.52(19) ?
    C2 C3 H3 . . 120.7 ?
    C4 C3 H3 . . 120.7 ?
    C3 C4 C5 . . 120.13(19) ?
    C3 C4 H4 . . 119.9 ?
    C5 C4 H4 . . 119.9 ?
    C1 C5 C4 . . 119.44(19) ?
    C1 C5 H5 . . 120.3 ?
    C4 C5 H5 . . 120.3 ?
    N2 C6 C1 . . 112.55(17) ?
    N2 C6 H6A . . 109.1 ?
    C1 C6 H6A . . 109.1 ?
    N2 C6 H6B . . 109.1 ?
    C1 C6 H6B . . 109.1 ?
    H6A C6 H6B . . 107.8 ?
    O1 C7 N2 . . 125.63(19) ?
    O1 C7 C7 . 3_566 121.6(2) ?
    N2 C7 C7 . 3_566 112.8(2) ?
    C15 O5 H5O . . 110.7(18) ?
    C16 O7 H7O . . 107.8(17) ?
    C13 C8 C9 . . 119.82(17) ?
    C13 C8 C14 . . 120.39(17) ?
    C9 C8 C14 . . 119.77(17) ?
    C8 C9 C10 . . 120.28(17) ?
    C8 C9 H9 . . 119.9 ?
    C10 C9 H9 . . 119.9 ?
    C11 C10 C9 . . 119.56(17) ?
    C11 C10 C15 . . 121.15(17) ?
    C9 C10 C15 . . 119.29(17) ?
    C10 C11 C12 . . 120.34(17) ?
    C10 C11 H11 . . 119.8 ?
    C12 C11 H11 . . 119.8 ?
    C11 C12 C13 . . 120.10(17) ?
    C11 C12 C16 . . 117.97(16) ?
    C13 C12 C16 . . 121.92(17) ?
    C8 C13 C12 . . 119.89(17) ?
    C8 C13 H13 . . 120.1 ?
    C12 C13 H13 . . 120.1 ?
    O3 C14 O2 . . 127.13(18) ?
    O3 C14 C8 . . 116.59(17) ?
    O2 C14 C8 . . 116.27(17) ?
    O4 C15 O5 . . 124.63(17) ?
    O4 C15 C10 . . 122.39(17) ?
    O5 C15 C10 . . 112.98(16) ?
    O6 C16 O7 . . 123.05(17) ?
    O6 C16 C12 . . 121.29(17) ?
    O7 C16 C12 . . 115.66(16) ?
loop_
    _geom_torsion_atom_site_label_1
    _geom_torsion_atom_site_label_2
    _geom_torsion_atom_site_label_3
    _geom_torsion_atom_site_label_4
    _geom_torsion_site_symmetry_1
    _geom_torsion_site_symmetry_2
    _geom_torsion_site_symmetry_3
    _geom_torsion_site_symmetry_4
    _geom_torsion
    _geom_torsion_publ_flag
    C2 N1 C1 C5 . . . . 4.2(3) ?
    C2 N1 C1 C6 . . . . -174.80(18) ?
    C1 N1 C2 C3 . . . . -1.2(3) ?
    N1 C2 C3 C4 . . . . -2.4(3) ?
    C2 C3 C4 C5 . . . . 2.9(3) ?
    N1 C1 C5 C4 . . . . -3.5(3) ?
    C6 C1 C5 C4 . . . . 175.42(18) ?
    C3 C4 C5 C1 . . . . 0.0(3) ?
    C7 N2 C6 C1 . . . . -125.7(2) ?
    N1 C1 C6 N2 . . . . 34.8(2) ?
    C5 C1 C6 N2 . . . . -144.13(19) ?
    C6 N2 C7 O1 . . . . -1.8(3) ?
    C6 N2 C7 C7 . . . 3_566 179.1(2) ?
    C13 C8 C9 C10 . . . . -0.2(3) ?
    C14 C8 C9 C10 . . . . 178.26(17) ?
    C8 C9 C10 C11 . . . . -0.2(3) ?
    C8 C9 C10 C15 . . . . 179.80(17) ?
    C9 C10 C11 C12 . . . . -0.2(3) ?
    C15 C10 C11 C12 . . . . 179.82(18) ?
    C10 C11 C12 C13 . . . . 1.0(3) ?
    C10 C11 C12 C16 . . . . -179.31(17) ?
    C9 C8 C13 C12 . . . . 1.0(3) ?
    C14 C8 C13 C12 . . . . -177.46(18) ?
    C11 C12 C13 C8 . . . . -1.4(3) ?
    C16 C12 C13 C8 . . . . 178.90(18) ?
    C13 C8 C14 O3 . . . . -165.39(18) ?
    C9 C8 C14 O3 . . . . 16.1(3) ?
    C13 C8 C14 O2 . . . . 15.3(3) ?
    C9 C8 C14 O2 . . . . -163.19(18) ?
    C11 C10 C15 O4 . . . . -163.64(19) ?
    C9 C10 C15 O4 . . . . 16.4(3) ?
    C11 C10 C15 O5 . . . . 16.2(3) ?
    C9 C10 C15 O5 . . . . -163.84(17) ?
    C11 C12 C16 O6 . . . . 2.0(3) ?
    C13 C12 C16 O6 . . . . -178.26(18) ?
    C11 C12 C16 O7 . . . . -178.40(17) ?
    C13 C12 C16 O7 . . . . 1.3(3) ?
loop_
    _geom_hbond_atom_site_label_D
    _geom_hbond_atom_site_label_H
    _geom_hbond_atom_site_label_A
    _geom_hbond_site_symmetry_A
    _geom_hbond_distance_DH
    _geom_hbond_distance_HA
    _geom_hbond_distance_DA
    _geom_hbond_angle_DHA
    N2 H2N O1 3_566 0.877(17) 2.38(2) 2.704(2) 102.2(14)
    O7 H7O O6 3_565 0.846(18) 1.768(18) 2.614(2) 178(2)
    O5 H5O O2 2_755 0.85(2) 1.689(19) 2.5352(19) 175(2)
    N2 H2N O1 1_455 0.877(17) 2.006(15) 2.816(2) 153(2)
    N1 H1N O3 3_666 0.89(2) 1.73(2) 2.604(2) 168.7(19)
    C5 H5 O4 1_355 0.95 2.46 3.019(3) 117
    C6 H6A O4 1_355 0.99 2.55 3.362(3) 140
    C2 H2 O2 3_566 0.95 2.50 3.251(3) 136
    C3 H3 O6 4_476 0.95 2.59 3.068(2) 112
_shelx_hkl_file
;
   0   0   3-5.13137 16.8378   1
   0   0  -3 4.95432 12.3046   4
   0   0   4 57312.0 845.261   4
   0   0  -4 57139.7 828.194   4
   0   0   4 61252.0 944.711   1
   0   0   5 2.33657 26.1383   1
   0   0  -5 4.11470 17.4277   4
   0   0   5-1.26071 13.7612   4
   0   0  -5 3.08564 13.6598   7
   0   0   6 22042.7 508.715   4
   0   0  -6 23152.5 555.519   7
   0   0  -6 22023.5 493.975   4
   0   0   6 23353.5 620.692   1
   0   0  -7 16.8816 23.2293   7
   0   0   7 52.5081 28.0279   4
   0   0  -7 34.2960 27.9586   4
   0   0   7 36.1035 45.2442   1
   0   0  -8 5912.27 302.265   7
   0   0   8 6217.30 344.054   1
   0   0  -8 5344.06 255.559   4
   0   0   8 5602.46 273.506   4
   0   0   9 5.24879 35.1575   1
   0   0   9 20.6434 25.6021   4
   0   0  -9 11.5228 22.7954   4
   0   0  -9 28.4843 21.3382   7
   0   0  10 15080.4 616.405   1
   0   0 -10 13704.5 525.097   7
   0   0 -10 13836.4 471.266   4
   0   0 -11 93.6564 45.0038   7
   0   0 -11 147.723 56.5777   4
   0   0  11 106.143 32.7980   5
   0   0  11 147.126 70.7202   1
   0   0  12 1340.53 205.162   1
   0   0  12 1142.05 90.6259   5
   0   0 -12 1420.90 160.082   4
   0   0 -13 367.453 87.3477   4
   0   0  13 261.495 45.0660   5
   0   0  13 461.209 127.555   1
   0   0  13 297.418 53.4461   6
   0   0  14 529.551 142.439   1
   0   0  14 254.617 42.4336   5
   0   0 -14 446.161 102.678   4
   0   0  14 323.591 57.2235   6
   0   0  15 167.891 36.1239   5
   0   0 -15 248.174 82.2390   4
   0   0  15 162.535 42.9420   6
   0   0  15 266.353 111.664   1
   0   0  16 1197.40 223.484   1
   0   0  16 798.073 90.6085   6
   0   0 -16 934.981 154.360   4
   0   0  16 628.971 62.4787   5
   0   0 -17 83.1861 57.7132   4
   0   0  17 179.322 100.098   1
   0   0 -18 5748.07 402.800   4
   0   0  18 6357.12 560.380   1
   0   0 -19 104.683 64.5160   4
   0   0  19 114.809 80.0685   1
   0   0 -20 167.127 74.1925   4
   0   0  20 253.305 123.054   1
   0   0  21 155.697 101.399   1
   0   0 -21-27.1221 38.8372   4
   0  -1   3 23653.7 460.262   1
   0  -1  -3 23925.2 419.173   4
   0  -1  -3 23551.3 450.452   7
   0   1   3 24632.3 488.647   1
   0  -1   4 44647.6 768.987   1
   0  -1  -4 44410.7 697.975   4
   0   1   4 45288.5 807.780   1
   0   1  -4 42167.9 669.169   4
   0  -1  -4 45391.6 750.113   7
   0   1   5 957.314 89.1377   4
   0  -1   5 898.185 102.352   1
   0   1   5 928.776 114.891   1
   0  -1  -5 1068.53 103.394   7
   0  -1  -5 937.671 92.5403   4
   0   1  -5 796.031 78.3948   4
   0   1   6 7666.86 336.530   1
   0  -1  -6 6910.74 264.070   4
   0  -1  -6 7051.11 291.717   7
   0   1  -6 6326.60 242.793   4
   0   1   6 6713.85 262.531   4
   0  -1   6 6813.93 309.894   1
   0   1  -7 2703.16 166.581   4
   0  -1   7 2809.32 212.330   1
   0  -1  -7 2902.79 178.748   4
   0  -1  -7 2818.35 198.305   7
   0   1   7 2969.29 188.028   4
   0   1   7 2950.76 225.435   1
   0   1  -8 234.457 58.4745   7
   0   1   8 261.670 59.1488   4
   0  -1   8 201.659 66.5567   1
   0  -1  -8 286.838 61.9316   4
   0   1   8 327.758 79.9172   1
   0  -1  -8 222.142 61.1911   7
   0   1  -8 240.743 54.2118   4
   0   1  -9 1783.02 153.272   4
   0   1   9 2057.06 210.713   1
   0  -1   9 1988.11 207.356   1
   0  -1  -9 2080.13 191.419   7
   0  -1   9 1806.50 89.4068   5
   0   1   9 1983.60 176.743   4
   0   1  -9 1795.35 172.451   7
   0  -1  -9 2077.67 168.609   4
   0  -1  10 6496.99 391.257   1
   0   1  10 6446.84 405.840   1
   0  -1 -10 6248.01 353.574   7
   0   1  10 6581.27 339.873   4
   0  -1 -10 6081.66 308.035   4
   0   1 -10 5963.73 336.019   7
   0  -1  10 5379.03 164.595   5
   0   1 -10 5897.36 293.450   4
   0   1  11 1520.41 169.111   4
   0   1 -11 1626.80 159.598   4
   0   1  11 1585.20 212.266   1
   0  -1  11 1402.52 112.965   6
   0  -1 -11 1599.63 163.754   4
   0  -1  11 1304.16 77.1518   5
   0  -1  11 1682.49 208.772   1
   0   1 -11 1516.98 176.280   7
   0   1  12 159.800 58.0552   4
   0   1  12 61.6904 69.2670   1
   0   1  12 168.842 47.6134   5
   0  -1  12 42.2415 13.7737   5
   0   1 -12 47.4400 36.5191   4
   0  -1  12 32.1208 65.4161   1
   0  -1  12 62.4573 22.4823   6
   0  -1 -12 62.9470 36.7454   4
   0  -1  13 277.912 51.9076   6
   0  -1  13 304.629 105.490   1
   0   1  13 442.054 68.4493   5
   0  -1  13 227.606 31.0665   5
   0   1 -13 409.807 87.3202   4
   0  -1 -13 344.330 80.9355   4
   0   1  13 383.450 111.411   1
   0  -1  14 4.89917 8.61947   5
   0  -1  14 8.89405 15.9012   6
   0   1 -14 0.59660 24.7359   4
   0  -1  14-3.92800 38.3944   1
   0   1  14 9.03261 16.8916   5
   0   1  14 81.6894 70.1638   1
   0  -1 -14 18.6968 37.5644   4
   0  -1  15 1552.02 130.219   6
   0   1  15 1267.53 109.472   5
   0   1 -15 1501.20 183.513   4
   0  -1  15 1584.74 249.995   1
   0   1  15 1430.96 117.334   6
   0  -1 -15 1575.86 191.102   4
   0   1  15 1713.94 262.116   1
   0   1  16 852.619 188.769   1
   0  -1  16 1045.14 209.298   1
   0  -1 -16 996.039 159.106   4
   0  -1  16 968.477 101.701   6
   0   1 -16 1050.92 162.933   4
   0   1  16 770.864 82.9708   5
   0   1  16 736.928 82.6325   6
   0  -1 -17 141.763 69.1920   4
   0   1 -17 119.876 67.2553   4
   0   1  17 86.3514 58.7609   1
   0  -1  17 155.971 115.894   1
   0  -1  18 4.51209 41.0192   1
   0   1 -18 3.99817 44.8416   4
   0  -1 -18 67.4875 84.0853   4
   0   1  18 91.3647 105.593   1
   0   1 -19-29.2268 25.6180   4
   0   1  19-4.52242 39.4899   1
   0  -1 -19-77.5126 53.6142   4
   0  -1  19-14.3313 64.2830   1
   0   1  20-75.0558 71.3251   1
   0   1 -20 33.3394 36.3983   4
   0  -1 -20-76.2659 54.1473   4
   0  -1  20 72.3501 75.2531   1
   0  -1  21 277.725 124.413   1
   0   1 -21 100.934 44.5985   4
   0  -1 -21 105.462 62.9230   4
   0  -1 -22 809.685 168.699   4
   0  -2  -2 306.829 40.1329   7
   0   2  -2 292.937 33.8273   6
   0  -2   2 283.206 38.9035   1
   0  -2  -3 824.212 75.3347   7
   0  -2  -3 725.052 64.6058   4
   0  -2   3 673.315 69.2538   1
   0   2  -3 610.088 54.8580   6
   0   2   3 744.511 81.7539   1
   0  -2  -4 974.743 91.7088   7
   0  -2  -4 1030.50 89.1945   4
   0  -2   4 891.229 91.9315   1
   0   2   4 1370.37 133.765   1
   0   2   5 13617.1 445.745   1
   0  -2   5 13084.6 401.869   1
   0  -2  -5 13005.1 352.191   4
   0   2   5 12875.7 354.217   4
   0  -2   5 12847.1 299.803   6
   0  -2  -5 13374.8 395.021   7
   0   2  -6 3401.58 178.502   4
   0  -2  -6 3757.47 195.895   4
   0  -2   6 3503.49 155.289   6
   0   2   6 4049.18 251.065   1
   0  -2   6 3647.99 226.063   1
   0  -2  -6 3890.77 225.359   7
   0   2   6 3655.89 196.419   4
   0  -2   7 2507.75 200.916   1
   0   2  -7 2337.17 155.983   4
   0  -2  -7 2341.19 185.822   7
   0  -2  -7 2254.93 161.783   4
   0   2   7 2422.87 212.226   1
   0   2   7 2504.60 174.430   4
   0  -2   7 2328.04 132.339   6
   0   2   8 3159.23 208.212   4
   0   2  -8 2779.95 179.909   4
   0  -2  -8 3139.81 200.266   4
   0   2   8 3597.10 264.951   1
   0  -2  -8 3183.55 231.776   7
   0  -2   8 2772.72 151.643   6
   0  -2   8 3029.26 236.169   1
   0  -2  -9 2303.88 182.020   4
   0   2   9 2376.35 229.279   1
   0  -2   9 2195.54 140.788   6
   0   2   9 2357.46 191.833   4
   0  -2  -9 2463.12 211.521   7
   0   2  -9 2077.92 165.855   4
   0  -2   9 2436.36 228.971   1
   0   2  10 2838.38 273.294   1
   0   2  10 2727.35 219.772   4
   0  -2 -10 2633.92 231.685   7
   0  -2  10 2506.37 153.883   6
   0   2 -10 2423.75 188.824   4
   0  -2  10 2558.64 253.610   1
   0  -2 -10 2658.10 205.036   4
   0   2 -10 2588.58 219.005   7
   0   2 -11 1270.25 142.179   4
   0  -2  11 1456.75 197.693   1
   0  -2 -11 1294.78 149.189   4
   0   2 -11 1319.38 163.013   7
   0   2  11 1400.71 165.437   4
   0   2  11 1399.28 197.167   1
   0  -2  11 1241.85 113.000   6
   0  -2 -12 126.576 51.2621   4
   0  -2  12 188.884 46.0392   6
   0   2  12 172.212 61.0387   4
   0   2 -12 174.597 61.4843   4
   0  -2  12 126.074 66.2401   1
   0   2  12 204.037 89.4849   1
   0  -2  13 1055.47 108.725   6
   0  -2 -13 933.928 136.119   4
   0  -2  13 1276.09 205.202   1
   0   2  13 1019.14 183.802   1
   0   2 -13 955.359 135.634   4
   0   2  13 1159.63 118.952   5
   0   2 -14 98.1432 45.7352   4
   0  -2 -14 106.260 48.9685   4
   0   2  14 40.7017 41.5577   1
   0   2  14 186.347 52.2600   5
   0  -2  14 153.117 46.0621   6
   0  -2  14 59.0871 39.6865   1
   0  -2 -15-6.80118 28.0319   4
   0  -2  15 7.43045 21.1038   6
   0   2  15 25.3576 22.6156   5
   0  -2  15 36.5447 36.0707   1
   0   2  15-38.3129 62.3901   1
   0   2 -15 22.9822 21.6483   4
   0  -2  16 19.3727 27.4901   6
   0   2  16-6.92799 21.4143   5
   0   2 -16 22.4568 34.4559   4
   0   2  16 21.2080 54.4725   1
   0  -2  16 18.3742 39.9429   1
   0  -2 -16-11.4377 31.1837   4
   0   2  16-46.5471 35.8819   6
   0  -2 -17 1420.74 194.293   4
   0   2  17 1607.42 269.328   1
   0   2 -17 1403.71 193.079   4
   0  -2  17 1406.81 249.178   1
   0   2  18 2010.38 311.995   1
   0   2 -18 1930.20 232.051   4
   0  -2  18 1680.10 292.277   1
   0  -2 -18 1812.44 227.351   4
   0   2 -19 3.85033 45.9464   4
   0  -2  19 138.889 100.863   1
   0   2  19 59.7159 56.7613   1
   0  -2 -19 61.6781 42.1133   4
   0   2  20-83.2823 74.4428   1
   0  -2 -20 33.0656 40.8185   4
   0   2 -20-1.82255 26.3508   4
   0  -2 -21 76.2888 56.7678   4
   0   2 -21 29.4431 47.2637   4
   0  -2 -22 411.703 123.493   4
   0  -3   0 6.39039 15.5739   1
   0  -3   0-4.11356 7.33550   7
   0  -3   0-14.8906 10.5883   4
   0  -3  -1 24477.6 411.209   7
   0  -3  -1 25464.8 411.449   4
   0  -3   1 24299.4 431.816   1
   0   3  -2 132.064 33.0216   6
   0  -3   2 155.203 32.1617   1
   0  -3  -2 188.742 34.6152   7
   0  -3  -2 183.775 33.3348   4
   0  -3  -3 6929.93 233.746   7
   0  -3  -3 7213.22 223.926   4
   0   3  -3 6510.29 204.140   6
   0  -3   3 6560.70 237.893   1
   0   3  -3 6015.71 133.838   5
   0  -3  -4 21548.6 457.223   4
   0  -3   4 21589.0 498.600   1
   0   3  -4 19530.0 416.975   6
   0  -3  -4 21427.4 486.276   7
   0  -3   5 8558.87 322.810   1
   0  -3  -5 9133.71 328.085   7
   0  -3  -5 8853.14 295.512   4
   0   3   5 9220.28 361.255   1
   0  -3   5 8057.56 253.159   6
   0  -3  -6 23204.6 544.143   4
   0   3   6 23790.7 662.725   1
   0   3   6 22303.1 543.742   4
   0  -3   6 21885.6 464.973   6
   0  -3   6 22245.7 596.009   1
   0  -3  -6 23541.6 590.484   7
   0  -3  -7 1482.43 133.725   4
   0  -3   7 1605.97 161.255   1
   0   3   7 1899.20 189.131   1
   0  -3  -7 1596.37 154.124   7
   0  -3   7 1489.98 112.092   6
   0   3  -7 1364.55 121.215   4
   0   3   7 1645.51 142.311   4
   0  -3  -8 215.320 59.3488   7
   0  -3   8 177.228 39.9704   6
   0  -3   8 236.554 72.5865   1
   0  -3  -8 190.467 55.9649   4
   0   3   8 191.027 56.0316   4
   0   3   8 216.410 76.0667   1
   0   3  -8 201.380 52.4532   4
   0  -3  -9 388.531 82.9692   4
   0  -3   9 436.313 109.424   1
   0   3   9 440.389 109.896   1
   0  -3  -9 323.001 83.5153   7
   0  -3   9 560.005 82.5146   6
   0   3  -9 374.924 77.3703   4
   0   3   9 327.555 78.0526   4
   0   3 -10 826.556 112.733   4
   0   3  10 974.596 155.856   1
   0  -3 -10 912.111 136.881   7
   0  -3  10 988.794 151.637   1
   0  -3  10 1032.13 104.834   6
   0   3  10 1028.08 135.086   4
   0  -3 -10 1142.02 136.645   4
   0  -3  11 1330.89 121.680   6
   0  -3 -11 1614.84 170.654   4
   0  -3  11 1535.19 202.445   1
   0   3  11 1616.24 212.528   1
   0   3 -11 1224.58 158.759   7
   0   3  11 1422.32 170.329   4
   0   3 -11 1327.75 150.467   4
   0  -3  12 2614.97 274.727   1
   0   3  12 2914.15 307.418   1
   0  -3 -12 2543.88 225.866   4
   0   3 -12 2359.90 204.732   4
   0  -3  12 2474.01 169.053   6
   0  -3  13 2051.87 263.799   1
   0   3 -13 1951.97 198.282   4
   0  -3 -13 2134.17 213.481   4
   0   3  13 2494.26 189.035   5
   0  -3  13 2047.87 158.146   6
   0   3  13 2472.08 296.448   1
   0   3  14 236.249 104.032   1
   0   3  14 255.196 65.3443   5
   0  -3  14 291.726 121.708   1
   0  -3  14 322.827 66.1682   6
   0  -3 -14 233.497 72.6192   4
   0   3 -14 250.365 75.8675   4
   0   3  15 115.144 43.1880   5
   0  -3 -15 42.8453 49.5374   4
   0   3  15 70.5913 68.1420   1
   0  -3  15 85.9474 73.1360   1
   0   3 -15 28.4546 35.9149   4
   0   3  16-14.8984 18.0573   5
   0  -3 -16 14.1882 29.4195   4
   0  -3  16 11.9116 48.4735   1
   0   3  16 28.7662 45.1468   1
   0   3 -16 42.3872 29.7292   4
   0   3  17 704.714 99.1945   5
   0  -3 -17 842.781 159.119   4
   0   3  17 737.969 186.657   1
   0   3 -17 827.875 150.302   4
   0  -3  17 899.969 212.156   1
   0  -3  18 3855.10 430.003   1
   0   3 -18 3652.26 323.035   4
   0   3  18 4112.47 450.248   1
   0  -3 -18 3730.38 332.393   4
   0  -3 -19 122.269 65.2392   4
   0  -3  19 81.0578 69.2079   1
   0   3 -19 159.930 71.4812   4
   0   3  19 217.875 91.2448   1
   0  -3 -20 437.212 122.144   4
   0  -3  20 661.561 193.967   1
   0   3  20 830.708 215.036   1
   0   3 -20 527.705 125.040   4
   0  -3 -21 344.965 108.852   4
   0  -3 -22-40.7345 46.8954   4
   0  -4   0 6329.03 218.172   1
   0  -4   0 5886.21 179.360   4
   0  -4   0 6213.01 178.638   7
   0  -4   1 1895.35 92.6463   7
   0  -4   1 1980.20 117.023   1
   0  -4  -1 1938.16 103.286   7
   0  -4  -1 1993.43 109.950   4
   0   4  -2 38647.2 631.899   6
   0  -4  -2 38254.8 625.039   4
   0  -4  -2 38387.0 631.969   7
   0  -4   2 38246.3 662.643   1
   0   4  -3 9500.89 283.891   6
   0  -4  -3 10126.3 289.228   4
   0  -4  -3 9918.66 295.890   7
   0  -4   3 9206.74 307.407   1
   0   4  -4-2.26470 15.9345   6
   0  -4   4 32.7104 25.1675   1
   0  -4  -4 15.8128 20.2366   7
   0   4  -4 10.5643 11.1798   5
   0  -4  -4 18.0142 20.2720   4
   0  -4  -5 13782.4 417.484   7
   0   4  -5 12306.5 354.723   6
   0  -4   5 13388.7 421.914   1
   0  -4   5 12802.5 342.983   6
   0  -4  -5 13736.4 387.251   4
   0  -4  -6 103.440 43.9742   4
   0  -4   6 108.725 38.1520   6
   0  -4  -6 121.842 43.3731   7
   0  -4   6 57.1935 28.9191   1
   0  -4  -7 11506.4 395.264   4
   0  -4   7 10696.4 432.142   1
   0   4   7 12027.1 490.774   1
   0   4   7 11348.9 395.714   4
   0  -4  -7 11408.8 438.332   7
   0  -4   7 10636.2 330.582   6
   0  -4  -8 1633.37 155.507   4
   0   4   8 1853.59 197.957   1
   0  -4  -8 1611.35 169.063   7
   0  -4   8 1565.94 127.000   6
   0   4  -8 1537.80 138.819   4
   0   4   8 1509.99 147.722   4
   0  -4   8 1428.87 165.089   1
   0   4   9 17801.1 567.697   4
   0  -4  -9 18477.8 555.471   4
   0  -4   9 16830.2 615.411   1
   0  -4   9 16205.6 448.780   6
   0   4  -9 16924.1 511.492   4
   0   4   9 19796.8 697.247   1
   0  -4  -9 17565.8 610.594   7
   0  -4 -10 245.164 65.2755   4
   0  -4 -10 300.275 79.5982   7
   0   4 -10 241.248 71.8145   1
   0   4  10 205.008 66.8190   1
   0  -4  10 264.055 76.6489   1
   0   4  10 282.887 81.5486   4
   0  -4 -10 135.140 25.3758   3
   0  -4  10 251.972 57.7661   6
   0   4 -10 252.215 61.1020   4
   0   4  11 3285.59 310.657   1
   0   4 -11 3002.38 225.215   4
   0  -4  11 3085.25 193.469   6
   0  -4 -11 3273.90 247.749   4
   0  -4  11 3194.67 289.877   1
   0   4  11 3097.50 253.079   4
   0   4 -12 658.131 108.625   4
   0  -4  12 761.167 99.7971   6
   0  -4  12 649.756 140.192   1
   0  -4 -12 799.211 127.675   4
   0   4  12 777.210 157.569   1
   0  -4  13 167.061 72.4477   1
   0  -4  13 111.422 40.3455   6
   0   4 -13 82.4748 46.0458   4
   0  -4 -13 146.173 66.9697   4
   0   4  13 77.2745 63.1109   1
   0   4 -14 440.605 101.581   4
   0   4  14 687.360 161.201   1
   0  -4 -14 573.564 117.035   4
   0   4  14 697.649 109.868   5
   0  -4  14 569.397 163.994   1
   0   4  15 1568.47 253.131   1
   0   4  15 1581.95 161.178   5
   0   4 -15 1438.89 182.888   4
   0  -4  15 1376.91 230.912   1
   0  -4 -15 1519.30 194.965   4
   0  -4 -16 194.492 78.2933   4
   0   4 -16 306.743 91.4718   4
   0  -4  16 465.451 140.397   1
   0   4  16 249.994 65.6612   5
   0   4  16 327.112 125.016   1
   0   4  17 2767.31 364.489   1
   0  -4  17 3246.12 377.666   1
   0  -4 -17 3119.85 297.461   4
   0   4  17 2502.43 202.140   5
   0   4 -17 3029.36 285.839   4
   0   4 -18 670.320 140.233   4
   0   4  18 821.194 214.112   1
   0  -4 -18 751.112 151.792   4
   0  -4  18 654.278 179.264   1
   0   4 -19-0.87925 35.0089   4
   0  -4 -19 151.785 76.5203   4
   0   4  19 70.5842 80.7749   1
   0  -4  19 157.105 96.9837   1
   0   4  20 20.4550 46.3833   1
   0  -4  20 161.591 126.517   1
   0  -4 -20-17.8839 54.7440   4
   0   4 -20 58.0724 50.7208   4
   0  -4 -21 235.207 94.0155   4
   0  -4 -22 40.4154 54.5053   4
   0  -5   0 31.4081 17.4281   7
   0  -5   0 21.4099 18.7924   4
   0  -5   0 6.73759 21.8910   1
   0  -5  -1 4224.54 174.929   4
   0  -5  -1 4115.07 167.700   7
   0  -5   1 4008.15 151.115   7
   0  -5   1 4183.83 191.901   1
   0   5  -2 4525.93 170.592   7
   0  -5  -2 3872.76 175.106   7
   0  -5  -2 3962.22 178.316   4
   0  -5   2 4182.50 197.457   1
   0   5  -2 4066.91 190.031   6
   0  -5  -3 5412.30 217.953   4
   0   5  -3 5199.07 224.941   6
   0  -5  -3 5277.37 221.432   7
   0  -5   3 5045.34 228.160   1
   0  -5  -4 467.907 66.3442   4
   0  -5  -4 486.187 73.6638   7
   0   5  -4 413.603 46.1596   5
   0   5  -4 409.997 64.7812   6
   0  -5   4 437.603 72.2949   1
   0   5  -5 618.331 79.6367   6
   0  -5  -5 906.374 104.874   7
   0   5  -5 650.557 48.4777   5
   0  -5   5 742.787 97.4152   1
   0  -5  -5 754.008 90.9703   4
   0  -5  -6 10626.7 401.402   7
   0  -5  -6 11242.8 383.054   4
   0  -5   6 10125.4 398.028   1
   0  -5   7 3018.69 226.789   1
   0  -5  -7 3117.49 208.142   4
   0   5   7 2985.12 202.900   4
   0  -5  -7 3215.60 230.050   7
   0   5   8 270.480 63.2892   4
   0  -5   8 368.575 65.7334   6
   0  -5  -8 344.735 84.4653   7
   0  -5   8 213.875 67.6293   1
   0  -5  -8 296.397 69.2494   4
   0  -5   9 1300.11 124.284   6
   0  -5  -9 1579.63 177.881   7
   0  -5   9 1348.25 170.128   1
   0  -5  -9 1599.88 163.130   4
   0   5   9 1619.15 197.798   1
   0   5   9 1354.71 152.776   4
   0   5 -10 478.051 89.1483   4
   0  -5 -10 591.418 106.682   4
   0  -5  10 479.035 111.745   1
   0   5 -10 425.661 100.263   1
   0  -5  10 587.318 89.1353   6
   0   5  10 474.001 113.696   1
   0   5  10 532.369 100.279   4
   0  -5 -11 362.618 50.7023   3
   0   5 -11 375.758 81.7644   4
   0  -5  11 418.643 112.168   1
   0   5  11 574.490 138.399   1
   0  -5 -11 492.995 102.775   4
   0   5 -12 84.7895 34.6781   4
   0  -5  12 87.8072 49.9370   1
   0  -5 -12 69.0920 39.9096   4
   0   5  12 216.703 91.9508   1
   0  -5 -12 65.3479 16.3432   3
   0  -5 -13 395.317 94.9935   4
   0  -5  13 295.384 100.141   1
   0   5 -13 354.639 84.4118   4
   0   5  13 378.630 114.966   1
   0   5  14 12.9779 48.2219   1
   0   5 -14-18.1101 38.8177   4
   0  -5 -14-14.6318 40.4604   4
   0  -5  14 30.4000 35.4015   1
   0  -5  14 10.8223 8.29084   3
   0   5  14 55.1279 52.8242   5
   0   5  15 2533.56 326.881   1
   0   5  15 2286.29 211.014   5
   0   5 -15 1985.35 213.988   4
   0  -5 -15 2334.85 245.005   4
   0  -5  15 2088.49 281.586   1
   0   5  16 44.7457 37.9465   5
   0  -5 -16 30.4991 43.8925   4
   0  -5  16 35.1283 56.5127   1
   0   5 -16 2.86398 26.6339   4
   0   5  16 73.2040 61.1178   1
   0   5  17 666.448 111.913   5
   0  -5 -17 610.341 144.130   4
   0  -5  17 876.233 202.715   1
   0   5 -17 781.298 147.024   4
   0   5  17 728.585 199.114   1
   0   5  18 635.532 179.136   1
   0   5 -18 643.240 138.617   4
   0  -5  18 469.050 154.584   1
   0  -5 -18 573.738 140.112   4
   0   5 -19 17.7193 34.0597   4
   0  -5 -19 38.6455 37.6013   4
   0  -5  19 101.488 81.2932   1
   0  -5 -20 35.7976 40.2962   4
   0  -5  20 51.3788 63.2420   1
   0  -5 -21 261.123 101.312   4
   0  -5 -22 145.506 72.6923   4
   0  -6   0 3251.63 190.154   1
   0  -6   0 3180.18 151.208   7
   0   6   0 3187.76 154.680   7
   0  -6   0 2820.57 150.017   4
   0  -6  -1-1.05316 12.0309   7
   0   6  -1 7.44259 13.1045   7
   0  -6  -1 14.5098 20.8984   4
   0  -6   1 18.4914 17.7562   1
   0  -6   1 7.30136 12.6826   7
   0  -6   2 19454.1 491.430   1
   0   6  -2 19811.0 426.466   7
   0  -6  -2 18688.0 466.623   4
   0  -6  -2 19761.2 459.126   7
   0  -6   3 3907.58 213.126   1
   0   6  -3 4282.01 211.989   6
   0   6  -3 4297.29 189.218   7
   0  -6  -3 3794.22 198.786   4
   0  -6  -3 3957.18 201.092   7
   0  -6  -4 7696.72 304.553   7
   0  -6  -4 7707.52 298.204   4
   0   6  -4 7058.27 217.309   5
   0   6  -4 7727.32 299.367   6
   0  -6   4 7179.90 307.797   1
   0  -6  -5 3713.24 221.576   7
   0   6  -5 3318.08 201.202   6
   0   6  -5 3103.11 129.507   5
   0  -6  -5 3757.34 212.385   4
   0  -6   5 3207.96 220.468   1
   0  -6  -6 6939.37 303.760   4
   0  -6  -6 6530.25 314.946   7
   0   6  -6 5523.51 166.515   5
   0  -6   6 5813.17 308.327   1
   0   6  -6 5769.44 276.943   6
   0  -6  -7 35637.0 820.661   7
   0   6   7 33820.2 751.460   4
   0  -6   7 32485.0 801.311   1
   0  -6  -7 37218.4 784.439   4
   0  -6  -8 6321.48 349.870   7
   0  -6  -8 7177.83 346.585   4
   0   6   8 6313.24 324.359   4
   0  -6   8 5836.03 339.973   1
   0   6  -9 4065.84 301.538   1
   0  -6  -9 4808.73 291.875   4
   0  -6   9 4565.88 317.156   1
   0  -6  -9 4795.82 318.458   7
   0   6   9 4796.31 292.156   4
   0  -6  10 184.955 64.1980   1
   0   6  10 155.120 57.9396   4
   0  -6 -10 191.464 70.4681   4
   0  -6  11 8846.08 494.999   1
   0  -6 -11 10326.2 463.861   4
   0   6 -11 9059.08 414.633   4
   0  -6 -12 710.514 75.5430   3
   0   6 -12 967.205 137.998   4
   0  -6  12 1044.66 176.824   1
   0  -6 -12 1103.13 156.628   4
   0   6 -13 79.4215 38.9762   4
   0  -6 -13 151.397 64.0640   4
   0  -6  13 30.8879 27.7867   1
   0  -6 -13 65.0956 18.6652   3
   0  -6  14 132.835 64.7818   1
   0  -6 -14 100.235 53.6866   4
   0   6  14 291.582 87.7822   5
   0   6 -14 64.6739 44.2700   4
   0   6 -15 42.7703 25.6447   4
   0  -6 -15 181.825 75.1692   4
   0  -6  15 108.852 65.2394   1
   0  -6 -16 27.7461 60.4938   4
   0   6 -16 76.2269 76.7548   4
   0   6  16 116.349 62.6781   5
   0  -6  17 199.269 109.056   1
   0   6  17 180.063 63.4687   5
   0  -6 -17 112.985 63.2609   4
   0   6 -17 121.249 57.9869   4
   0   6 -18 60.6993 55.4734   4
   0  -6 -18 12.8927 33.5551   4
   0  -6  18 16.0200 38.0326   1
   0   6 -19 1102.29 189.813   4
   0  -6 -19 719.940 154.176   4
   0  -6  19 1056.43 241.338   1
   0  -6 -20 195.272 89.3130   4
   0  -6  20 148.168 87.5418   1
   0  -6 -21 80.4027 61.6483   4
   0  -6 -22 318.682 114.167   4
   0  -7   0 151.286 40.4466   7
   0   7   0 237.236 55.1800   7
   0  -7   0 168.478 49.5894   4
   0  -7   0 239.161 65.7523   1
   0  -7  -1 672.626 79.2274   4
   0  -7   1 551.607 83.4518   1
   0   7   1 819.390 87.5398   7
   0  -7   1 728.962 75.0912   7
   0  -7  -1 764.586 83.5244   7
   0   7  -1 742.660 79.2588   7
   0  -7   2 2389.35 170.261   1
   0   7  -2 2558.97 160.796   4
   0  -7  -2 2615.88 169.366   4
   0   7   2 2450.88 159.310   7
   0   7  -2 2402.67 144.371   7
   0  -7  -2 2534.75 159.937   7
   0  -7   3 11003.2 391.807   1
   0  -7  -3 11613.0 378.561   7
   0   7  -3 11363.6 338.433   7
   0   7  -3 11740.6 386.834   6
   0  -7  -3 11962.9 375.345   4
   0   7  -4 472.419 65.9380   5
   0  -7  -4 376.922 67.1560   4
   0   7  -4 384.795 69.9253   6
   0  -7  -4 307.192 62.3446   7
   0  -7   4 362.690 70.0239   1
   0  -7  -5 5570.80 281.022   7
   0   7  -5 5122.45 191.878   5
   0  -7   5 5212.49 288.851   1
   0  -7  -5 5902.86 280.698   4
   0   7  -5 5494.63 278.171   6
   0  -7   6 8.35388 24.6643   1
   0  -7  -6 4.00321 31.3519   4
   0   7  -6-0.61202 18.6167   6
   0  -7  -6 4.46720 15.4059   7
   0   7  -6-19.4151 21.1559   5
   0   7  -7 4015.27 150.216   5
   0   7  -7 4364.97 260.487   6
   0  -7  -7 5272.27 290.533   4
   0  -7  -7 4793.98 293.674   7
   0  -7   7 4456.08 291.856   1
   0  -7   8 517.988 104.973   1
   0   7  -8 395.310 38.0062   5
   0   7   8 759.712 112.484   4
   0   7  -8 532.674 108.648   1
   0  -7  -8 698.796 116.530   7
   0  -7  -8 703.978 109.667   4
   0   7  -9-9.77690 29.4945   1
   0  -7  -9 26.4720 31.6876   4
   0   7   9 17.8693 28.0257   4
   0  -7   9 5.48863 33.7136   1
   0  -7  10 37.3473 25.1571   1
   0   7  10 77.5760 61.0652   7
   0  -7 -10 74.9953 51.8021   4
   0  -7  11 1339.67 194.772   1
   0   7 -11 1396.73 161.055   4
   0  -7 -11 1314.99 172.310   4
   0   7 -12 412.081 93.0623   4
   0  -7  12 389.457 109.613   1
   0  -7 -12 479.648 105.971   4
   0  -7  13-0.93320 43.6861   1
   0  -7 -13 17.5243 31.3657   4
   0  -7 -13 3.61050 15.4432   3
   0   7 -13 0.47666 33.3249   4
   0   7 -14 545.500 110.939   4
   0  -7 -14 366.215 43.9964   3
   0  -7  14 573.594 151.394   1
   0  -7 -14 661.519 133.660   4
   0  -7  15-41.0070 41.0464   1
   0  -7 -15-18.0102 33.4878   4
   0   7 -15 1.80245 39.2552   4
   0  -7  16 1389.10 242.624   1
   0   7 -16 1314.62 187.876   4
   0  -7 -16 1568.41 214.160   4
   0   7  16 1555.27 194.376   5
   0   7 -17-14.0039 34.9609   4
   0  -7 -17 60.4803 39.2692   4
   0   7  17 56.4961 46.7483   5
   0  -7  17 142.207 80.8512   1
   0   7 -18 378.010 107.530   4
   0  -7  18 368.789 141.328   1
   0   7  18 371.574 93.3933   5
   0  -7 -18 443.660 125.160   4
   0  -7  19 74.3318 84.6432   1
   0  -7 -19 42.5340 36.6942   4
   0   7 -19-0.69811 23.9941   4
   0  -7  20 400.214 161.874   1
   0  -7 -20 193.229 88.5542   4
   0  -7 -21 149.047 80.1941   4
   0  -8   0 32713.2 658.639   4
   0  -8   0 35941.9 813.754   1
   0  -8   0 35023.4 671.506   7
   0   8   0 35616.0 690.257   7
   0  -8   1 3900.04 185.603   7
   0   8  -1 4033.36 198.421   7
   0   8   1 3795.60 202.184   7
   0  -8  -1 3857.19 199.314   7
   0  -8   1 3896.00 233.567   1
   0   8   1 2953.85 87.8681   2
   0  -8  -1 3599.67 194.297   4
   0   8  -2 13103.0 411.336   4
   0  -8  -2 14476.4 426.274   4
   0  -8  -2 14179.7 417.429   7
   0  -8   2 13958.6 457.405   1
   0   8  -2 13948.5 401.327   7
   0   8   2 13951.6 416.951   7
   0  -8  -3 1791.75 149.701   7
   0   8  -3 1668.60 133.536   7
   0   8  -3 1738.15 145.329   4
   0   8  -3 1736.59 157.184   6
   0  -8   3 1662.90 156.635   1
   0  -8  -3 1817.91 152.685   4
   0   8   3 1725.51 147.413   7
   0   8   4 33402.3 756.945   7
   0  -8  -4 33873.0 751.256   7
   0   8  -4 33440.4 693.786   7
   0  -8  -4 35199.1 751.855   4
   0  -8   4 31548.9 767.715   1
   0   8  -4 32451.1 768.833   6
   0   8  -5 2928.79 157.826   5
   0  -8  -5 3231.65 220.312   7
   0  -8  -5 2952.30 208.802   4
   0   8  -5 3146.83 220.662   6
   0  -8   5 2828.84 218.543   1
   0  -8  -6 3342.95 237.742   7
   0   8  -6 3440.53 235.075   6
   0   8  -6 3236.87 158.927   5
   0  -8   6 3189.89 241.750   1
   0  -8  -6 3336.17 229.582   4
   0  -8  -7 550.524 101.092   7
   0  -8  -7 662.236 107.864   4
   0   8  -7 563.613 109.975   1
   0   8  -7 649.801 105.518   6
   0   8  -7 555.452 62.9958   5
   0  -8   7 562.477 108.506   1
   0  -8  -8 9751.18 430.602   4
   0   8   8 8519.54 392.510   4
   0  -8  -8 9007.05 432.554   7
   0  -8   8 7831.35 415.349   1
   0   8  -8 7244.15 219.077   5
   0   8  -8 8029.75 434.124   1
   0  -8  -9 2811.60 232.909   4
   0   8   9 2383.08 228.006   7
   0  -8   9 2243.98 230.461   1
   0  -8  10 3172.27 287.397   1
   0   8  10 3672.52 296.928   7
   0  -8 -10 3806.70 283.665   4
   0  -8 -11 802.339 138.325   4
   0  -8  11 857.960 166.301   1
   0  -8 -12 5540.23 367.761   4
   0  -8  12 5887.88 430.400   1
   0   8 -12 6195.28 376.444   4
   0  -8  13-69.3505 61.3554   1
   0   8 -13 4.37771 23.9278   4
   0  -8 -13-24.7262 34.7913   4
   0  -8  14 3280.01 347.545   1
   0  -8 -14 3825.00 326.056   4
   0   8 -14 3453.65 294.707   4
   0   8  15 307.789 99.5625   5
   0  -8 -15 181.489 79.4152   4
   0  -8  15 187.041 91.8585   1
   0   8 -15 185.359 65.8580   4
   0  -8  16-81.9222 67.2688   1
   0   8 -16 32.5074 34.3906   4
   0   8  16 66.7919 52.5435   5
   0  -8 -16 31.4347 35.3494   4
   0   8  17 256.364 81.9475   5
   0   8 -17 180.469 72.9649   4
   0  -8  17 268.758 114.812   1
   0  -8 -17 231.550 89.0535   4
   0  -8 -18 108.018 74.9971   4
   0   8 -18 133.999 67.3763   4
   0  -8  18 23.9288 46.6278   1
   0   8  18 78.9652 51.5003   5
   0   8 -19 53.6234 48.3198   4
   0  -8  19 175.213 93.9046   1
   0  -8 -19 123.202 77.4932   4
   0  -8 -20 4.54318 30.7723   4
   0  -8  20 7.00241 43.2037   1
   0  -8 -21-38.3623 46.9321   4
   0   9   0 31.6552 31.7206   7
   0  -9   0 27.8683 24.2648   7
   0  -9   0 20.9631 24.7836   4
   0  -9   0 17.1947 30.8372   1
   0  -9  -1 308.544 61.9117   4
   0   9  -1 1436.79 144.716   4
   0  -9   1 1488.05 152.274   1
   0  -9   1 1372.54 117.521   7
   0   9   1 401.680 71.3187   7
   0   9  -1 1640.13 135.906   7
   0  -9  -1 421.147 71.8463   7
   0   9  -2 3259.39 210.145   4
   0  -9  -2 3438.13 208.257   7
   0   9  -2 3334.18 221.225   6
   0   9  -2 3155.71 192.856   7
   0   9   2 3378.04 208.907   7
   0  -9  -2 3164.65 203.675   4
   0  -9   2 3074.92 219.575   1
   0   9   3 13562.2 447.095   7
   0  -9  -3 14941.6 474.909   4
   0  -9   3 13110.3 476.324   1
   0   9  -3 13120.6 442.952   4
   0   9  -3 13863.5 481.167   6
   0  -9  -3 13443.2 444.450   7
   0   9  -3 13698.8 419.828   7
   0  -9   4 6750.59 340.923   1
   0  -9  -4 7278.24 335.153   7
   0   9  -4 6782.84 295.208   7
   0   9  -4 7434.79 350.462   6
   0  -9  -4 7400.55 331.663   4
   0   9  -5 192.469 50.0430   7
   0   9  -5 299.041 73.9392   6
   0  -9  -5 244.456 73.6009   4
   0  -9  -5 142.817 49.8841   7
   0   9  -5 235.352 52.7070   5
   0  -9   5 182.565 59.1634   1
   0   9  -6 212.713 64.0895   6
   0  -9   6 160.981 63.5951   1
   0  -9  -6 122.512 48.7911   7
   0   9  -6 182.279 42.3796   5
   0  -9  -6 181.919 62.8951   4
   0   9   6 187.021 61.7701   7
   0   9  -6 115.168 43.5095   1
   0  -9   7 281.644 82.9408   1
   0   9  -7 290.844 74.1139   6
   0   9   7 300.916 79.2795   7
   0   9  -7 207.223 38.4657   5
   0  -9  -7 459.272 116.334   1
   0  -9  -7 300.607 82.7250   4
   0  -9  -7 320.707 80.4864   7
   0   9  -7 197.146 68.0635   1
   0   9  -8 640.216 114.739   6
   0   9  -8 624.582 125.030   1
   0   9   8 640.601 120.995   7
   0   9  -8 613.189 70.1935   5
   0  -9   8 470.199 104.417   1
   0  -9  -8 784.218 129.201   4
   0   9   9 89.2273 51.5084   7
   0  -9  -9 42.8255 40.7682   4
   0   9  -9 48.7679 17.4252   5
   0  -9   9-28.1705 43.0198   1
   0  -9 -10 1486.83 182.883   4
   0   9  10 1281.95 181.227   7
   0  -9  10 1070.74 166.109   1
   0   9  11 435.036 108.262   7
   0  -9  11 341.605 99.8456   1
   0  -9 -11 592.276 122.754   4
   0  -9  12 1845.82 250.625   1
   0  -9 -12 2281.15 241.322   4
   0  -9  13 220.018 91.3241   1
   0  -9 -13 309.077 97.6855   4
   0   9 -13 288.660 87.9586   4
   0  -9 -14 3186.25 309.512   4
   0   9 -14 3094.50 287.764   4
   0  -9  14 2739.10 319.756   1
   0  -9 -15 722.436 147.370   4
   0   9  15 857.732 158.521   5
   0   9 -15 777.311 145.236   4
   0  -9  15 655.440 161.909   1
   0  -9 -16 110.780 64.6144   4
   0   9  16 109.798 60.0493   5
   0  -9  16 67.5256 53.6102   1
   0   9 -16 63.1132 37.0456   4
   0  -9  17 226.719 109.980   1
   0   9 -17 30.0988 37.3553   4
   0  -9 -17 131.734 66.4742   4
   0   9  17 104.441 62.7726   5
   0  -9 -18 25.4636 27.4213   4
   0   9 -18 71.2553 62.1924   4
   0  -9  18 141.035 83.2830   1
   0   9  18 37.0577 46.6688   5
   0  -9 -19 113.246 56.0514   4
   0  -9  19 287.438 127.640   1
   0  -9 -20 644.208 159.997   4
   0 -10   0 3497.91 203.202   7
   0 -10   0 3712.96 261.418   1
   0  10   0 3474.69 217.716   7
   0 -10  -1 511.165 84.2527   4
   0 -10  -1 472.227 78.1891   7
   0 -10   1 494.536 76.3543   7
   0  10   1 485.061 83.6360   7
   0 -10   1 520.501 99.3152   1
   0  10  -1 512.781 83.0789   7
   0  10   1 370.220 32.9191   2
   0 -10  -1 407.573 91.0437   1
   0  10  -2 513.983 84.5361   7
   0 -10  -2 616.757 91.9006   4
   0  10  -2 612.093 100.805   6
   0  10   2 597.004 95.1466   7
   0 -10   2 524.272 97.5259   1
   0 -10  -2 593.583 90.7723   7
   0 -10  -3 2339.73 194.075   4
   0 -10  -3 2370.63 188.714   7
   0  10  -3 2274.99 174.975   7
   0  10  -3 2715.12 219.162   6
   0 -10   3 2217.79 198.271   1
   0  10  -4 5610.51 280.686   7
   0  10  -4 5693.22 269.067   5
   0 -10  -4 6060.48 317.012   7
   0  10  -4 5465.52 346.991   1
   0 -10  -4 6169.93 327.351   4
   0  10  -4 6158.34 336.487   6
   0 -10   4 5644.14 327.863   1
   0  10  -5 2359.16 231.409   1
   0 -10  -5 3007.37 229.466   7
   0  10  -5 2553.09 174.012   5
   0 -10   5 2341.97 215.019   1
   0  10  -5 2590.89 191.617   7
   0  10  -5 2807.37 236.793   6
   0 -10  -5 2914.95 223.361   4
   0  10  -6 4759.05 234.126   5
   0 -10   6 4896.17 323.520   1
   0 -10  -6 5646.84 330.208   7
   0 -10  -6 5704.73 321.130   4
   0  10  -6 4896.75 341.013   1
   0  10   6 5364.15 322.604   7
   0  10  -6 5152.53 283.095   7
   0  10  -6 5842.85 345.005   6
   0 -10  -7 5286.10 330.870   7
   0  10  -7 4304.23 329.425   1
   0 -10   7 4297.81 314.779   1
   0  10  -7 4667.68 222.895   5
   0  10   7 5085.76 327.268   7
   0  10  -7 4877.63 324.074   6
   0 -10  -7 5366.09 322.593   4
   0  10  -8 484.226 69.4276   5
   0  10   8 553.165 113.386   7
   0 -10  -8 524.708 105.178   4
   0 -10   8 326.677 90.3890   1
   0  10  -8 540.769 112.917   6
   0 -10   9 215.691 76.5738   1
   0  10   9 248.799 83.0998   7
   0 -10  -9 305.506 82.7856   4
   0  10  -9 180.640 38.0680   5
   0  10  10 275.813 95.0898   7
   0  10 -10 101.851 24.2712   5
   0 -10 -10 171.170 68.8312   4
   0 -10  10 219.548 79.9408   1
   0 -10 -11 3.56506 39.9034   4
   0 -10  11 9.26947 25.7402   1
   0  10  11 1.17939 28.3813   7
   0 -10  12 1415.57 217.451   1
   0 -10 -12 1647.23 216.224   4
   0 -10  13 4416.24 395.999   1
   0 -10 -13 5121.67 383.941   4
   0 -10 -14 1286.80 197.391   4
   0 -10  14 1050.10 198.508   1
   0  10 -14 965.426 168.362   4
   0 -10 -15-0.91838 26.7427   4
   0 -10  15 5.61145 29.0387   1
   0  10 -15 5.96126 41.0928   4
   0  10 -16 659.068 141.433   4
   0  10  16 587.346 138.694   5
   0 -10 -16 501.390 127.598   4
   0 -10  16 437.516 136.291   1
   0  10 -17 391.609 111.660   4
   0 -10 -17 320.487 114.208   4
   0  10  17 290.985 99.6200   5
   0 -10  17 159.131 101.818   1
   0  10  18 30.8564 63.9026   5
   0  10 -18-64.7537 77.0966   4
   0 -10 -18-37.5517 45.2031   4
   0 -10  18-23.7222 40.2378   1
   0 -10  19 83.0130 74.5699   1
   0 -10 -19 183.120 107.067   4
   0 -10 -20 270.985 120.704   4
   0 -11   0 47.4411 40.8685   1
   0  11   0 19.6029 19.1275   4
   0  11   0 39.9534 26.4695   7
   0 -11   0 14.8847 22.7241   7
   0  11   1 2.70191 5.78355   2
   0  11   1-19.0970 25.8510   7
   0 -11  -1 16.1130 23.4028   4
   0 -11  -1-14.3425 39.6601   1
   0  11  -1-27.3116 31.0770   7
   0 -11   1-3.55404 11.7760   7
   0 -11   1-29.1615 37.0723   1
   0 -11  -1 14.9921 19.4909   7
   0  11  -2 6848.07 320.530   7
   0 -11  -2 7433.15 337.352   7
   0 -11   2 6914.91 367.089   1
   0  11  -2 7379.32 371.386   6
   0 -11  -2 7386.91 334.164   4
   0 -11  -3 1375.11 150.043   7
   0  11  -3 1321.05 139.669   7
   0  11  -3 1185.67 164.937   1
   0  11  -3 1301.66 160.935   6
   0 -11  -3 1326.77 147.068   4
   0 -11   3 1311.73 160.410   1
   0 -11  -4 228.320 63.8600   7
   0  11  -4 288.853 83.1012   6
   0 -11  -4 222.707 69.8767   4
   0  11  -4 247.847 75.7242   1
   0 -11   4 207.053 67.8380   1
   0  11  -4 340.742 83.6336   5
   0  11  -4 175.487 52.5055   7
   0 -11  -5 6186.47 346.351   4
   0  11  -5 5676.31 281.721   5
   0  11  -5 6177.17 364.592   6
   0  11   5 5900.97 337.927   7
   0 -11   5 5223.28 332.656   1
   0  11  -5 5599.24 298.457   7
   0  11  -5 5221.72 367.367   1
   0 -11  -5 5709.99 335.107   7
   0 -11   6 461.618 102.109   1
   0  11   6 776.843 128.648   7
   0  11  -6 539.689 85.0831   5
   0 -11  -6 765.951 125.016   7
   0  11  -6 467.774 109.273   1
   0  11  -6 552.065 111.182   6
   0 -11  -6 644.314 116.032   4
   0  11   7 157.337 64.6710   7
   0 -11  -7 203.347 71.7560   4
   0  11  -7 80.1485 33.2920   5
   0 -11   7 120.539 54.1114   1
   0  11  -8 66.2321 32.0604   5
   0 -11   8 123.619 61.8210   1
   0  11   8 117.435 55.9898   7
   0 -11  -8 90.7700 48.6757   4
   0 -11  -9 114.090 57.5783   4
   0  11   9 95.4317 52.5338   7
   0 -11   9 25.4663 47.0044   1
   0  11  -9 44.5870 29.1994   5
   0 -11 -10 124.897 58.2115   4
   0  11  10 120.411 68.8118   7
   0  11 -10 18.3001 12.9244   5
   0 -11  10 114.053 60.8397   1
   0 -11 -11 6880.42 427.426   4
   0  11  11 6271.74 429.314   7
   0 -11  11 5306.70 408.147   1
   0  11  12 2199.29 263.247   7
   0 -11  12 1759.22 245.511   1
   0 -11 -12 2295.10 253.772   4
   0 -11 -13 848.629 159.998   4
   0 -11  13 488.657 130.221   1
   0 -11  14 147.281 83.4804   1
   0  11 -14 101.555 63.2174   4
   0 -11  15 1297.34 234.170   1
   0 -11 -15 1444.66 219.995   4
   0  11  15 1829.64 252.842   5
   0  11 -15 1283.36 206.068   4
   0 -11  16 318.107 125.382   1
   0  11 -16 211.818 85.4984   4
   0  11  16 579.599 143.186   5
   0 -11 -16 291.857 101.123   4
   0 -11  17 729.590 191.338   1
   0 -11 -17 794.223 171.080   4
   0  11 -17 916.965 173.945   4
   0  11  17 1072.33 191.855   5
   0  11  18 34.2991 59.6517   5
   0 -11 -18-26.3218 39.8852   4
   0 -11  18-42.2376 89.0636   1
   0 -11 -19 118.201 73.5981   4
   0 -11  19-1.22013 54.8330   1
   0 -12   0 1484.09 145.697   7
   0 -12   0 1452.49 181.361   1
   0  12   0 1663.20 175.033   4
   0 -12  -1 5314.26 355.323   1
   0 -12  -1 4325.33 259.128   4
   0 -12   1 4522.68 249.376   7
   0  12   1 3609.05 116.921   2
   0  12   1 5208.89 310.604   4
   0  12  -1 4978.39 309.426   4
   0 -12   1 4897.33 322.139   1
   0  12  -1 4222.96 260.120   7
   0 -12  -1 4966.75 275.634   7
   0  12  -2 2258.62 216.394   6
   0 -12  -2 2167.27 185.117   4
   0  12   2 2291.65 210.519   4
   0 -12  -2 2293.76 233.266   1
   0  12  -2 2045.10 181.232   7
   0 -12   2 1802.05 193.608   1
   0 -12  -2 2062.23 184.121   7
   0  12  -2 2465.22 222.571   4
   0 -12  -3-6.90991 20.9550   4
   0 -12   3-40.5833 49.2212   1
   0  12  -3-0.68350 20.3065   7
   0 -12  -3-16.3402 16.4612   7
   0  12  -3-58.9469 36.3444   4
   0  12   3 10.1754 19.5784   4
   0  12  -4 4180.34 260.564   5
   0  12   4 4479.92 296.715   7
   0  12  -4 3293.90 234.563   7
   0 -12  -4 4260.87 283.088   7
   0  12  -4 3676.55 313.560   1
   0 -12  -4 4250.49 283.804   4
   0 -12   4 3483.64 279.705   1
   0  12  -4 4205.27 286.591   4
   0  12  -5 872.940 121.636   5
   0 -12  -5 1347.11 167.049   7
   0 -12   5 817.214 136.097   1
   0  12   5 1593.59 189.658   7
   0 -12  -5 1573.18 183.563   4
   0  12  -5 996.431 141.005   4
   0  12  -6 3558.31 268.992   4
   0  12  -6 3543.35 230.668   5
   0 -12   6 3084.94 275.741   1
   0 -12  -6 4487.95 309.649   4
   0  12   6 4235.51 305.694   7
   0  12   7 222.253 71.4201   7
   0 -12  -7 251.861 81.3172   4
   0 -12   7 235.055 74.7199   1
   0  12  -7 213.657 55.0611   5
   0  12   8 992.703 158.166   7
   0  12  -8 510.085 82.3148   5
   0 -12  -8 851.121 141.910   4
   0 -12   8 801.860 149.602   1
   0 -12  -9 9768.50 496.493   4
   0  12   9 8658.23 489.128   7
   0 -12   9 7424.17 467.262   1
   0  12  -9 8519.85 425.679   7
   0  12  -9 7902.17 331.660   5
   0  12  10 8.55388 49.6338   7
   0 -12 -10-29.9493 29.9935   4
   0 -12  10 13.9578 44.9897   1
   0  12 -10-7.80155 16.6737   5
   0 -12  11 1962.02 253.142   1
   0  12  11 2598.10 280.859   7
   0 -12 -11 2592.63 267.075   4
   0 -12 -12 1887.39 241.850   4
   0 -12  12 1586.76 236.922   1
   0  12  12 1668.02 233.283   7
   0 -12  13-55.3919 41.1807   1
   0 -12 -13-5.51985 34.7148   4
   0 -12 -14 2116.25 261.988   4
   0  12  14 2533.58 306.849   5
   0 -12  14 1610.91 258.411   1
   0  12 -15 2483.36 285.936   4
   0 -12 -15 2577.39 299.034   4
   0 -12  15 2025.97 301.336   1
   0  12  15 2658.65 320.120   5
   0  12 -16 49.4982 37.4799   4
   0 -12 -16 167.770 83.1250   4
   0 -12  16 35.9661 52.9666   1
   0  12  17 3431.40 358.262   5
   0 -12 -17 3852.81 380.827   4
   0  12 -17 3482.63 354.659   4
   0 -12  17 2980.45 384.999   1
   0 -12  18 239.303 111.379   1
   0 -12 -18 232.307 95.4615   4
   0  12  18 65.4205 68.6681   5
   0 -12 -19 598.107 158.645   4
   0  13   0 42.5855 27.1690   4
   0 -13   0 53.4242 32.4389   7
   0 -13   0 20.9503 45.0244   1
   0 -13   1 2580.55 195.102   7
   0 -13  -1 2417.70 204.836   4
   0 -13  -1 2625.05 255.829   1
   0 -13   1 2530.41 240.711   1
   0  13  -1 3397.47 266.582   4
   0 -13  -1 2580.69 206.199   7
   0  13   1 1794.37 78.9751   2
   0  13  -2 1645.43 191.101   4
   0 -13  -2 1290.25 151.166   4
   0 -13  -2 1499.36 161.936   7
   0 -13  -2 1312.27 184.139   1
   0 -13   2 1180.45 166.861   1
   0  13  -3 489.158 106.178   4
   0 -13   3 356.874 93.8564   1
   0 -13  -3 394.844 86.5653   4
   0 -13  -3 471.943 95.1656   7
   0  13   3 466.949 102.126   7
   0  13  -4 2372.40 208.619   5
   0 -13  -4 2283.20 213.898   7
   0  13  -4 2307.19 225.256   4
   0  13   4 2496.30 230.023   7
   0 -13   4 1978.11 217.861   1
   0 -13  -4 2331.86 214.291   4
   0  13   5 1333.09 170.211   7
   0 -13   5 848.185 144.115   1
   0  13  -5 1025.40 148.862   4
   0  13  -5 1066.14 135.298   5
   0 -13  -5 1009.16 145.051   4
   0 -13  -6 227.493 75.3504   4
   0  13  -6 275.614 75.2468   5
   0 -13   6 168.327 60.5643   1
   0  13   6 207.529 74.7632   7
   0  13  -6 270.302 79.5774   4
   0 -13   7 224.075 81.9545   1
   0 -13  -7 278.143 93.0049   4
   0  13  -7 238.142 61.6716   5
   0  13   7 288.327 91.3870   7
   0 -13  -8 45.8529 35.7528   4
   0  13   8-53.1381 44.7707   7
   0  13  -8 33.2436 29.3905   7
   0  13  -8-11.0841 38.6865   5
   0 -13   8-10.5542 38.3030   1
   0  13  -9 12.2227 28.7639   5
   0  13  -9-7.63056 31.1809   7
   0 -13  -9 12.3545 26.9332   4
   0 -13   9-20.8035 58.7956   1
   0  13   9 32.8009 33.5597   7
   0  13 -10 288.547 84.9203   7
   0  13  10 514.475 125.677   7
   0 -13  10 282.484 99.0307   1
   0  13 -10 299.687 63.8468   5
   0 -13 -10 213.104 29.3259   2
   0 -13 -10 402.575 111.557   4
   0  13 -11 1710.17 132.087   5
   0 -13  11 2079.12 268.192   1
   0  13  11 2221.84 266.515   7
   0 -13 -11 2859.97 288.488   4
   0 -13  12 930.140 181.097   1
   0  13  12 1146.65 198.305   7
   0 -13 -12 1269.18 198.388   4
   0 -13 -13 228.280 95.4877   4
   0 -13  13 94.7259 68.9167   1
   0 -13  14 156.767 85.8734   1
   0 -13 -14 71.4226 38.0278   4
   0  13  14 249.047 111.376   5
   0  13 -15 283.214 101.424   4
   0  13  15 489.943 149.652   5
   0 -13 -15 313.326 104.629   4
   0 -13  15 199.905 99.2262   1
   0  13 -16 18.9597 50.3940   4
   0  13  16 108.345 91.1728   5
   0 -13  16-3.12428 34.9249   1
   0 -13 -16 158.841 84.3383   4
   0  13  17 1779.65 273.498   5
   0 -13 -17 2018.30 280.511   4
   0 -13  17 1451.85 271.666   1
   0 -13 -18 717.654 177.709   4
   0  13  18 676.295 164.337   5
   0 -13  18 512.759 167.840   1
   0 -14   0 10078.6 419.606   7
   0 -14   0 10203.6 528.027   1
   0 -14  -1 1111.47 140.439   7
   0 -14  -1 1282.14 191.925   1
   0  14   1 1068.16 151.458   7
   0 -14   1 1037.36 167.636   1
   0 -14   1 989.181 127.282   7
   0 -14  -2 37.7434 26.8561   4
   0 -14  -2 55.0612 51.0762   1
   0 -14  -2 74.5317 39.1505   7
   0 -14   2 5.26752 47.0337   1
   0  14   2 47.9663 30.6005   7
   0 -14  -3 4718.69 306.439   4
   0  14   3 4831.50 335.527   7
   0 -14   3 4334.50 332.558   1
   0 -14  -3 4655.51 311.357   7
   0  14  -3 5108.47 330.186   5
   0 -14   4 110.932 56.5547   1
   0  14   4 237.152 78.7268   7
   0  14  -4 358.407 95.4330   5
   0 -14  -4 222.229 69.8161   4
   0  14   5 59.6278 59.4749   7
   0  14  -5 101.325 54.0760   5
   0 -14   5 40.4253 27.2803   1
   0 -14  -5 106.042 69.9618   4
   0 -14   6 1308.34 186.627   1
   0  14  -6 1353.82 163.198   5
   0 -14  -6 1703.82 201.585   4
   0  14   6 1795.03 214.743   7
   0 -14  -7 4604.47 345.430   4
   0  14  -7 3678.20 282.735   7
   0 -14   7 3219.67 306.478   1
   0  14   7 4313.53 339.154   7
   0  14  -7 3438.44 254.999   5
   0  14  -8 1426.32 179.142   7
   0 -14  -8 1895.74 228.125   4
   0  14   8 1827.79 228.658   7
   0 -14   8 1292.73 200.566   1
   0  14  -8 1367.60 158.456   5
   0  14  -9-20.8739 36.4904   7
   0  14   9-31.4282 40.3246   7
   0 -14   9-25.1006 34.3794   1
   0  14  -9 17.8338 27.2639   5
   0 -14  -9 25.4124 46.3697   4
   0  14  10 664.013 145.456   7
   0 -14  10 486.417 134.705   1
   0 -14 -10 680.513 141.544   4
   0  14 -10 497.114 89.1587   5
   0  14 -10 592.683 119.099   7
   0 -14 -11 237.706 89.8772   4
   0  14  11 125.024 81.8642   7
   0  14 -11 126.416 62.8224   7
   0  14 -11 63.2355 32.1645   5
   0 -14  11 109.759 74.3603   1
   0 -14  12 80.4512 54.6802   1
   0 -14 -12 233.147 93.7914   4
   0  14 -12 53.1981 33.7619   7
   0  14  12 62.6785 58.1030   7
   0  14  13 283.568 132.407   5
   0 -14 -13 380.655 122.636   4
   0 -14  13 229.243 95.6230   1
   0 -14 -14 344.706 115.180   4
   0 -14  14 343.520 121.010   1
   0  14  14 571.802 157.610   5
   0 -14 -15 82.2686 73.5776   4
   0  14  15 103.878 86.5079   5
   0 -14  15 98.8500 65.0125   1
   0 -14  16-33.7132 69.1752   1
   0  14  16-20.7419 41.6655   5
   0 -14 -16 49.0368 55.9071   4
   0 -14 -17 344.486 117.109   4
   0  14  17 517.737 155.270   5
   0 -14  17 357.305 134.819   1
   0  14  18 46.2854 60.0003   5
   0  15   0 72.8795 53.8092   7
   0 -15   0 89.0589 65.6145   1
   0  15   0 34.2517 18.3728   2
   0 -15   0 58.8299 34.2765   7
   0  15   1 2438.57 235.943   7
   0 -15  -1 2314.88 263.321   1
   0 -15  -1 2166.59 203.563   7
   0 -15   1 2031.03 188.242   7
   0 -15   1 2371.77 254.729   1
   0  15  -1 2575.99 237.080   7
   0 -15  -2 75.3369 43.6158   4
   0 -15  -2 130.858 54.0300   7
   0 -15  -2 118.279 54.7002   1
   0  15   2 90.8767 48.9780   7
   0  15  -2 53.5084 40.4160   7
   0 -15   2 58.9908 38.0059   1
   0  15   3 8749.34 461.000   7
   0  15  -3 8174.59 440.788   5
   0  15  -3 8134.80 423.142   7
   0 -15  -3 8978.15 540.526   1
   0 -15  -3 7953.33 417.319   4
   0 -15   3 7291.17 451.406   1
   0 -15   4-68.4033 49.0229   1
   0  15  -4 87.5979 60.3050   5
   0  15   4 16.0862 36.8766   7
   0 -15  -4 26.0469 43.0134   4
   0  15  -4-13.5887 34.3137   7
   0  15   5-3.89898 33.1120   7
   0 -15   5 13.7432 34.5948   1
   0 -15  -5 28.2586 24.5653   4
   0  15  -5 80.8818 61.9767   5
   0  15  -5 25.6604 33.1900   7
   0 -15  -6 83.0510 45.3353   4
   0 -15   6 29.5685 35.8425   1
   0  15  -6 96.0080 50.4745   5
   0  15  -6 176.759 65.2997   7
   0  15  -7 318.539 82.6447   5
   0 -15  -7 602.925 127.887   4
   0 -15   7 327.901 104.969   1
   0  15  -7 432.088 96.3820   7
   0  15   7 524.090 127.089   7
   0  15  -8-22.2691 44.6505   5
   0  15  -8-16.0577 39.6876   7
   0 -15  -8-3.03802 51.6381   4
   0  15   8 25.3864 39.2666   7
   0 -15   8-6.88065 42.4964   1
   0 -15  -9 0.66372 36.4478   4
   0  15   9 48.0065 54.4987   7
   0  15  -9 15.6186 41.7313   7
   0  15  -9 47.4766 37.5028   5
   0 -15   9 16.8972 36.2901   1
   0 -15  10 77.3596 56.6895   1
   0 -15 -10 155.315 73.8077   4
   0  15 -10 88.6713 49.0586   7
   0  15  10 38.8013 36.2647   7
   0  15 -10 138.655 59.9869   5
   0  15  11 425.126 127.406   7
   0 -15  11 194.930 92.7817   1
   0 -15 -11 394.464 127.993   4
   0  15 -11 194.740 72.5625   7
   0 -15 -12 1297.47 212.647   4
   0 -15  12 932.021 191.545   1
   0  15 -12 1030.25 171.831   7
   0  15  12 896.122 186.321   7
   0 -15 -13 2427.95 296.076   4
   0  15 -13 1922.49 239.200   7
   0  15  13 2875.88 359.811   5
   0 -15  13 1840.57 276.461   1
   0  15  13 2006.92 279.995   7
   0  15  14 27.9638 70.8028   5
   0 -15  14 24.3975 48.0683   1
   0 -15 -14 31.7130 44.6926   4
   0  15 -14-18.1289 46.1371   7
   0  15 -15 1942.79 251.611   7
   0  15  15 2259.65 328.128   5
   0 -15  15 1779.32 291.363   1
   0 -15 -15 2328.67 305.736   4
   0 -15  16 64.8841 42.0306   1
   0  15  16 214.165 102.170   5
   0 -15 -16 179.868 86.9134   4
   0 -15  17 77.9669 73.8482   1
   0  15  17 364.151 125.017   5
   0  15  18 30.1266 48.8726   5
   0 -16   0 18904.4 765.726   1
   0 -16   0 17947.3 611.053   7
   0  16   0 20246.7 708.967   7
   0 -16  -1 16365.1 730.235   1
   0 -16   1 14915.2 679.391   1
   0  16   1 16692.5 648.583   7
   0 -16   1 14295.9 538.734   7
   0  16  -1 16672.3 642.433   7
   0 -16  -2-3.23452 51.6387   1
   0  16   2 20.7139 25.6197   7
   0  16  -2 85.8947 48.6792   7
   0 -16   2 85.4200 51.9935   1
   0  16  -2 136.174 78.0705   5
   0  16   3 6078.48 401.838   7
   0  16  -3 5076.70 358.107   5
   0  16  -3 5329.66 354.633   7
   0 -16  -3 5813.60 452.675   1
   0 -16   3 4956.55 383.621   1
   0 -16  -3 5501.09 364.726   4
   0 -16  -4-52.3019 63.5092   1
   0 -16   4 1.89651 30.1596   1
   0  16  -4 84.8731 64.5730   5
   0  16  -4 16.3027 20.8851   7
   0 -16  -4 41.7960 46.3054   4
   0  16   4 35.8868 62.4190   7
   0  16  -5 247.031 82.7394   5
   0 -16   5 205.325 82.0033   1
   0  16   5 217.330 89.8671   7
   0  16  -5 272.569 80.0471   7
   0 -16  -5 223.830 80.3581   4
   0  16   6 313.418 101.011   7
   0 -16   6 166.002 63.3063   1
   0 -16  -6 271.694 86.0932   4
   0  16  -6 191.569 72.8113   7
   0  16  -6 277.338 88.5134   5
   0  16  -7 1396.87 179.818   5
   0 -16   7 1396.71 212.492   1
   0 -16  -7 1427.60 198.722   4
   0  16  -7 1333.98 182.519   7
   0  16   7 1680.36 228.914   7
   0  16   8 1922.69 252.355   7
   0  16  -8 1931.25 220.527   7
   0 -16   8 1643.36 236.959   1
   0 -16  -8 2027.98 246.702   4
   0  16  -8 1692.55 195.697   5
   0 -16   9 25.8768 50.9313   1
   0  16   9 80.5517 75.9195   7
   0  16  -9-4.02117 31.9297   7
   0  16  -9-51.0679 39.9095   5
   0 -16  -9 28.7763 42.2538   4
   0 -16  10 12.6349 35.5141   1
   0  16 -10 121.075 71.8982   7
   0  16  10 145.205 67.9216   7
   0  16 -10 134.774 47.9110   5
   0 -16 -10 139.126 75.4154   4
   0 -16  11 636.972 160.172   1
   0 -16 -11 963.991 191.166   4
   0  16  11 1021.51 193.655   7
   0  16 -11 793.274 146.210   7
   0  16  12 165.370 89.3214   7
   0  16  12 254.219 131.056   5
   0  16 -12 43.0655 24.6826   7
   0 -16  12 123.782 77.1335   1
   0 -16 -12 84.4390 63.4309   4
   0  16  13 204.457 99.8783   7
   0  16 -13 175.993 84.5087   7
   0 -16 -13 225.757 96.4223   4
   0  16  13 377.970 143.203   5
   0 -16  13 205.598 99.7366   1
   0  16 -14 85.5153 59.1884   7
   0 -16  14 17.3163 41.5388   1
   0 -16 -14 3.25689 31.4317   4
   0 -16 -15-13.9777 59.7600   4
   0  16  15-41.8808 55.7269   5
   0 -16  15 33.7221 50.3865   1
   0 -16  16 106.763 80.6935   1
   0 -16 -16 134.421 91.2767   4
   0  16  16 168.624 111.875   5
   0  16  17 379.460 151.184   5
   0 -17   0 55.8612 51.5171   1
   0  17   0 31.2690 41.1106   7
   0  17   0 55.8070 18.7935   2
   0 -17  -1 22.8787 31.2920   1
   0 -17   1 38.0024 37.9395   1
   0  17   1 29.1527 35.1085   7
   0  17  -1-32.2980 29.9993   7
   0  17  -1 49.6699 26.0240   2
   0 -17   2 482.286 122.068   1
   0  17  -2 926.598 168.008   5
   0 -17  -2 708.251 158.372   1
   0  17   2 670.255 138.758   7
   0  17  -2 734.510 137.311   7
   0 -17  -3-9.53837 25.7333   4
   0  17  -3-22.7095 38.5345   7
   0  17   3 1.80124 42.9188   7
   0  17  -3 44.2987 51.4102   5
   0 -17  -3 32.1818 29.8089   1
   0 -17   3-70.3333 52.4409   1
   0  17  -4 4163.19 335.247   5
   0 -17  -4 4543.72 415.042   1
   0 -17  -4 4464.68 341.171   4
   0 -17   4 4234.83 367.119   1
   0  17  -4 4508.24 339.133   7
   0  17   4 5219.40 396.441   7
   0 -17   5 1071.17 183.493   1
   0 -17  -5 1225.99 183.080   4
   0  17   5 1376.24 211.425   7
   0  17  -5 1310.08 182.536   7
   0  17  -5 1287.52 188.172   5
   0 -17  -6 90.5608 55.9511   4
   0  17  -6 104.146 52.6498   5
   0  17   6 182.608 84.6328   7
   0 -17   6 158.016 61.6689   1
   0  17  -6 158.499 68.5034   7
   0  17   7 815.191 164.810   7
   0 -17  -7 712.101 144.598   4
   0  17  -7 774.090 143.454   7
   0 -17   7 596.089 147.516   1
   0  17  -7 757.809 140.942   5
   0 -17   8 29.7742 70.0322   1
   0  17  -8 1.64156 47.1475   5
   0 -17  -8 69.5695 45.1842   4
   0  17  -8 21.8199 33.4551   7
   0  17   8 45.1825 51.4955   7
   0  17   9 396.332 125.679   7
   0  17  -9 306.118 94.4614   7
   0  17  -9 415.681 100.574   5
   0 -17   9 265.162 99.5587   1
   0 -17  -9 441.376 120.835   4
   0 -17 -10 175.520 84.1522   4
   0 -17  10-39.5806 47.1892   1
   0  17  10 150.016 78.7615   7
   0  17 -10-8.22130 27.6356   7
   0  17 -11 307.064 92.8310   7
   0  17  11 401.437 126.441   7
   0 -17  11 290.313 103.950   1
   0  17  11 576.404 181.313   5
   0 -17 -11 370.410 117.293   4
   0  17 -12-42.7592 44.3761   7
   0 -17 -12 26.2036 39.7762   4
   0  17  12 172.235 131.872   5
   0  17  12 49.7733 74.1213   7
   0 -17  12-20.3017 43.0544   1
   0  17  13 320.496 143.781   5
   0 -17 -13 169.304 72.5087   4
   0 -17  13 134.866 86.0832   1
   0  17  13 153.199 78.9588   7
   0 -17  14 23.3211 55.2150   1
   0  17  14-35.1254 52.5605   5
   0  17  15-20.9780 78.2094   5
   0 -17 -15-108.469 76.1327   4
   0 -17  15 71.7846 65.3833   1
   0  17  16 166.819 102.230   5
   0  18   0 1949.88 250.590   5
   0 -18   0 1569.51 233.724   1
   0  18   0 1889.39 229.500   7
   0  18   0 1021.02 68.9037   2
   0 -18  -1 234.742 93.6794   1
   0  18  -1 148.787 71.8875   7
   0  18   1 292.634 97.6228   7
   0 -18   1 160.315 72.1752   1
   0  18  -1 138.989 36.0352   2
   0  18   1 400.405 127.446   5
   0  18  -1 330.419 109.922   5
   0 -18   2 424.166 113.995   1
   0  18  -2 384.041 106.493   7
   0  18   2 269.378 98.8823   7
   0  18  -2 707.099 153.355   5
   0 -18  -2 299.216 105.354   1
   0 -18  -3 262.079 106.884   1
   0  18   3 337.832 106.465   7
   0  18  -3 330.294 95.2050   7
   0 -18   3 389.502 110.194   1
   0  18  -3 381.087 108.551   5
   0  18   4 153.811 71.3814   7
   0  18  -4 174.385 70.6235   7
   0 -18  -4 166.481 76.9004   4
   0 -18   4 49.6426 41.1276   1
   0  18  -4 186.712 75.5187   5
   0 -18  -4 133.953 82.0275   1
   0 -18  -5 1142.98 219.555   1
   0 -18   5 931.637 184.235   1
   0  18   5 1225.22 205.345   7
   0  18  -5 980.522 163.067   7
   0  18  -5 799.989 157.875   5
   0 -18  -5 1135.80 179.365   4
   0  18  -6 312.527 93.9228   5
   0 -18  -6 347.446 101.326   4
   0  18   6 390.731 121.686   7
   0  18  -6 361.088 102.308   7
   0 -18   6 206.862 87.6407   1
   0  18  -7 16.1819 34.4100   5
   0  18   7 11.2961 28.3615   7
   0  18  -7 8.68712 34.5793   7
   0 -18  -7 16.2112 37.5518   4
   0 -18   7 47.6817 49.9924   1
   0  18  -8-6.85057 38.2213   5
   0  18  -8-48.8041 44.8122   7
   0 -18  -8 6.71878 31.3863   4
   0  18   8 1.62400 36.5058   7
   0 -18   8-93.1236 63.9717   1
   0  18   9 542.233 149.356   7
   0 -18  -9 558.334 140.102   4
   0  18  -9 639.023 127.110   5
   0 -18   9 435.244 133.234   1
   0  18  -9 544.911 131.251   7
   0  18   9 797.417 193.665   5
   0  18  10 1581.62 284.083   5
   0  18  10 1257.63 226.693   7
   0  18 -10 909.070 165.509   7
   0 -18 -10 1434.26 225.886   4
   0 -18  10 1093.94 219.596   1
   0 -18  11 191.821 100.544   1
   0  18 -11 206.365 84.9132   7
   0  18  11 429.351 170.508   5
   0 -18 -11 450.997 131.093   4
   0  18  11 245.093 104.546   7
   0  18  12 87.5173 110.075   5
   0 -18 -12 68.5765 52.7835   4
   0  18  12-2.57960 65.2296   7
   0 -18  12 8.84467 32.3429   1
   0  18  13 58.9473 86.3953   5
   0  18  13 168.382 89.1518   7
   0 -18 -13 171.229 90.1866   4
   0 -18  13 214.782 103.714   1
   0 -18  14 341.184 123.799   1
   0 -18 -14 151.219 90.1908   4
   0  18  15 435.107 165.034   5
   0 -19   0-44.9199 49.2707   1
   0  19   0 25.8342 32.4215   7
   0  19   1 6101.52 439.747   7
   0  19   1 6426.27 498.273   5
   0  19  -1 5646.41 446.943   5
   0 -19  -1 5595.42 459.256   1
   0 -19   1 5803.20 457.920   1
   0  19  -1 6306.28 435.255   7
   0 -19  -2 159.754 83.8507   1
   0 -19   2 32.3598 33.3562   1
   0  19   2 209.674 100.493   5
   0  19  -2 42.2689 60.8225   7
   0  19   2 28.2064 38.8784   7
   0  19  -2 201.262 87.7060   5
   0  19  -2 67.9384 34.3459   2
   0 -19   3 450.186 125.823   1
   0  19   3 694.879 173.336   5
   0  19  -3 307.698 103.617   7
   0 -19  -3 563.696 158.660   1
   0  19   3 544.453 140.068   7
   0  19  -3 497.013 129.570   5
   0  19   4 70.0857 55.3498   7
   0  19  -4 83.8739 70.1067   5
   0  19   4 186.556 105.630   5
   0  19  -4 70.2799 53.5308   7
   0 -19  -4 89.0036 64.7577   1
   0 -19   4 64.7647 62.6587   1
   0  19  -5 54.3967 41.0704   5
   0 -19  -5-39.2190 39.2275   4
   0  19  -5 141.730 78.3358   7
   0  19   5 14.6937 66.5076   5
   0 -19  -5 31.7022 53.3883   1
   0 -19   5 50.4700 61.0210   1
   0  19   5 137.120 75.1148   7
   0  19  -6 749.741 151.737   5
   0  19   6 960.262 208.713   5
   0 -19   6 805.209 179.598   1
   0 -19  -6 904.960 219.074   1
   0 -19  -6 679.889 148.660   4
   0  19  -6 780.149 152.721   7
   0  19   6 829.133 180.338   7
   0  19   7 2446.63 345.633   5
   0  19   7 2024.89 281.087   7
   0  19  -7 1574.37 223.086   5
   0 -19   7 1341.58 236.799   1
   0 -19  -7 2282.36 272.406   4
   0  19  -7 1737.64 226.412   7
   0 -19   8 42.4411 39.7832   1
   0 -19  -8 3.64940 44.2332   4
   0  19  -8 59.1110 49.3180   7
   0  19   8 9.61225 51.0871   7
   0  19   8-0.34282 62.0354   5
   0  19  -8-53.3472 41.2790   5
   0 -19   9 310.638 114.899   1
   0  19   9 597.894 184.602   5
   0  19  -9 257.342 94.1663   7
   0  19   9 411.887 132.314   7
   0 -19  -9 290.061 108.451   4
   0 -19 -10 239.789 94.0881   4
   0  19  10 309.140 135.450   5
   0  19  10 220.079 105.037   7
   0 -19  10 112.125 71.5416   1
   0  19  11-76.8161 66.0713   7
   0 -19 -11 63.3081 65.6597   4
   0 -19  11 28.8060 45.1602   1
   0  19  11 103.718 114.273   5
   0 -19 -12 24.6007 43.3397   4
   0  19  12-58.6505 78.9110   7
   0  19  12-31.3208 64.5245   5
   0 -19  12 76.8358 66.0864   1
   0 -19  13-23.9027 45.4220   1
   0  19  13-95.2107 74.6678   7
   0 -20   0 2948.42 338.034   1
   0  20   0 2943.49 309.222   7
   0  20   0 2946.30 340.725   5
   0 -20  -1 498.432 154.331   1
   0 -20   1 589.621 151.294   1
   0  20   1 568.473 158.996   5
   0  20  -1 452.863 123.608   7
   0  20   1 356.124 116.169   7
   0  20  -1 726.606 180.017   5
   0 -20  -2 0.59945 44.4427   1
   0 -20   2 42.3664 34.5664   1
   0  20   2-0.49842 40.2285   7
   0  20  -2 52.3961 54.5736   5
   0  20  -2-48.8584 44.0864   7
   0  20   2 155.455 91.4519   5
   0 -20   3 263.549 108.918   1
   0  20   3 117.313 83.7303   5
   0  20   3 226.269 97.7307   7
   0  20  -3 210.004 81.6417   7
   0 -20  -3 214.000 100.345   1
   0  20  -3 137.825 86.5986   5
   0 -20  -4-43.7181 55.0659   1
   0  20  -4 22.5432 33.0844   7
   0  20   4 11.5173 34.4753   7
   0 -20   4 152.537 75.0199   1
   0  20   4 15.7794 67.8992   5
   0  20  -4-31.4615 45.9921   5
   0  20  -5 154.870 73.1351   5
   0  20   5 109.203 102.202   5
   0  20   5 76.4762 61.6757   7
   0 -20  -5 109.682 84.9241   1
   0 -20  -5 44.1819 48.6361   4
   0 -20   5 90.4001 60.4980   1
   0  20  -5-2.79239 51.9103   7
   0  20   6 121.266 103.446   5
   0 -20  -6 107.930 62.6083   4
   0 -20  -6-10.0457 52.8482   1
   0  20  -6 14.1510 52.5144   5
   0  20   6 118.039 93.2063   7
   0 -20   6 29.9681 43.0275   1
   0  20  -6-31.5990 41.2613   7
   0 -20   7 150.049 93.4319   1
   0  20  -7 224.038 83.4416   5
   0 -20  -7 376.515 149.937   1
   0  20  -7 355.531 105.552   7
   0 -20  -7 259.442 95.2620   4
   0  20   7 281.249 118.456   5
   0  20   7 354.856 116.669   7
   0 -20   8 23.2783 40.2768   1
   0 -20  -8 180.637 97.8185   4
   0  20   8 213.936 100.222   7
   0  20  -8 83.4776 50.0169   5
   0  20   8 253.116 121.484   5
   0  20   9 3153.55 407.597   5
   0 -20  -9 2704.44 317.333   4
   0  20   9 2741.24 347.274   7
   0 -20   9 2663.74 342.923   1
   0  20  10 638.330 198.645   5
   0  20  10 351.266 130.130   7
   0 -20  10 198.924 96.9106   1
   0 -20 -10 299.424 111.613   4
   0 -20  11-91.3996 71.0653   1
   0  20  11 31.9594 79.9211   7
   0 -20 -11 50.5220 57.0432   4
   0  20  11-53.6673 74.3084   5
   0 -20  12 301.530 124.742   1
   0  20  12 100.759 79.3392   7
   0  20  12 119.084 98.0472   5
   0  20  13 20.8974 54.7937   7
   0  21   0 85.7762 68.4864   5
   0  21   0 67.8388 59.2194   7
   0 -21   0-83.9727 65.1089   1
   0  21  -1 942.703 193.168   5
   0 -21   1 570.654 152.364   1
   0  21   1 843.585 178.947   7
   0  21  -1 901.526 176.861   7
   0  21   1 955.580 203.164   5
   0 -21  -1 736.287 175.654   1
   0  21  -2 112.098 92.6016   5
   0 -21   2 13.8280 30.1644   1
   0 -21  -2 98.4826 73.7810   1
   0  21   2 138.675 97.7387   5
   0  21   2-64.9537 55.6674   7
   0  21  -2 73.8526 67.5620   7
   0  21   3 366.374 123.232   7
   0 -21   3 414.346 138.803   1
   0  21  -3 306.734 105.908   7
   0  21   3 337.999 130.116   5
   0  21  -3 349.761 122.980   5
   0 -21  -3 277.493 111.859   1
   0  21   4 745.292 200.064   5
   0 -21   4 541.314 148.334   1
   0 -21  -4 536.075 166.893   1
   0  21   4 661.122 164.259   7
   0  21  -4 583.104 136.027   7
   0  21  -4 604.956 158.776   5
   0  21   5 489.034 149.720   7
   0  21  -5 478.963 131.430   7
   0 -21  -5 464.915 152.191   1
   0  21   5 597.336 185.660   5
   0 -21   5 184.618 87.6722   1
   0  21  -5 385.477 122.919   5
   0  21   6 1394.37 268.346   5
   0 -21  -6 1505.56 234.163   4
   0 -21   6 936.242 196.282   1
   0  21   6 1540.99 257.925   7
   0  21  -6 1627.37 242.972   5
   0 -21  -6 1415.92 285.451   1
   0 -21  -7 100.616 86.2083   1
   0  21  -7 206.077 88.5290   5
   0 -21   7 112.687 74.9540   1
   0  21   7 213.457 146.649   5
   0  21   7 280.282 124.512   7
   0 -21  -7 180.405 81.9545   4
   0 -21  -8 1198.99 215.537   4
   0 -21   8 1014.62 216.395   1
   0  21   8 1491.71 283.618   5
   0 -21  -8 1595.09 306.834   1
   0  21   8 1104.69 226.732   7
   0 -21  -9 127.062 73.4876   4
   0 -21   9 165.475 92.2770   1
   0  21   9 118.891 115.630   5
   0  21   9 164.400 94.6991   7
   0 -21 -10 28.0650 42.2625   4
   0 -21  10-55.1908 58.1265   1
   0  21  10 89.5289 81.5777   5
   0  21  10-28.5664 51.2154   7
   0 -21  11-19.0859 50.6125   1
   0  21  11-116.942 87.7426   7
   0  21  12 109.975 63.5569   7
   0  22   0 214.571 95.1995   7
   0 -22   0 138.449 86.7303   1
   0  22   0 135.367 89.0360   5
   0 -22  -1 530.161 157.560   1
   0  22   1 442.709 132.103   7
   0 -22   1 397.356 132.159   1
   0  22  -1 321.659 132.980   5
   0  22   1 571.570 172.682   5
   0  22  -1 529.533 139.721   7
   0  22   2 82.7827 71.4241   5
   0 -22   2 44.1721 53.4437   1
   0  22  -2-1.05072 40.2557   7
   0 -22  -2-31.9675 58.6639   1
   0  22   2 40.2975 49.7976   7
   0  22  -2 18.1079 59.0427   5
   0 -22   3 223.257 114.430   1
   0  22  -3 216.893 86.7656   7
   0  22  -3 129.315 79.7572   5
   0 -22  -3 153.427 94.7674   1
   0  22   3 205.712 95.2733   7
   0  22   3 152.826 110.290   5
   0 -22   4 216.933 98.2776   1
   0  22  -4 150.591 83.6386   5
   0  22   4 130.685 95.3721   5
   0  22   4 159.760 87.1386   7
   0 -22  -4 158.595 101.219   1
   0 -22  -5 476.627 160.714   1
   0  22   5 777.060 204.141   5
   0  22  -5 574.644 154.185   5
   0 -22   5 460.286 141.886   1
   0  22   5 542.090 152.319   7
   0  22   6 1044.35 237.411   5
   0  22   6 838.803 207.238   7
   0 -22   6 730.925 177.768   1
   0  22  -6 643.902 160.029   5
   0 -22  -6 896.602 220.562   1
   0 -22   7 188.851 103.717   1
   0  22  -7 370.229 117.396   5
   0  22   7 490.051 166.079   5
   0  22   7 222.218 100.322   7
   0 -22  -7 324.981 114.799   4
   0 -22  -7 299.677 134.807   1
   0  22   8 1297.58 257.984   7
   0 -22  -8 1060.30 203.807   4
   0  22   8 1405.93 290.765   5
   0 -22   8 765.150 196.847   1
   0 -22  -8 1402.77 292.126   1
   0 -22  -9 51.7240 64.8624   1
   0  22   9 214.648 113.233   7
   0 -22   9 27.3382 48.0182   1
   0 -22  10 118.400 82.2104   1
   0  22  10 106.823 81.4992   7
   0  22  11-65.8660 67.1335   7
   0  23   0-41.7138 57.7332   5
   0 -23   0-14.8253 39.9967   1
   0  23   0-20.0217 42.1992   7
   0  23   1 2750.88 336.944   7
   0 -23  -1 1969.75 305.461   1
   0 -23   1 1841.53 292.928   1
   0  23   1 2511.38 347.184   5
   0  23  -1 2205.69 317.695   5
   0  23  -1 2413.77 309.752   7
   0  23  -2-59.3153 72.8986   5
   0 -23  -2 13.7034 48.1779   1
   0  23   2-46.4316 53.3478   7
   0  23   2 134.119 99.4118   5
   0 -23   2-22.6112 53.5705   1
   0  23  -3 1577.71 265.955   5
   0 -23   3 1348.86 245.696   1
   0  23   3 1612.83 267.101   7
   0 -23  -3 1402.03 266.718   1
   0  23   3 1629.71 298.135   5
   0  23   4 1890.70 329.518   5
   0 -23  -4 1873.86 325.967   1
   0  23   4 2173.37 317.151   7
   0 -23   4 1801.86 286.385   1
   0  23  -4 1644.83 264.557   5
   0  23   5 603.755 189.853   5
   0  23  -5 330.196 124.258   5
   0 -23  -5 564.889 178.679   1
   0  23   5 703.174 183.878   7
   0 -23   5 440.112 140.502   1
   0 -23  -6 95.2447 80.6304   1
   0  23   6 124.144 102.640   5
   0  23  -6-23.9280 46.9826   5
   0  23   6 43.0769 55.3119   7
   0 -23   7 108.147 73.3976   1
   0  23   7 4.47343 39.6182   7
   0 -23  -7 18.9409 48.2706   1
   0  23   8 802.223 200.015   7
   0 -23   8 441.786 151.205   1
   0  23   9 344.143 137.576   7
   0  23  10 572.523 180.588   7
   0 -24   0 2320.01 340.229   1
   0  24   0 2639.93 360.426   5
   0  24   1 708.612 189.732   5
   0  24  -1 494.401 153.477   5
   0 -24  -1 516.308 155.553   1
   0 -24   1 574.849 168.887   1
   0  24  -2 218.866 82.3278   5
   0  24   2 164.240 153.338   5
   0 -24   2 206.157 103.390   1
   0 -24  -2 36.4648 50.7688   1
   0  24  -3 440.973 147.964   5
   0 -24  -3 558.647 176.311   1
   0 -24   3 318.245 116.831   1
   0  24   3 705.211 188.929   7
   0  24   3 484.293 164.179   5
   0 -24   4 504.362 167.708   1
   0  24   4 651.393 182.336   7
   0 -24  -4 493.449 164.443   1
   0  24  -4 313.365 122.286   5
   0  24   5 94.5814 78.5207   7
   0  24  -5-7.31044 43.0808   5
   0 -24   5-20.8173 40.5358   1
   0  24   6 407.061 145.258   7
   0  24   7 4.36648 35.4820   7
   0  24   8 135.922 109.016   7
   0  24   9 75.9043 77.9353   7
   0  25   0 122.006 107.640   5
   0  25  -1 92.2167 107.207   5
   0  25  -2 357.561 129.373   5
   0  25  -3 208.351 112.164   5
   0  25  -4 496.789 153.343   5
   1   0 -22 2635.90 333.107   4
   1   0 -21-52.5759 74.7294   4
  -1   0  20 26.4410 39.0861   1
   1   0 -20 43.2963 43.9599   4
   1   0 -19 22.7522 44.7968   4
  -1   0  19-28.4450 82.6372   1
  -1   0  18 108.347 79.1473   1
   1   0 -18-7.05486 33.4411   4
  -1   0  17-0.64549 70.4260   1
   1   0 -17 7.24839 27.0047   4
  -1   0  16 44.4459 51.1654   1
  -1   0  16 9.62041 11.0482   5
  -1   0  15 4.32665 11.2244   5
   1   0 -15-40.4770 41.6636   4
  -1   0  15 14.3749 40.7458   1
  -1   0  14 407.133 59.2019   5
   1   0 -14 572.359 123.237   4
  -1   0  14 513.321 135.003   1
   1   0 -13 0.98561 25.7341   4
  -1   0  13-13.4909 35.8244   1
  -1   0  13-6.18257 14.1269   5
   1   0 -12 1624.61 189.029   4
  -1   0  12 1713.58 228.515   1
  -1   0  12 1254.18 103.200   5
   1   0 -11-6.35301 22.7735   4
  -1   0  11-39.5649 39.0725   1
  -1   0  11 11.8024 13.1123   5
  -1   0  10 2.17538 13.0931   5
  -1   0  10 39.5698 37.1719   1
   1   0 -10 9.06492 23.4632   4
  -1   0   9-9.34565 18.7732   5
   1   0  -9 1.85988 24.1520   4
  -1   0   9 23.9282 31.6243   1
  -1   0   9-23.2699 21.2800   3
  -1   0   8 444.430 57.3205   3
   1   0  -8 575.564 94.4620   4
  -1   0   8 397.322 53.5142   5
  -1   0   8 546.179 108.577   1
  -1   0   7-18.9939 24.2812   3
  -1   0   7-6.19129 14.4551   5
   1   0  -7 30.2986 22.1266   5
   1   0  -7 0.94020 20.6508   4
  -1   0   7-18.0190 36.9204   1
  -1   0   6 1273.33 102.577   3
  -1   0   6 1563.50 147.277   1
   1   0  -6 1462.91 96.4681   5
  -1   0   6 1295.73 96.9781   5
   1   0  -6 1631.93 142.565   4
  -1   0   5 26.0536 21.3114   3
  -1   0   5-0.40822 15.7905   5
   1   0  -5 9.73508 27.1853   4
   1   0  -5-12.4439 20.6521   5
  -1   0   5 16.9993 21.8867   1
   1   0  -4 184146. 2304.44   1
  -1   0   4 187747. 2214.10   5
  -1   0   4 184538. 2271.57   3
   1   0  -4 184383. 2189.19   5
  -1   0   4 190856. 2332.86   1
   1   0  -4 191971. 2327.08   4
   1   0  -3 30.3288 15.7984   1
  -1   0   3 48.2552 23.0691   1
  -1   0   3 51.7022 23.4893   5
   1   0  -3 33.1171 18.2528   5
  -1   0   2 63207.8 846.687   1
   1   0  -2 61225.6 846.643   1
  -1   0   2 63915.7 911.814   5
  -1   0   1 193.271 35.4437   1
   1   0  -1 82.1345 19.6388   1
  -1   0   0 17635.0 323.375   7
   1   0   0 16373.0 365.144   2
   1   0   1 54.4012 20.2066   7
   1   0   1 53.0273 21.9569   2
  -1   0  -1 56.9905 18.8538   7
   1   0   2 59788.9 722.322   4
  -1   0  -2 59557.2 820.843   7
   1   0   2 60983.4 835.531   7
  -1   0  -3 19.8489 10.5501   4
  -1   0  -3 9.24528 17.7984   1
   1   0   3 9.86407 8.87279   4
  -1   0  -3-7.90242 16.1791   3
  -1   0  -3-3.97494 13.0941   7
   1   0   3 8.19956 17.3863   1
   1   0   3 7.54023 14.4526   7
   1   0   4 2814.80 169.639   1
  -1   0  -4 2585.29 141.767   3
   1   0   4 2660.62 147.101   7
  -1   0  -4 2638.52 157.848   1
   1   0   4 2434.48 103.726   4
  -1   0  -4 2462.04 140.454   7
  -1   0  -4 2489.54 98.0718   4
   1   0   5 3.88637 10.3681   4
  -1   0  -5 2.35678 12.1434   7
  -1   0  -5-1.14867 14.1246   3
  -1   0  -5 5.36585 10.2957   4
   1   0   5-4.27194 18.5664   1
   1   0   5 7.58892 20.3222   7
  -1   0  -5 10.1317 22.1392   1
  -1   0  -6 10929.2 371.467   7
   1   0   6 10787.9 297.734   4
   1   0   6 11914.6 427.146   1
  -1   0  -6 10504.0 289.810   3
  -1   0  -6 10583.2 278.594   4
  -1   0  -6 10715.4 392.543   1
   1   0   6 10798.5 365.991   7
  -1   0  -7 3.77680 12.3332   4
   1   0   7 9.43363 24.5156   7
  -1   0  -7-9.08290 36.8290   1
   1   0   7 15.1589 13.4643   4
  -1   0  -7 13.0758 20.2097   7
   1   0   7 27.8152 25.3903   1
   1   0   8 9782.57 333.580   4
   1   0   8 10432.2 463.538   1
  -1   0  -8 9226.76 305.265   4
  -1   0  -8 10098.6 408.435   7
   1   0   9 26.0904 35.3169   1
   1   0   9 24.1683 31.6080   4
  -1   0  -9 4.57397 18.6437   4
  -1   0  -9 18.1432 39.6231   7
  -1   0 -10 4768.98 309.713   7
   1   0  10 4791.28 263.687   4
  -1   0 -10 4324.30 231.791   4
  -1   0 -10 4292.47 316.013   1
   1   0  10 4733.60 342.715   1
  -1   0 -11 16.8842 37.7372   7
  -1   0 -11-14.0691 23.1429   4
   1   0  11 35.6863 39.0643   1
   1   0  11-15.6682 20.0880   4
  -1   0 -12 30.6735 23.2361   4
   1   0  12-5.15181 42.2419   1
   1   0  13-17.5625 60.8158   1
  -1   0 -13 27.1859 27.3929   4
  -1   0 -14 37.3214 36.6562   4
   1   0  14-32.8603 65.4485   1
  -1   0 -15-1.36210 18.8048   4
   1   0  15-10.3906 35.9584   1
   1   0  16 248.384 102.458   1
  -1   0 -16 281.468 77.2452   4
   1   0  17 21.9179 46.7447   1
  -1   0 -17-35.8991 33.2881   4
  -1   0 -18 33.5279 29.9345   4
   1   0  18 101.880 91.6322   1
   1   0  19-47.2715 55.7451   1
  -1   0 -19 16.4361 27.2251   4
   1   0  20 42.5100 40.5435   1
   1  -1 -22 1039.91 209.807   4
   1   1 -22 804.968 182.410   4
   1  -1 -21 2795.41 332.120   4
   1   1 -21 2693.84 330.980   4
  -1   1  20 128.619 98.2108   1
   1  -1 -20 62.7777 36.8452   4
   1   1 -20 206.134 81.1158   4
  -1  -1  20 303.399 132.904   1
  -1  -1  19 1400.58 269.040   1
   1   1 -19 1038.49 193.382   4
   1  -1 -19 798.729 167.761   4
  -1   1  19 843.322 210.790   1
   1  -1 -18 203.089 70.7238   4
   1   1 -18 243.366 100.655   4
  -1   1  18 225.991 114.530   1
  -1  -1  18 198.078 108.898   1
  -1  -1  17 1041.55 218.575   1
  -1   1  17 932.432 208.200   1
   1   1 -17 851.560 161.632   4
   1  -1 -17 817.628 160.433   4
  -1   1  16 108.988 36.3907   5
  -1   1  16 212.922 101.840   1
   1   1 -16 134.637 60.5994   4
   1  -1 -16 158.775 71.9991   4
  -1  -1  16 188.599 92.3039   1
  -1  -1  15 464.263 136.085   1
  -1   1  15 255.176 52.4660   5
   1  -1 -15 383.779 101.955   4
   1   1 -15 235.842 80.2702   4
  -1   1  15 381.960 117.104   1
  -1  -1  14 96.1944 82.4390   1
  -1   1  14 49.3143 27.3034   5
   1   1 -14 115.667 66.8954   4
   1  -1 -14 8.44501 32.1611   4
  -1   1  14 110.135 77.8634   1
  -1   1  13 103.041 37.5710   5
  -1  -1  13 164.648 87.1995   1
   1  -1 -13 95.2602 54.1124   4
  -1   1  13 109.650 65.1579   1
   1   1 -13 49.7270 48.3640   4
  -1  -1  13 78.3100 23.3316   5
  -1  -1  12 155.279 33.9580   5
  -1   1  12 150.652 42.4908   5
   1   1 -12 140.749 58.1837   4
   1  -1 -12 146.599 60.4877   4
  -1   1  12 195.220 75.1272   1
  -1  -1  12 178.472 68.7176   1
   1  -1 -11 616.601 110.236   4
  -1  -1  11 443.046 54.7157   5
  -1   1  11 609.512 126.604   1
  -1  -1  11 571.043 127.164   1
  -1   1  11 509.926 71.2442   5
  -1  -1  11 472.376 57.0213   3
   1   1 -11 712.133 118.010   4
  -1   1  10 1597.10 123.431   5
  -1  -1  10 1748.59 213.025   1
  -1  -1  10 1431.06 100.415   5
   1  -1 -10 1602.37 193.988   1
  -1  -1  10 1461.50 109.623   3
   1  -1 -10 1591.33 177.017   4
   1   1 -10 1591.39 175.381   4
  -1   1  10 1612.84 196.008   1
   1   1  -9 1709.30 171.033   4
  -1   1   9 1883.20 129.638   5
  -1  -1   9 1919.91 206.328   1
  -1   1   9 2065.94 210.903   1
   1  -1  -9 2114.51 188.660   4
  -1  -1   9 1694.90 107.039   5
  -1  -1   9 1610.87 117.077   3
  -1   1   8 14215.7 374.175   5
  -1  -1   8 15009.6 548.188   1
  -1  -1   8 13445.6 329.286   5
   1   1  -8 14691.0 494.644   4
  -1   1   8 15257.3 553.949   1
   1  -1  -8 14670.8 488.052   4
  -1   1   7 1973.04 185.266   1
   1   1  -7 1981.59 168.712   4
  -1  -1   7 1836.92 109.529   5
   1   1  -7 1929.05 104.828   5
  -1   1   7 1684.28 119.686   5
   1  -1  -7 1923.78 163.656   4
  -1   1   7 1713.55 118.796   3
  -1  -1   7 2181.30 188.301   1
  -1   1   6 16270.6 495.966   1
  -1  -1   6 14706.0 482.258   1
   1  -1  -6 15829.3 481.647   1
   1   1  -6 14016.5 311.927   5
   1   1  -6 14405.5 448.002   4
  -1  -1   6 13458.5 327.467   5
   1  -1  -6 15411.2 463.493   4
   1   1  -6 12974.6 236.356   6
   1  -1  -6 15777.7 365.719   5
  -1   1   6 15444.2 373.589   5
  -1   1   6 14771.7 375.929   3
  -1   1   5 7536.30 244.907   5
   1  -1  -5 7440.13 236.139   5
  -1  -1   5 6750.53 217.316   5
  -1   1   5 7276.50 253.145   3
  -1   1   5 7588.37 310.045   1
   1   1  -5 6750.92 210.032   5
   1  -1  -5 7680.12 305.079   1
   1  -1  -5 7434.26 292.681   4
  -1  -1   5 7133.77 303.001   1
   1  -1  -4 99871.7 1379.74   4
  -1   1   4 97119.1 1287.12   5
  -1   1   4 94057.0 1321.13   3
   1   1  -4 95547.9 1245.97   5
   1  -1  -4 96801.9 1270.32   5
   1  -1  -4 97258.4 1368.32   1
  -1  -1   4 100500. 1385.77   1
  -1   1   4 95648.7 1368.56   1
  -1  -1   3 42204.9 705.790   1
   1   1  -3 41109.7 658.877   5
   1  -1  -3 41915.0 714.936   4
   1  -1  -3 41127.9 681.790   1
  -1   1   3 40807.7 687.380   1
  -1   1   3 42845.1 684.705   5
   1  -1  -3 43550.9 681.207   5
   1  -1  -3 40097.9 715.033   3
   1  -1  -2 19320.8 356.159   1
   1  -1  -2 18999.8 437.210   3
  -1   1   2 19862.3 415.755   5
   1  -1  -2 20480.5 404.622   4
  -1  -1   2 19486.2 388.769   1
  -1   1   2 19683.8 363.063   1
   1   1  -2 17968.4 371.655   1
   1  -1  -1 16404.0 397.554   3
   1  -1  -1 16955.5 326.458   4
   1   1  -1 16618.6 315.519   1
  -1  -1   1 17006.1 319.005   1
  -1   1   1 15878.8 261.883   1
   1  -1  -1 16341.5 258.284   1
  -1   1   1 16746.7 378.456   5
  -1   1   0 4814.69 189.871   5
   1  -1   0 4603.94 130.430   4
  -1  -1   0 5273.93 172.699   7
   1  -1   0 4923.70 135.192   7
   1  -1   0 4513.04 180.666   2
   1  -1   0 4451.15 193.572   3
  -1  -1   0 5038.50 144.505   1
   1  -1   1 293.393 44.8176   2
  -1   1  -1 307.834 31.5341   7
  -1  -1  -1 290.101 40.6000   7
   1  -1   1 313.498 31.6833   7
   1  -1   1 388.683 57.3286   3
   1   1   1 334.566 44.9335   2
  -1   1  -2 1740.91 83.4781   7
  -1   1  -2 2202.59 130.840   3
  -1  -1  -2 2374.45 119.894   7
   1  -1   2 2024.90 95.4536   1
   1  -1   2 2098.26 128.882   3
  -1   1  -2 1937.72 89.5834   1
   1   1   2 2209.91 91.0696   4
   1  -1   2 1783.75 85.2603   7
  -1  -1  -3 1333.27 73.8536   4
   1  -1   3 1418.54 97.9844   1
   1   1   3 1142.98 92.8953   7
   1  -1   3 1206.80 96.9164   3
  -1   1  -3 1311.01 91.0695   1
  -1   1  -3 1170.86 78.3525   7
  -1   1  -3 1264.35 99.7953   3
   1   1   3 1143.93 68.1022   4
  -1  -1  -3 1244.92 94.2852   7
   1  -1   3 1200.38 81.5746   7
   1   1   4 20.7029 14.3588   4
   1  -1   4 14.1529 12.1141   3
  -1   1  -4 23.7301 9.19408   4
   1  -1   4 34.5229 27.0059   7
   1  -1   4 22.7761 10.7105   4
   1  -1   4 38.6869 23.6031   1
  -1   1  -4 27.2335 19.8495   1
   1   1   4 30.7058 31.8536   1
  -1  -1  -4 22.7585 16.4406   7
   1   1   4 8.67507 19.5391   7
  -1  -1  -4 15.4957 11.2653   4
  -1   1  -4 3.21951 15.5145   7
  -1   1  -5 10643.3 325.840   7
   1   1   5 11528.1 397.990   1
  -1   1  -5 10187.5 230.494   4
   1   1   5 10741.6 348.693   7
  -1   1  -5 10136.5 348.046   1
   1   1   5 10913.8 286.314   4
   1  -1   5 11692.9 379.829   1
   1  -1   5 11220.3 254.479   4
  -1  -1  -5 11168.7 279.885   4
  -1  -1  -5 10976.5 354.302   7
   1  -1   5 11191.4 334.885   7
  -1  -1  -5 11184.8 386.439   1
   1  -1   6-29.7611 31.7539   1
   1  -1   6 30.4152 28.3764   7
   1  -1   6 8.19912 10.9501   4
  -1  -1  -6 11.1007 16.6843   4
   1   1   6 12.4480 22.4770   7
  -1   1  -6 5.70226 9.84416   4
  -1   1  -6 66.6099 33.9322   7
  -1  -1  -6 17.3973 16.2395   1
   1   1   6 5.72446 14.8512   4
  -1   1  -6 7.66373 16.4464   1
   1   1   6-4.73467 24.2413   1
  -1  -1  -6 11.3374 17.3635   3
  -1  -1  -6 6.72500 14.3931   7
  -1   1  -7 10904.3 392.104   7
  -1  -1  -7 10348.9 282.258   3
  -1  -1  -7 10577.9 320.612   4
   1  -1   7 10760.3 308.327   4
   1   1   7 10469.8 333.156   4
  -1  -1  -7 11112.6 407.217   7
  -1   1  -7 9947.07 402.159   1
   1  -1   7 11100.1 437.108   1
  -1   1  -7 9746.79 279.939   4
  -1  -1  -7 10844.8 434.791   1
   1   1   7 10972.9 403.670   7
   1   1   7 11747.7 466.169   1
   1  -1   8 220.647 60.3955   1
  -1  -1  -8 216.323 35.9316   3
  -1  -1  -8 260.697 50.6386   4
   1   1   8 322.653 62.1509   4
  -1   1  -8 258.728 45.7213   4
  -1   1  -8 310.237 70.0680   7
   1   1   8 318.107 82.1759   1
   1   1   8 233.720 61.9549   7
  -1  -1  -8 261.292 67.8854   7
   1   1   9 2545.30 245.310   1
  -1   1  -9 2372.71 202.295   7
  -1   1  -9 2127.98 144.653   4
  -1  -1  -9 2465.09 214.824   7
   1  -1   9 2527.59 233.643   1
  -1  -1  -9 2137.85 216.529   1
  -1  -1  -9 2226.03 161.580   4
   1   1   9 2458.59 178.932   4
  -1   1 -10-7.06123 24.4805   7
   1   1  10 20.8067 17.8807   4
  -1   1 -10-20.0115 23.7239   4
   1  -1  10-13.6354 29.8367   1
  -1  -1 -10 31.5901 31.9786   7
  -1  -1 -10 10.1422 29.6957   1
  -1   1 -10 37.6359 40.9278   1
  -1  -1 -10 33.0814 28.3492   4
   1   1  10 29.5717 33.0276   1
   1   1  11-13.5591 24.5247   4
  -1   1 -11-23.5676 24.4667   7
   1  -1  11-3.95292 43.6277   1
  -1  -1 -11 9.31440 17.7916   4
   1   1  11 4.15542 39.7433   1
  -1   1 -11-17.4742 29.9367   4
   1   1  12 15.4535 48.8587   1
  -1   1 -12-15.6807 25.0048   4
   1   1  12-5.69184 22.2040   4
  -1  -1 -12 2.85133 19.3751   4
   1  -1  12-6.48082 27.3265   1
   1   1  13 1273.72 208.553   1
  -1   1 -13 1135.60 132.814   4
  -1  -1 -13 1192.06 146.097   4
   1   1  13 1365.60 168.998   4
   1  -1  13 1242.75 202.846   1
  -1   1 -14 1404.99 157.469   4
   1  -1  14 1367.25 229.177   1
  -1  -1 -14 1446.69 167.913   4
   1   1  14 1542.16 242.050   1
   1   1  15 1356.13 235.413   1
  -1   1 -15 1187.89 148.304   4
  -1  -1 -15 1027.30 144.559   4
   1  -1  15 1338.25 236.963   1
  -1   1 -16 2.98847 29.9853   4
  -1  -1 -16 66.5939 45.3767   4
   1   1  16 23.3940 51.9160   1
   1  -1  16 28.2729 38.4314   1
  -1   1 -17 26.8964 29.0898   4
   1  -1  17-3.56369 36.4556   6
  -1  -1 -17-12.1684 36.8104   4
   1   1  17 28.1503 61.4314   1
   1  -1  17-91.2037 73.6674   1
  -1  -1 -18 168.614 65.1136   4
   1   1  18 133.256 77.8835   1
  -1   1 -18 162.122 58.4758   4
   1  -1  18 102.306 76.5068   1
   1   1  19 1.88347 64.8894   1
   1  -1  19 62.0940 66.4018   1
  -1  -1 -19 55.2337 65.2422   4
   1  -1  20 310.384 134.968   1
   1   1  20 317.511 139.332   1
   1   2 -22 984.995 205.051   4
   1  -2 -22 853.619 189.959   4
   1  -2 -21 1140.38 215.664   4
   1   2 -21 1330.24 235.823   4
   1  -2 -20 27.8111 42.9498   4
  -1  -2  20 120.039 79.8638   1
  -1   2  20 146.037 96.4077   1
   1   2 -20 125.152 73.9403   4
  -1  -2  19-1.13027 48.9152   1
  -1   2  19 80.9964 92.7762   1
   1   2 -19 13.9730 32.9915   4
   1  -2 -19 29.1156 40.1115   4
   1   2 -18-25.9814 37.1312   4
  -1   2  18 57.4975 57.5348   1
   1  -2 -18-43.3165 41.1342   4
   1  -2 -17-20.5915 39.1936   4
  -1   2  17 36.5443 44.1168   1
  -1  -2  17 23.3782 61.0581   1
   1   2 -17 3.40815 28.1550   4
  -1  -2  16 276.066 113.527   1
   1   2 -16 246.432 88.1031   4
   1  -2 -16 160.452 64.2664   4
  -1   2  16 255.756 108.851   1
  -1   2  16 134.176 42.8995   5
  -1  -2  15 121.716 80.3832   1
   1  -2 -15 58.8437 51.5172   4
  -1   2  15 51.1432 30.4945   5
  -1   2  15 180.689 93.3677   1
   1   2 -15 29.2534 42.0138   4
  -1   2  14 2071.56 160.729   5
  -1   2  14 2207.07 280.067   1
   1  -2 -14 2152.54 236.296   4
  -1  -2  14 1956.68 268.600   1
   1   2 -14 2118.36 237.073   4
  -1  -2  13 2981.78 311.210   1
  -1   2  13 2711.94 183.067   5
  -1   2  13 3083.49 319.636   1
   1   2 -13 2758.44 257.018   4
   1  -2 -13 3295.97 279.393   4
   1  -2 -12-0.77450 28.6323   4
   1   2 -12 91.2193 50.8669   4
  -1  -2  12 44.6096 16.4644   3
  -1   2  12-8.15198 28.7081   1
  -1  -2  12 21.7217 38.2756   1
  -1   2  12 50.0090 28.5637   5
  -1  -2  11 3584.43 312.367   1
  -1   2  11 3318.72 197.024   5
   1  -2 -11 3721.11 279.828   4
  -1   2  11 3657.44 318.393   1
  -1  -2  11 3042.90 163.557   3
   1   2 -11 3675.56 273.332   4
   1   2 -10 8709.37 412.200   4
  -1   2  10 9331.16 477.681   1
   1  -2 -10 8810.92 416.907   4
  -1  -2  10 8645.35 460.302   1
  -1   2  10 9042.63 429.087   4
   1  -2 -10 9232.29 475.582   1
  -1   2  10 8463.17 312.070   5
   1  -2 -10 8822.00 430.501   7
  -1   2   9 160.864 60.7825   1
   1   2  -9 175.026 54.8327   4
  -1   2   9 194.277 56.9392   4
   1  -2  -9 209.362 62.0826   7
   1  -2  -9 168.252 61.5366   1
   1  -2  -9 236.219 67.9442   4
  -1   2   9 312.213 58.5228   5
  -1  -2   9 180.256 62.7819   1
  -1  -2   8 34.8079 23.1750   1
   1   2  -8 69.7009 21.2474   5
   1  -2  -8 44.4957 27.8598   1
   1  -2  -8 58.1801 45.6934   4
   1   2  -8 32.9173 37.7493   4
  -1   2   8 113.817 41.1475   5
  -1   2   8 96.3645 57.0625   1
   1   2  -7 1161.69 74.7135   6
   1   2  -7 1108.82 72.8300   5
   1  -2  -7 1228.63 131.817   4
  -1  -2   7 1332.57 151.015   1
  -1   2   7 1141.50 105.329   5
   1   2  -7 1360.02 140.769   4
   1  -2  -7 1180.22 140.112   1
  -1   2   7 1176.83 143.833   1
  -1   2   6 4424.81 205.532   5
   1  -2  -6 4065.56 196.718   3
   1  -2  -6 4405.13 196.898   5
   1  -2  -6 4418.06 240.738   4
   1  -2  -6 4672.42 262.201   1
  -1   2   6 4609.72 260.365   1
  -1  -2   6 4013.42 244.625   1
   1   2  -6 3604.21 142.875   5
  -1  -2   5 8699.95 338.838   1
   1  -2  -5 7680.28 278.651   3
   1  -2  -5 8529.11 269.900   5
   1  -2  -5 8402.63 315.630   4
   1   2  -5 8210.08 230.371   5
   1  -2  -5 8189.66 320.953   1
  -1   2   5 8674.94 336.052   1
  -1   2   5 8438.72 277.787   5
   1   2  -4 47104.8 739.439   5
  -1  -2   4 51580.4 889.019   1
   1  -2  -4 50615.9 852.075   4
   1  -2  -4 48445.9 840.822   3
  -1   2   4 48291.0 855.857   1
   1  -2  -4 49517.0 782.949   5
   1  -2  -4 50880.9 632.010   6
   1  -2  -4 50249.6 858.982   1
  -1   2   4 48257.6 795.799   5
   1  -2  -3 6440.55 235.346   1
  -1   2   3 6485.35 229.774   5
   1  -2  -3 6852.22 243.016   4
  -1  -2   3 6049.21 235.330   1
  -1   2   3 6547.37 237.664   1
   1  -2  -3 6895.40 263.144   3
   1  -2  -2 27990.2 580.245   3
  -1   2   2 27932.9 527.970   5
   1  -2  -2 27919.2 505.561   4
  -1   2   2 27050.1 476.867   1
   1  -2  -2 26503.3 470.794   1
  -1  -2   2 28877.3 524.666   1
  -1  -2   1 13589.6 316.076   1
   1  -2  -1 15742.3 402.606   3
   1   2  -1 13722.5 321.751   1
   1  -2  -1 14792.0 309.008   4
  -1   2   1 15440.5 358.540   5
   1  -2  -1 13843.7 255.918   1
  -1  -2   0 20897.0 400.193   1
   1  -2   0 21199.8 438.459   2
   1  -2   0 22287.6 493.005   3
  -1  -2   0 21373.7 421.269   7
   1  -2   0 21037.2 346.124   4
  -1   2   0 21960.1 448.356   5
   1  -2   1 8892.53 296.613   3
   1   2   1 7939.84 234.624   2
  -1   2  -1 9414.39 274.964   5
  -1  -2  -1 7757.88 237.147   7
  -1   2  -2 13335.5 336.510   5
  -1   2  -2 12799.6 252.724   1
   1   2   2 11644.4 265.539   4
   1  -2   2 12459.6 355.953   3
   1  -2   2 11330.6 216.282   7
   1  -2   2 12917.5 257.733   1
  -1  -2  -2 11859.5 308.155   7
  -1   2  -2 10435.7 205.996   7
   1   2   2 11176.3 279.949   2
   1  -2   3 3127.39 142.991   1
  -1  -2  -3 2673.05 121.558   4
  -1  -2  -3 2591.48 148.033   7
   1  -2   3 3022.05 167.380   3
  -1   2  -3 3060.15 136.035   1
   1   2   3 2614.94 119.803   4
   1  -2   3 3020.55 119.004   7
  -1   2  -3 2549.81 109.707   7
   1  -2   3 3055.09 150.645   5
  -1   2  -4 2512.94 144.248   1
   1  -2   4 2594.47 154.094   3
  -1  -2  -4 2868.97 135.208   4
  -1   2  -4 2470.92 128.292   7
  -1   2  -4 2217.71 72.3495   4
   1  -2   4 2751.22 159.597   1
   1  -2   4 2625.61 131.162   7
   1   2   4 2552.24 129.166   4
  -1  -2  -4 2659.30 161.439   7
   1   2   4 2803.72 165.793   7
   1  -2   4 2656.07 144.362   5
   1  -2   5 282.349 59.8829   1
   1   2   5 361.664 63.2704   7
  -1  -2  -5 365.356 51.2613   4
  -1   2  -5 265.050 48.0528   7
  -1   2  -5 251.850 30.4267   4
  -1   2  -5 229.148 48.6051   1
   1  -2   5 251.203 48.6883   3
  -1  -2  -5 338.552 63.9627   7
   1  -2   5 220.366 43.2347   5
   1   2   5 309.614 47.9507   4
   1   2   6 20226.8 588.838   1
  -1   2  -6 16164.4 476.488   1
   1  -2   6 18095.5 521.025   1
  -1  -2  -6 18149.6 424.942   4
  -1  -2  -6 17164.6 496.786   7
   1  -2   6 16969.4 418.849   3
  -1   2  -6 17727.7 463.760   7
  -1   2  -6 16094.7 336.185   4
   1  -2   6 16817.7 409.179   5
   1   2   6 17933.6 432.973   4
   1   2   6 18312.8 510.815   7
  -1  -2  -6 18354.2 567.781   1
  -1  -2  -7 6853.72 263.444   4
   1  -2   7 6307.45 241.260   5
   1   2   7 6543.42 313.281   7
  -1  -2  -7 6774.09 353.061   1
   1   2   7 7262.68 367.365   1
  -1   2  -7 5865.73 296.117   1
   1  -2   7 5763.82 224.392   3
  -1  -2  -7 6601.98 317.306   7
   1  -2   7 6664.81 332.999   1
  -1   2  -7 6187.17 209.576   4
  -1   2  -7 6238.47 286.643   7
   1   2   7 6746.07 271.205   4
  -1  -2  -8 1078.72 84.9217   3
   1   2   8 1208.87 143.419   7
  -1   2  -8 1160.92 130.083   7
   1   2   8 1349.07 167.951   1
  -1  -2  -8 1342.78 122.025   4
  -1   2  -8 1222.81 99.9441   4
  -1  -2  -8 1297.14 150.136   7
   1   2   8 1349.31 127.043   4
   1  -2   8 1162.58 102.776   5
   1  -2   8 1372.40 158.925   1
  -1  -2  -9 9679.01 476.043   1
   1  -2   9 8410.73 295.686   5
   1  -2   9 9575.35 457.018   1
  -1  -2  -9 8301.52 234.861   3
   1   2   9 9796.02 430.939   7
  -1   2  -9 8084.78 288.671   4
  -1  -2  -9 9382.47 351.131   4
   1   2   9 9392.01 371.508   4
   1   2   9 11042.2 508.990   1
  -1  -2  -9 9986.40 445.991   7
  -1   2  -9 8852.15 388.552   7
  -1  -2 -10 431.821 98.3042   7
  -1   2 -10 418.390 68.1121   4
   1   2  10 397.676 103.291   1
  -1  -2 -10 474.924 107.529   1
   1  -2  10 379.312 95.8328   1
  -1   2 -10 457.943 93.1666   7
   1  -2  10 477.631 67.2826   5
  -1   2 -10 402.890 92.2868   1
  -1  -2 -10 473.949 82.2378   4
   1   2  10 530.818 91.4003   4
   1   2  11 772.709 146.724   1
   1  -2  11 548.755 126.539   1
  -1   2 -11 756.945 124.797   7
  -1  -2 -11 717.682 103.929   4
   1   2  11 802.293 118.744   4
  -1   2 -11 636.486 89.2591   4
   1  -2  11 628.118 79.9496   5
  -1   2 -12 253.098 59.3780   4
   1  -2  12 312.363 55.5723   5
   1   2  12 423.977 115.200   1
   1  -2  12 323.493 98.1766   1
   1   2  12 289.784 75.6487   4
  -1  -2 -12 347.858 79.4540   4
   1  -2  13 636.324 149.232   1
  -1   2 -13 551.605 94.8115   4
   1   2  13 656.036 157.644   1
   1   2  13 603.746 114.121   4
  -1  -2 -13 644.592 111.699   4
   1  -2  13 530.257 72.8225   5
   1   2  14 75.0019 58.1103   1
  -1   2 -14-3.01939 31.3488   4
   1  -2  14-10.2933 19.7520   5
  -1  -2 -14 4.08429 28.3695   4
   1  -2  14-28.4319 52.6980   1
   1  -2  15 38.9675 23.1422   6
   1  -2  15-20.4295 59.9723   1
  -1  -2 -15 95.2844 43.5426   4
  -1   2 -15 44.5982 37.5036   4
   1   2  15 151.382 101.166   1
   1  -2  16-27.3083 59.6898   1
   1  -2  16-20.5065 35.6245   6
  -1   2 -16-0.82793 31.4872   4
   1   2  16 18.0223 57.0980   1
  -1  -2 -16 8.32966 22.5506   4
  -1   2 -17 192.025 68.1191   4
   1  -2  17 225.144 100.443   1
   1   2  17 195.601 100.871   1
  -1  -2 -17 189.463 64.6204   4
   1  -2  17 127.929 53.4468   6
   1  -2  18 90.7180 62.3763   1
  -1  -2 -18 40.5012 31.9823   4
  -1   2 -18 61.7065 42.9816   4
   1   2  18 126.892 84.0028   1
  -1  -2 -19 262.403 84.1968   4
   1  -2  19 214.160 116.889   1
   1   2  19 261.688 120.998   1
   1  -2  20 68.2360 97.9531   1
   1   2  20 0.40839 71.4735   1
   1  -3 -22 539.323 152.011   4
   1   3 -22 291.083 111.073   4
   1  -3 -21 380.339 133.471   4
   1   3 -21 527.471 155.815   4
  -1   3  20 90.2667 74.2685   1
   1  -3 -20 60.0059 54.1155   4
   1   3 -20 214.220 100.409   4
  -1  -3  19 701.630 194.136   1
   1  -3 -19 858.517 174.531   4
  -1   3  19 664.957 190.925   1
   1   3 -19 888.230 180.136   4
   1  -3 -18 268.513 99.6192   4
   1   3 -18 383.318 116.237   4
  -1   3  18 314.595 122.290   1
  -1  -3  18 319.682 135.135   1
  -1   3  17 34.1210 30.2248   5
   1  -3 -17 8.76150 28.8252   4
  -1  -3  17 23.2403 64.5281   1
   1   3 -17-84.3948 56.6858   4
  -1   3  17-28.1751 46.3922   1
  -1   3  16 280.804 104.145   1
   1   3 -16 365.266 114.651   4
   1  -3 -16 248.854 90.2286   4
  -1   3  16 265.492 62.7786   5
  -1  -3  16 280.852 120.397   1
  -1   3  15 712.409 167.650   1
  -1   3  15 528.204 88.5679   5
  -1  -3  15 533.240 153.740   1
   1   3 -15 526.736 118.533   4
   1  -3 -15 582.708 129.509   4
   1   3 -14 2076.45 231.928   4
  -1   3  14 2387.90 297.748   1
  -1   3  14 1910.12 166.133   5
   1  -3 -14 2042.15 229.595   4
  -1  -3  14 1262.16 85.1076   3
  -1  -3  14 2119.17 277.983   1
  -1  -3  13 73.3303 64.6705   1
  -1   3  13 15.1276 30.3556   5
  -1   3  13-31.2677 61.0402   1
  -1  -3  13 2.53967 10.1094   3
   1   3 -13 34.3900 53.7335   4
   1  -3 -13 1.71299 25.1943   4
  -1  -3  12 13.4735 36.5724   1
   1  -3 -12-10.6513 37.7758   4
  -1   3  12-19.0269 24.4412   5
   1   3 -12 47.9420 35.6545   4
  -1   3  12 0.21450 34.7832   1
   1   3 -11 402.362 92.9777   4
   1  -3 -11 652.775 119.826   4
  -1   3  11 601.910 137.915   1
  -1   3  11 489.370 81.5679   5
  -1  -3  11 564.250 126.759   1
  -1   3  10 38.4062 28.6788   5
   1  -3 -10 80.8752 46.5890   1
  -1   3  10 27.6582 28.1650   1
  -1   3  10 9.75688 18.0563   4
   1  -3 -10 3.35887 35.3813   4
  -1  -3  10 25.5168 26.8830   1
   1   3 -10-9.58252 38.0194   4
   1  -3 -10 35.7110 36.1008   7
   1  -3  -9 3850.45 291.530   1
  -1   3   9 3536.19 209.177   5
  -1  -3   9 3781.08 286.991   1
  -1   3   9 3677.66 289.189   1
   1  -3  -9 3745.53 259.511   4
   1   3  -9 3784.01 260.523   4
   1  -3  -9 3708.38 265.652   7
  -1   3   8 2528.63 171.060   5
   1  -3  -8 2488.07 220.368   1
  -1   3   8 2450.17 224.215   1
   1  -3  -8 2162.26 148.397   3
   1   3  -8 2403.71 128.757   6
  -1  -3   8 2388.37 219.929   1
   1  -3  -8 2714.23 213.810   7
   1   3  -8 2104.98 91.9180   5
   1  -3  -8 2687.81 206.686   4
   1  -3  -7 988.221 121.572   4
   1  -3  -7 1023.37 125.733   7
   1   3  -7 633.204 54.8302   5
   1  -3  -7 909.392 132.511   1
  -1   3   7 893.686 101.143   5
  -1   3   7 915.824 127.775   1
   1   3  -7 711.163 68.8831   6
   1  -3  -7 782.602 91.9220   3
  -1  -3   7 675.055 110.221   1
   1  -3  -6 912.247 117.744   1
   1   3  -6 1030.58 74.7217   5
  -1  -3   6 1012.85 128.211   1
   1  -3  -6 1035.64 117.366   4
  -1   3   6 951.598 98.7911   5
  -1   3   6 986.854 121.069   1
   1  -3  -6 927.083 101.488   3
  -1   3   5 286.253 53.8451   5
   1  -3  -5 206.260 50.4976   3
   1  -3  -5 237.154 58.4523   4
  -1  -3   5 112.142 40.9958   1
  -1   3   5 248.649 66.6114   1
   1   3  -5 38.8732 17.6636   5
   1  -3  -5 399.590 68.4122   5
   1  -3  -5 210.178 55.2301   1
  -1  -3   4 60811.4 1016.03   1
   1  -3  -4 58357.0 980.477   3
   1  -3  -4 56466.2 982.496   1
  -1   3   4 57284.3 943.449   5
  -1   3   4 58507.1 986.041   1
   1  -3  -4 59069.9 923.067   5
   1  -3  -4 60685.6 986.670   4
   1  -3  -3 17794.8 468.130   3
   1  -3  -3 18363.9 434.717   4
  -1   3   3 18357.8 432.571   5
  -1   3   3 17025.9 418.617   1
  -1  -3   3 17008.7 438.873   1
   1  -3  -3 17386.8 425.671   1
   1  -3  -3 18483.6 347.034   6
   1  -3  -2 4856.56 186.456   1
  -1   3   2 5520.05 219.014   5
   1  -3  -2 5424.58 181.028   6
  -1  -3   2 5024.85 208.757   1
   1  -3  -2 5353.39 202.540   4
   1  -3  -1 12751.9 322.910   2
   1  -3  -1 12809.3 294.220   4
  -1  -3   1 12799.1 327.273   1
  -1   3   1 13080.1 347.910   5
   1  -3   0 8168.39 197.101   4
  -1  -3   0 8407.36 256.432   7
   1  -3   0 8451.38 253.529   2
  -1   3   0 7793.51 196.241   4
  -1  -3   0 8172.59 255.321   1
   1  -3   0 7730.22 175.275   1
  -1   3   0 9292.21 284.489   5
   1   3   1 16238.4 345.078   2
  -1   3  -1 14548.9 250.266   4
  -1  -3  -1 15559.4 375.278   7
   1  -3   1 16606.7 273.040   1
  -1   3  -1 14432.1 268.438   1
   1  -3   1 13730.6 239.852   4
  -1   3  -1 16861.0 385.811   5
   1  -3   2 4442.42 146.599   1
   1   3   2 4109.27 165.918   4
   1   3   2 3865.40 152.855   2
  -1  -3  -2 3911.23 163.636   2
  -1  -3  -2 4037.39 183.620   7
  -1  -3  -2 4132.58 161.919   4
  -1   3  -2 4609.82 192.046   5
  -1   3  -2 4333.64 149.305   1
   1   3   3 17012.1 369.501   4
  -1  -3  -3 17744.9 380.510   4
   1  -3   3 18186.2 400.213   5
  -1  -3  -3 17318.4 434.312   7
  -1  -3  -3 16021.9 365.131   2
  -1   3  -3 16083.1 300.321   7
  -1   3  -3 17882.1 383.535   1
  -1   3  -3 18984.3 428.738   5
   1  -3   3 17781.9 378.665   1
  -1   3  -4 4768.80 119.289   4
  -1   3  -4 5487.13 186.431   7
  -1   3  -4 5380.49 221.922   1
  -1  -3  -4 6033.39 252.496   7
   1   3   4 5819.19 209.136   4
   1  -3   4 5817.30 231.879   1
   1  -3   4 5423.54 206.427   5
  -1  -3  -4 6543.02 230.102   4
  -1  -3  -5 9832.67 293.764   4
  -1   3  -5 8770.51 313.192   1
   1   3   5 8924.55 280.830   4
   1  -3   5 9377.92 317.321   3
  -1  -3  -5 9356.12 340.713   7
  -1   3  -5 8995.40 278.608   7
  -1   3  -5 8359.41 193.034   4
   1  -3   5 9563.12 335.757   1
   1  -3   5 8874.40 270.639   5
  -1   3  -6 4616.07 243.369   1
   1  -3   6 4791.37 197.384   5
  -1   3  -6 4884.72 223.590   7
   1   3   6 5265.42 226.856   4
  -1  -3  -6 5541.54 278.339   7
   1  -3   6 5035.02 262.015   1
  -1  -3  -6 5638.76 237.678   4
   1  -3   6 5042.75 227.308   3
  -1   3  -6 4622.88 156.485   4
   1   3   6 5489.69 277.065   7
  -1   3  -7 1095.02 115.655   7
  -1   3  -7 1038.41 80.1052   4
  -1   3  -7 998.062 119.701   1
   1   3   7 1058.90 109.562   4
   1  -3   7 996.605 97.2434   3
  -1  -3  -7 1219.51 114.713   4
   1  -3   7 1227.85 138.185   1
   1  -3   7 941.713 87.3633   5
  -1  -3  -7 971.659 128.142   7
   1   3   7 1195.78 135.614   7
  -1  -3  -8 803.754 121.798   7
   1  -3   8 837.017 126.563   1
  -1  -3  -8 954.888 109.608   4
   1   3   8 1032.99 147.321   1
  -1   3  -8 819.451 107.889   7
   1  -3   8 732.855 76.2284   5
   1   3   8 917.903 108.441   4
   1   3   8 853.684 127.232   7
  -1   3  -8 723.662 75.5350   4
   1  -3   8 647.161 78.2072   3
   1  -3   9 9449.02 308.430   3
   1   3   9 11628.9 480.692   7
   1  -3   9 10850.4 489.936   1
   1   3   9 12539.3 550.741   1
   1   3   9 12120.0 431.158   4
  -1  -3  -9 11995.3 414.825   4
  -1  -3  -9 12161.5 497.532   7
   1  -3   9 10155.3 304.455   5
  -1   3  -9 10253.9 320.828   4
  -1  -3  -9 12308.0 542.679   1
  -1   3  -9 10771.2 423.418   7
   1  -3  10 2143.18 224.256   1
  -1  -3 -10 1800.65 104.449   3
  -1   3 -10 2140.62 194.690   7
  -1   3 -10 1865.61 140.984   4
   1  -3  10 1639.13 115.344   3
  -1  -3 -10 2231.78 219.417   7
   1  -3  10 1874.47 124.430   5
   1   3  10 2297.97 193.170   4
  -1  -3 -10 2122.36 181.019   4
   1   3  10 2158.27 215.121   7
  -1  -3 -10 2367.15 246.235   1
   1   3  10 2570.52 259.664   1
  -1   3 -10 1963.07 204.975   1
  -1  -3 -11-20.7654 19.2770   4
   1  -3  11-25.4909 26.8581   1
   1  -3  11-6.60615 16.2095   5
  -1   3 -11 3.58959 16.7497   7
   1   3  11 29.9815 25.5259   4
  -1   3 -11-13.0888 17.9037   4
   1   3  11-6.08286 33.2719   1
   1   3  12 938.317 137.897   4
   1  -3  12 916.357 165.805   1
   1  -3  12 728.904 75.2656   5
  -1  -3 -12 1122.54 141.575   4
   1   3  12 921.352 167.680   1
  -1   3 -12 826.386 107.442   4
   1  -3  13 353.378 108.776   1
  -1   3 -13 391.418 78.0848   4
   1   3  13 532.151 138.885   1
   1  -3  13 334.999 47.1105   5
   1  -3  13 384.318 82.1263   6
  -1  -3 -13 350.519 80.0388   4
   1   3  14 9436.02 594.882   1
  -1   3 -14 7977.44 366.753   4
   1  -3  14 9279.36 566.767   1
  -1  -3 -14 8474.32 425.791   4
   1  -3  14 8374.11 406.233   6
  -1   3 -15 63.3758 36.4846   4
   1   3  15 208.115 109.431   1
  -1  -3 -15 37.4265 33.7533   4
   1  -3  15 114.384 43.2406   6
   1  -3  15 216.694 96.1597   1
  -1  -3 -16 1340.75 178.583   4
   1   3  16 1261.03 234.780   1
  -1   3 -16 1170.53 151.636   4
   1  -3  16 1273.88 228.915   1
   1  -3  16 1151.43 150.647   6
  -1  -3 -17 87.6339 49.8659   4
   1  -3  17 39.3081 48.4590   1
   1  -3  17 73.8212 45.4921   6
  -1   3 -17 54.0310 33.2442   4
   1   3  17 126.695 72.8948   1
   1  -3  18 491.978 175.412   1
   1   3  18 500.376 168.217   1
  -1   3 -18 500.239 104.919   4
  -1  -3 -18 492.869 114.351   4
   1  -3  19 86.6335 70.6231   1
  -1  -3 -19 23.2420 32.0939   4
   1  -3  20 119.475 86.7170   1
  -1  -3 -20 23.9201 33.5783   4
   1   4 -22 693.931 179.957   4
   1   4 -21 667.221 168.825   4
   1  -4 -21 723.537 174.586   4
   1  -4 -20-33.6884 51.1102   4
  -1   4  20 99.7197 80.7449   1
  -1  -4  20-6.92160 41.2037   1
   1   4 -20 17.3271 36.0747   4
   1  -4 -19 466.561 130.245   4
  -1  -4  19 363.476 137.697   1
  -1   4  19 416.596 150.047   1
   1   4 -19 309.429 111.937   4
   1  -4 -18 148.761 78.6337   4
  -1  -4  18 502.277 164.622   1
   1   4 -18 247.038 91.2462   4
  -1   4  18 217.814 109.278   1
  -1   4  17 1463.86 157.988   5
   1   4 -17 2131.44 264.581   4
   1  -4 -17 2099.80 256.920   4
  -1   4  17 2265.72 320.260   1
  -1  -4  17 1739.23 281.037   1
   1   4 -16 1379.99 205.073   4
   1  -4 -16 1251.14 194.197   4
  -1   4  16 1136.52 140.812   5
  -1  -4  16 1368.05 239.953   1
  -1   4  16 1797.00 276.191   1
  -1  -4  15 16.3936 8.97624   3
   1  -4 -15-2.77921 41.2194   4
  -1   4  15 28.8860 63.9854   1
  -1  -4  15 51.2281 57.5783   1
   1   4 -15 5.55101 35.5661   4
  -1   4  15 44.2762 38.1633   5
   1  -4 -14 2198.40 240.126   4
  -1   4  14 2332.29 290.439   1
  -1  -4  14 2234.55 282.529   1
  -1   4  14 1942.58 177.739   5
   1   4 -14 2039.48 236.337   4
  -1  -4  14 1614.59 119.555   3
   1   4 -13 393.152 99.8010   4
  -1   4  13 334.491 70.9022   5
  -1   4  13 365.784 119.134   1
   1  -4 -13 431.452 110.722   4
  -1  -4  13 302.162 107.804   1
  -1  -4  12 50.1080 52.2154   1
   1   4 -12 69.5333 45.6780   4
  -1   4  12 63.4290 29.6026   5
  -1   4  12 137.119 74.2911   1
   1  -4 -12 49.7372 36.1759   4
  -1   4  11 968.486 119.567   5
  -1   4  11 977.211 165.676   1
  -1  -4  11 959.714 159.779   1
   1  -4 -11 1148.15 157.229   4
   1   4 -11 1205.08 165.808   4
  -1   4  10-19.7096 37.9459   5
   1   4 -10 1.25867 20.6090   4
   1  -4 -10 0.13752 22.5473   4
   1  -4 -10 1.24086 17.8180   3
  -1  -4  10 7.76172 27.3987   1
   1  -4 -10 0.73844 24.0155   1
  -1   4  10 19.1348 33.4009   1
  -1   4  10 23.1612 20.2075   4
  -1   4   9 585.192 92.4018   5
   1  -4  -9 530.963 81.0491   3
  -1   4   9 449.536 37.9193   6
  -1   4   9 640.350 125.608   1
   1  -4  -9 575.032 124.135   1
   1  -4  -9 610.130 109.837   7
  -1  -4   9 481.316 106.098   1
   1  -4  -9 597.597 108.936   4
  -1  -4   8 4018.96 281.124   1
  -1   4   8 3708.12 279.877   1
   1  -4  -8 3864.23 283.854   1
   1  -4  -8 3543.07 250.320   7
   1  -4  -8 3648.88 247.126   4
   1   4  -8 3223.42 112.320   5
  -1   4   8 3368.04 117.418   6
   1   4  -8 4023.32 190.662   6
   1  -4  -8 3378.83 203.258   3
  -1   4   8 3860.94 224.634   5
  -1  -4   7 7.86607 31.3212   1
   1  -4  -7 102.110 57.1789   1
  -1   4   7 110.813 64.3769   5
   1  -4  -7 22.9049 23.6534   3
   1  -4  -7 76.1097 47.9568   7
   1   4  -7 45.6638 26.8301   6
   1   4  -7 0.92252 9.63832   5
  -1   4   7 65.4594 21.0242   6
   1  -4  -7 85.1203 47.2891   4
  -1   4   7 56.7822 81.1069   1
   1  -4  -6 404.311 86.5440   1
   1  -4  -6 402.993 75.1728   7
  -1   4   6 377.479 42.7383   6
  -1   4   6 298.839 73.1523   1
  -1   4   6 378.463 69.0117   5
   1   4  -6 319.909 45.0869   5
   1  -4  -6 319.613 62.8874   3
  -1  -4   6 481.585 87.7972   1
   1  -4  -6 366.409 75.4024   4
   1  -4  -5 251.607 58.6897   7
  -1   4   5 316.424 64.7519   5
  -1   4   5 137.487 52.8835   1
  -1  -4   5 70.5076 39.6739   1
  -1   4   5 261.206 38.7094   6
   1  -4  -5 219.406 60.7144   1
   1  -4  -5 179.986 53.4170   4
   1  -4  -4 15915.7 424.503   7
  -1   4   4 16351.4 439.089   5
   1  -4  -4 17435.5 459.031   4
  -1  -4   4 17456.2 484.977   1
   1  -4  -4 16852.5 476.448   1
  -1   4   4 16035.6 346.519   6
   1  -4  -3 1148.29 103.924   4
  -1   4   3 1064.60 83.1068   6
  -1   4   3 1066.78 101.003   5
   1  -4  -3 993.657 89.0125   7
   1  -4  -3 1090.31 105.136   1
   1  -4  -3 1135.29 82.5454   6
  -1  -4   3 1233.51 115.349   1
  -1  -4   2 30.6673 23.3942   1
   1  -4  -2 8.74119 21.4882   1
   1  -4  -2 52.4954 30.7427   6
   1  -4  -2 29.4248 15.7231   7
   1  -4  -2 16.9776 15.3291   4
  -1   4   2-14.9256 39.4154   5
   1  -4  -1 9972.00 228.397   7
   1  -4  -1 10804.1 295.954   2
  -1   4   1 10921.8 323.818   5
  -1  -4   1 10745.0 319.936   7
   1  -4  -1 11325.3 306.410   6
   1  -4  -1 10565.5 275.617   4
  -1  -4   1 10690.6 321.043   1
   1  -4   0 27809.6 463.972   4
  -1   4   0 26979.0 514.556   2
  -1   4   0 31384.6 584.882   5
   1  -4   0 27248.3 517.332   2
  -1  -4   0 28746.7 563.614   7
  -1   4   0 26943.7 459.340   4
   1  -4   0 27307.6 463.791   1
  -1  -4   0 29835.0 585.017   1
  -1   4  -1 18226.9 417.917   5
  -1   4  -1 15178.5 285.950   4
   1  -4   1 17872.3 330.814   1
   1   4   1 17795.7 357.242   2
  -1   4  -1 14285.9 313.498   1
   1  -4   1 14730.9 279.433   4
  -1  -4  -1 17481.2 419.023   7
  -1   4  -1 14823.8 366.038   2
   1   4   2 653.630 72.2950   4
  -1   4  -2 629.638 63.2560   1
  -1  -4  -2 625.188 75.4664   7
   1  -4   2 619.245 60.3089   1
   1   4   2 596.904 57.9507   2
  -1   4  -2 643.398 72.4953   5
  -1   4  -2 559.026 40.7286   4
  -1  -4  -2 663.999 70.2429   4
   1  -4   3 22089.6 450.249   1
  -1   4  -3 18670.0 314.599   4
  -1   4  -3 21536.2 453.684   1
   1  -4   3 21365.1 451.278   5
  -1  -4  -3 22363.7 515.199   7
  -1  -4  -3 21649.0 428.261   2
   1   4   3 21387.1 452.921   4
  -1  -4  -3 22719.8 466.540   4
  -1   4  -3 19792.9 330.372   7
  -1   4  -3 23054.5 486.734   5
  -1   4  -4 7598.62 278.394   1
  -1  -4  -4 8275.09 313.557   7
   1  -4   4 7711.86 250.632   5
  -1  -4  -4 7563.93 241.566   2
   1   4   4 8266.03 272.885   4
  -1  -4  -4 9021.48 291.999   4
  -1   4  -4 7900.17 219.764   7
  -1   4  -4 8553.92 284.151   5
   1  -4   4 8125.81 279.567   1
  -1   4  -5 8064.44 310.148   1
  -1  -4  -5 8939.33 301.388   4
   1  -4   5 7777.56 252.305   5
   1   4   5 8440.28 289.431   4
  -1   4  -5 8181.00 256.549   7
  -1  -4  -5 8635.42 339.305   7
   1  -4   5 8485.41 317.618   1
  -1   4  -6 809.494 86.9307   7
  -1   4  -6 824.509 103.828   1
  -1  -4  -6 884.401 96.6338   4
   1   4   6 810.101 92.3291   4
  -1   4  -6 741.046 61.8686   4
   1  -4   6 704.616 72.2261   5
   1  -4   6 834.322 110.928   1
  -1  -4  -6 912.532 116.111   7
  -1  -4  -7 183.475 58.4696   7
   1   4   7 145.373 43.9041   4
  -1   4  -7 125.755 29.8979   4
   1  -4   7 107.795 27.3266   5
  -1  -4  -7 177.250 47.6196   4
   1  -4   7 162.753 55.8642   1
  -1   4  -7 185.336 47.2654   7
  -1   4  -7 96.3042 37.0052   1
  -1  -4  -8 11.7052 23.7033   1
   1  -4   8 12.5504 20.2118   1
   1   4   8-1.50940 22.2318   7
  -1   4  -8 44.5838 26.8004   7
  -1  -4  -8 43.5321 23.0830   4
   1  -4   8 8.37467 10.8438   5
  -1  -4  -8 31.7095 34.1858   7
   1  -4   8 42.9789 26.9643   3
   1   4   8 19.6636 20.6860   4
  -1   4  -8 10.7796 14.3549   4
   1  -4   9 1214.86 113.929   3
  -1   4  -9 1209.16 152.381   1
   1   4   9 1570.93 155.943   4
  -1   4  -9 1264.67 107.514   4
   1   4   9 1567.03 177.865   7
   1  -4   9 1418.80 172.240   1
  -1  -4  -9 1607.29 179.853   7
  -1  -4  -9 1635.05 201.711   1
  -1   4  -9 1348.40 143.377   7
  -1  -4  -9 1601.78 155.380   4
   1  -4   9 1379.04 97.8977   5
   1  -4  10 621.055 78.5799   3
  -1   4 -10 639.886 103.866   7
  -1  -4 -10 709.654 104.815   4
   1  -4  10 580.599 62.7338   5
   1   4  10 689.230 123.039   7
   1   4  10 800.513 117.469   4
  -1   4 -10 655.260 119.898   1
  -1   4 -10 645.688 81.6686   4
   1  -4  10 740.011 135.021   1
   1  -4  11 230.067 81.8530   1
  -1  -4 -11 413.839 89.3348   4
   1  -4  11 220.748 38.1379   5
   1  -4  11 245.820 50.5994   3
   1   4  11 416.537 102.681   7
   1   4  11 292.118 77.1553   4
   1  -4  11 213.686 60.5906   6
  -1   4 -11 233.557 52.2830   4
  -1   4 -11 229.939 62.5089   7
  -1  -4 -11 246.774 38.3064   3
  -1  -4 -12 1523.56 168.480   4
   1  -4  12 1356.53 157.614   6
   1  -4  12 1453.77 203.261   1
  -1   4 -12 1353.89 135.344   4
  -1   4 -12 1190.68 163.664   7
   1  -4  12 1053.28 75.4328   5
   1   4  12 1650.33 188.785   4
   1  -4  13 427.092 116.806   1
   1  -4  13 133.047 22.1079   5
   1  -4  13 213.828 56.4913   6
  -1  -4 -13 216.918 64.6404   4
  -1   4 -13 265.993 61.9613   4
   1  -4  14 4347.70 386.469   1
  -1  -4 -14 5236.46 340.763   4
  -1   4 -14 4164.07 260.603   4
   1  -4  14 4555.72 302.826   6
  -1  -4 -15 117.941 58.6705   4
   1  -4  15 76.9018 47.2492   6
  -1   4 -15 67.9333 38.7564   4
   1  -4  15 106.416 59.5218   1
   1  -4  16 418.049 135.586   1
   1  -4  16 344.972 87.1559   6
  -1  -4 -16 338.565 96.7860   4
  -1   4 -16 218.584 67.2308   4
   1  -4  17 165.157 60.4643   6
  -1  -4 -17 177.064 75.4275   4
  -1   4 -17 203.481 65.8931   4
   1  -4  17 269.420 108.094   1
   1  -4  18 150.523 91.7072   1
  -1  -4 -18 133.782 68.2239   4
   1  -4  19-91.1393 74.4958   1
  -1  -4 -19 31.0237 37.1372   4
  -1  -4 -20 38.7641 50.7227   4
   1  -4  20 31.0845 54.5989   1
   1   5 -22-109.411 75.8998   4
   1  -5 -21-29.6263 72.9351   4
   1   5 -21 54.8664 52.6994   4
  -1  -5  20 100.347 102.821   1
  -1   5  20-43.5557 60.1961   1
   1  -5 -20-0.28065 41.2084   4
   1   5 -20 37.2295 55.5893   4
  -1   5  19 69.8213 66.1470   1
   1  -5 -19 86.2146 61.1672   4
   1   5 -19 25.3058 40.0284   4
  -1  -5  19-4.57159 60.6289   1
  -1  -5  18 168.543 84.6767   1
  -1   5  18 123.423 79.5211   1
   1   5 -18 134.806 75.7852   4
   1  -5 -18 128.966 55.9350   4
  -1  -5  17 414.074 149.044   1
   1  -5 -17 365.129 112.472   4
  -1   5  17 416.232 143.751   1
   1   5 -17 419.829 123.513   4
  -1   5  17 381.540 86.9757   5
   1   5 -16 127.627 61.2776   4
  -1   5  16 136.525 108.825   1
  -1   5  16 134.981 52.4284   5
  -1  -5  16 112.694 65.4359   1
   1  -5 -16 64.5485 52.2902   4
  -1  -5  15 677.754 79.4617   3
  -1   5  15 882.938 126.013   5
  -1  -5  15 1014.96 200.265   1
   1   5 -15 991.114 170.600   4
   1  -5 -15 1086.97 177.989   4
  -1   5  15 1004.89 199.819   1
   1  -5 -14 928.741 161.337   4
  -1   5  14 906.690 129.563   5
  -1  -5  14 976.399 186.669   1
   1   5 -14 912.726 158.748   4
  -1   5  14 1130.20 201.525   1
  -1  -5  13 469.857 129.914   1
  -1   5  13 575.720 102.558   5
   1  -5 -13 675.991 133.289   4
  -1   5  13 669.420 153.328   1
   1   5 -13 486.393 112.961   4
   1  -5 -12 5418.90 356.453   4
   1   5 -12 5460.89 371.575   4
  -1  -5  12 5216.55 399.510   1
  -1   5  12 5517.82 414.538   1
  -1   5  12 5418.21 313.598   5
  -1   5  11 2379.51 260.121   1
   1  -5 -11 2553.37 236.107   4
   1   5 -11 2303.62 227.181   4
   1  -5 -11 1911.53 154.499   3
  -1   5  11 2489.89 204.046   5
  -1  -5  11 2232.41 248.875   1
  -1   5  11 1995.12 89.4551   6
  -1   5  10 3309.46 234.877   5
   1  -5 -10 3173.04 252.793   4
   1  -5 -10 2721.04 191.514   3
  -1  -5  10 2827.95 273.755   1
  -1   5  10 3011.15 282.943   1
  -1   5  10 2872.97 119.114   6
   1   5  -9 4210.94 221.525   6
   1  -5  -9 3571.93 221.096   3
   1  -5  -9 4006.42 319.575   1
   1  -5  -9 4164.75 291.626   7
  -1   5   9 3953.50 307.211   1
   1  -5  -9 4346.57 283.453   4
  -1   5   9 4437.20 264.475   5
  -1  -5   9 4245.92 311.770   1
  -1   5   9 4028.82 149.658   6
  -1   5   8 987.594 84.4107   6
  -1   5   8 1753.04 183.653   5
   1  -5  -8 1222.40 135.618   3
   1  -5  -8 615.219 123.311   1
   1  -5  -8 1379.19 186.168   4
   1  -5  -8 356.716 88.4324   7
  -1   5   8 1936.89 231.873   1
   1   5  -7 302.384 59.2288   6
  -1  -5   7 208.656 64.5011   1
  -1   5   7 348.338 85.2573   1
   1   5  -7 130.298 28.1451   5
   1  -5  -7 338.961 73.8628   7
  -1   5   7 355.502 73.7249   5
   1  -5  -7 310.297 72.2158   4
  -1   5   7 367.621 47.5483   6
   1  -5  -7 394.678 90.6673   1
   1  -5  -6 13201.0 495.158   1
   1  -5  -6 14094.1 462.414   4
  -1  -5   6 13542.0 497.416   1
  -1   5   6 14213.9 454.169   5
  -1   5   6 13963.7 329.107   6
   1  -5  -6 13492.5 455.388   7
  -1  -5   5 711.577 107.158   1
   1  -5  -5 945.315 123.363   1
   1  -5  -5 908.469 106.131   7
   1  -5  -5 1038.71 118.703   4
  -1   5   5 1062.69 118.444   5
  -1   5   5 985.630 81.9070   6
  -1   5   4 401.881 54.0650   6
   1  -5  -4 447.461 77.7083   1
   1  -5  -4 376.328 68.1230   4
   1  -5  -4 355.825 61.8785   7
  -1  -5   4 408.209 74.7526   1
  -1   5   4 374.507 71.3233   5
  -1  -5   3-2.34903 18.3741   1
   1  -5  -3 23.6355 25.8110   1
  -1   5   3 62.0518 33.6305   5
   1  -5  -3 57.6445 33.9813   4
  -1   5   3 73.7021 26.3573   6
   1  -5  -3 57.1275 26.3751   7
  -1  -5   2 32663.1 695.249   1
   1  -5  -2 31460.2 565.344   7
  -1   5   2 34770.4 633.792   6
   1  -5  -2 34194.7 609.648   6
  -1   5   2 34349.4 689.122   5
   1  -5  -2 34107.6 629.985   4
   1  -5  -2 33777.3 594.632   2
  -1  -5   1 805.830 89.4142   7
  -1  -5   1 824.137 94.2295   1
  -1   5   1 773.515 81.8915   6
  -1   5   1 722.334 74.4567   4
   1  -5  -1 702.882 75.9262   4
  -1   5   1 839.136 92.7793   5
   1  -5  -1 995.327 92.8056   6
   1  -5  -1 761.592 74.6321   2
   1  -5  -1 698.397 59.3281   7
  -1  -5   0 3188.26 173.097   7
  -1  -5   0 3071.94 184.568   1
   1  -5   0 2685.98 128.464   4
   1  -5   0 2995.10 145.821   1
  -1   5   0 2726.68 127.845   4
  -1   5   0 3320.46 177.665   5
   1  -5   0 2256.31 84.4226   7
  -1   5   0 2820.18 144.116   2
  -1   5  -1 14562.0 386.199   5
  -1   5  -1 12120.5 278.062   4
   1  -5   1 12902.0 283.132   4
   1  -5   1 13587.1 321.391   1
  -1  -5  -1 13829.3 389.534   7
  -1   5  -1 12801.9 337.552   2
   1  -5   2 14738.2 377.906   5
   1  -5   2 15778.3 361.827   1
  -1   5  -2 14686.4 366.203   1
  -1   5  -2 15699.0 404.540   5
   1   5   2 15383.4 317.959   2
  -1  -5  -2 15659.6 425.184   7
  -1   5  -2 13682.2 287.454   4
  -1  -5  -2 15621.1 392.449   4
  -1  -5  -3 2329.22 162.618   7
   1  -5   3 2081.29 129.564   5
   1   5   3 2449.43 150.186   4
  -1   5  -3 2113.17 98.4823   4
   1  -5   3 2326.62 140.917   1
  -1  -5  -3 2254.10 145.720   4
  -1   5  -3 2283.47 145.707   5
  -1  -5  -3 2437.51 126.451   2
  -1   5  -3 2106.00 139.716   1
   1  -5   4-4.60672 17.4283   5
  -1   5  -4 3.16694 9.40348   4
   1   5   4-6.11894 16.9132   4
  -1   5  -4 9.54937 18.9188   1
  -1  -5  -4 2.57510 10.5406   2
  -1  -5  -4 8.98868 15.7880   4
  -1  -5  -4-4.36917 26.2147   7
  -1   5  -4 6.85299 8.76631   7
  -1   5  -4 8.29461 20.0450   5
   1  -5   4 19.9989 16.7844   1
   1  -5   5 104.154 35.0917   1
  -1   5  -5 84.6986 27.0709   7
  -1   5  -5 55.4321 22.9441   1
  -1  -5  -5 105.523 39.1675   4
   1  -5   5 48.2973 14.1129   5
   1   5   5 125.588 36.9866   4
  -1  -5  -5 148.605 45.9678   7
  -1   5  -5 67.1687 28.5887   5
  -1   5  -6 195.367 42.8418   7
   1  -5   6 163.098 34.8421   5
   1  -5   6 221.788 55.0998   1
  -1  -5  -6 301.608 62.1059   4
   1   5   6 254.014 55.2446   4
   1  -5   6 157.148 45.2597   6
  -1  -5  -6 270.705 64.6357   7
  -1   5  -6 176.243 51.0100   1
  -1   5  -7 195.446 47.4612   7
   1   5   7 177.049 47.9288   4
  -1   5  -7 167.575 35.8940   4
  -1  -5  -7 224.675 53.1628   4
   1  -5   7 243.333 65.0375   1
  -1   5  -7 143.623 49.1115   1
   1  -5   7 118.091 27.6251   5
  -1  -5  -7 239.186 64.3827   7
   1   5   8 237.592 60.0043   4
  -1   5  -8 185.507 51.6180   7
   1   5   8 250.069 69.2775   7
  -1  -5  -8 250.395 61.9146   4
   1  -5   8 166.136 32.9716   5
  -1  -5  -8 245.891 66.7090   7
   1  -5   8 239.941 72.7228   1
  -1  -5  -8 261.195 78.7499   1
  -1   5  -8 184.937 39.7721   4
  -1   5  -9 1111.57 127.075   7
  -1  -5  -9 1188.69 137.139   4
  -1   5  -9 1121.28 102.172   4
  -1  -5  -9 1232.52 163.187   7
  -1   5  -9 1050.14 147.348   1
  -1  -5  -9 1368.12 188.870   1
   1   5   9 1334.27 148.441   4
   1  -5   9 922.020 76.2242   5
   1  -5   9 1261.21 163.769   1
   1   5   9 1422.51 172.218   7
   1  -5  10 91.2991 32.9180   1
  -1   5 -10 45.1169 20.5293   4
  -1   5 -10 23.8914 26.8185   1
   1  -5  10 78.9636 31.5980   3
   1   5  10 56.9512 41.0776   7
   1  -5  10 36.0818 10.4054   5
   1   5  10 92.8089 41.8157   4
  -1  -5 -10 149.695 54.1021   4
   1  -5  10 65.0585 39.2355   6
  -1   5 -10 112.314 40.5696   7
   1  -5  11 70.7339 29.6561   3
   1   5  11 98.8896 44.2784   4
  -1   5 -11 116.871 52.6621   7
   1  -5  11 50.8851 14.8499   5
   1   5  11 50.8613 34.5002   7
  -1  -5 -11 118.576 49.6976   4
  -1   5 -11 73.0508 32.3754   4
   1  -5  11 123.628 64.4934   1
   1  -5  11 59.5603 25.9181   6
   1   5  12 857.630 154.901   7
   1  -5  12 775.753 156.214   1
   1  -5  12 696.129 116.723   6
  -1  -5 -12 797.978 128.559   4
  -1   5 -12 764.725 98.6070   4
  -1  -5 -12 661.318 63.9125   3
   1  -5  12 615.483 81.0416   3
   1  -5  12 527.033 43.2971   5
  -1   5 -12 841.487 133.149   7
   1  -5  13 5921.58 346.768   6
  -1  -5 -13 6610.30 381.037   4
   1  -5  13 6349.75 449.297   1
  -1   5 -13 5835.58 294.825   4
   1  -5  14 5544.24 438.670   1
  -1   5 -14 5020.84 286.426   4
  -1  -5 -14 6099.85 377.711   4
   1  -5  14 4890.15 319.642   6
   1  -5  15 16.2403 23.2302   6
   1  -5  15 8.85560 55.1158   1
  -1  -5 -15 33.6006 44.4193   4
  -1   5 -15-20.4601 20.4293   4
   1  -5  16 547.956 148.261   1
  -1  -5 -16 506.548 119.882   4
  -1   5 -16 564.637 105.682   4
   1  -5  16 525.400 105.922   6
  -1  -5 -17 14.0649 52.8522   4
   1  -5  17 67.0492 64.1888   1
   1  -5  17-0.15452 42.7273   6
  -1   5 -17 4.42370 24.2436   4
  -1  -5 -18 3477.36 318.226   4
   1  -5  18 3285.79 396.396   1
  -1  -5 -19 399.558 111.492   4
   1  -5  19 365.872 140.338   1
  -1  -5 -20 133.010 67.1123   4
   1  -5  20 159.570 96.7989   1
   1  -6 -21 90.7784 72.2490   4
   1   6 -21 69.4441 80.1741   4
   1   6 -20 134.759 78.4086   4
   1  -6 -20 13.7906 39.0301   4
  -1  -6  20 125.031 107.191   1
  -1  -6  19 311.896 138.331   1
   1  -6 -19 426.145 128.008   4
   1   6 -19 266.052 104.107   4
   1  -6 -18-40.0951 51.8482   4
  -1   6  18 50.4220 64.9017   1
  -1  -6  18 52.1927 43.8448   1
   1   6 -18 7.15814 33.9796   4
   1  -6 -17 206.255 89.6328   4
  -1  -6  17 188.458 115.026   1
   1   6 -17 202.079 90.5509   4
  -1   6  17 211.552 66.3015   5
  -1   6  17 346.819 129.129   1
  -1  -6  16 235.347 106.521   1
   1  -6 -16 217.702 84.0221   4
   1   6 -16 281.446 109.389   4
  -1   6  16 139.438 54.4031   5
  -1   6  16 84.6709 58.5043   1
   1   6 -15 223.971 82.9295   4
   1  -6 -15 230.407 91.4418   4
  -1   6  15 172.416 97.5062   1
  -1  -6  15 266.477 120.795   1
  -1   6  15 298.328 80.3884   5
  -1  -6  14 77.9631 65.7909   1
  -1   6  14 63.9065 61.5968   1
   1  -6 -14 21.7499 37.0228   4
  -1   6  14 18.3491 32.4742   5
   1   6 -14 77.1234 58.7906   4
   1   6 -13 3204.98 293.004   4
  -1  -6  13 2918.58 313.413   1
  -1   6  13 2449.73 97.7084   6
  -1   6  13 2937.88 243.652   5
   1  -6 -13 3142.26 282.832   4
  -1   6  13 3176.73 328.725   1
  -1   6  12 1475.79 173.670   5
   1  -6 -12 1232.22 128.805   3
  -1  -6  12 1528.93 218.454   1
  -1   6  12 1400.48 87.1197   6
   1  -6 -12 1409.74 185.917   4
  -1   6  12 1578.32 222.443   1
   1   6 -12 1704.07 211.288   4
   1  -6 -11 8292.05 438.272   4
  -1   6  11 8718.69 414.592   5
  -1   6  11 8403.59 240.578   6
  -1   6  11 9244.43 524.907   1
  -1  -6  11 8396.86 494.602   1
   1  -6 -11 7223.49 334.610   3
   1  -6 -10 1497.34 148.583   3
  -1   6  10 1742.38 108.699   6
   1  -6 -10 1871.79 197.201   4
  -1  -6  10 2218.90 255.350   1
  -1   6  10 1677.41 211.199   1
  -1   6  10 1829.24 184.583   5
   1  -6  -9 736.116 104.382   3
   1  -6  -9 831.409 129.942   7
  -1   6   9 820.543 76.0933   6
  -1   6   9 894.557 126.899   5
   1   6  -9 802.897 104.123   6
   1  -6  -9 719.181 119.053   4
   1  -6  -9 762.611 142.707   1
  -1  -6   9 740.140 131.165   1
   1   6  -8 536.529 86.1395   6
   1  -6  -8 739.422 136.729   1
   1  -6  -8 701.689 114.905   4
  -1  -6   8 383.968 92.0598   1
  -1   6   8 676.298 108.454   5
   1   6  -8 292.068 39.9621   5
  -1   6   8 662.065 70.6671   6
   1  -6  -8 583.124 105.892   7
  -1   6   7 11024.7 428.287   5
   1   6  -7 9845.57 363.865   6
  -1   6   7 10027.1 291.576   6
   1  -6  -7 9844.01 412.174   4
   1  -6  -7 10426.5 481.826   1
  -1  -6   7 9110.21 432.465   1
   1  -6  -7 9645.63 411.193   7
  -1   6   6 8165.63 356.699   5
   1  -6  -6 7826.87 348.581   4
  -1  -6   6 6322.85 339.948   1
   1  -6  -6 7418.43 385.135   1
  -1   6   6 7434.96 253.116   6
   1  -6  -6 6856.05 325.133   7
  -1   6   5 4939.37 207.048   6
  -1   6   5 5422.64 281.270   5
  -1  -6   5 4645.99 277.835   1
   1  -6  -5 4949.78 294.891   1
   1  -6  -5 4535.19 243.539   7
   1  -6  -5 4886.49 259.132   4
  -1   6   4 2578.53 188.155   5
  -1   6   4 2516.98 149.480   6
   1  -6  -4 2222.67 158.102   7
  -1  -6   4 2025.47 170.937   1
   1  -6  -4 2199.52 181.057   1
   1  -6  -4 2341.74 170.753   4
  -1   6   3 14671.5 393.751   6
   1  -6  -3 14527.0 417.310   4
   1  -6  -3 13118.0 370.943   7
  -1  -6   3 14180.1 450.258   1
  -1   6   3 15068.4 455.211   5
  -1  -6   2 283.239 60.0601   1
  -1   6   2 396.350 58.5937   7
   1  -6  -2 351.286 51.9473   2
  -1   6   2 332.936 66.9236   5
  -1   6   2 388.079 62.1319   6
   1  -6  -2 315.203 61.0218   4
   1  -6  -2 339.038 50.5526   7
   1  -6  -1 1636.10 126.684   6
   1  -6  -1 1314.75 105.330   4
  -1   6   1 1808.93 134.777   6
  -1   6   1 1532.14 129.978   5
  -1  -6   1 1494.55 127.581   7
  -1   6   1 1251.26 100.299   4
   1  -6  -1 1271.48 83.6154   7
   1  -6  -1 1357.82 97.8950   2
  -1   6   1 1560.34 96.9212   7
  -1  -6   1 1282.25 127.463   1
  -1   6   0 884.487 95.0995   5
   1  -6   0 709.618 73.4710   4
   1  -6   0 619.135 48.9115   7
  -1   6   0 692.833 73.5068   2
  -1   6   0 799.761 56.6501   7
  -1  -6   0 767.772 101.696   1
  -1   6   0 774.067 74.5298   4
  -1  -6   0 734.907 88.8502   7
  -1   6   0 750.481 92.0728   6
   1  -6   0 727.283 80.8370   1
   1  -6   1 10265.2 298.246   1
  -1   6  -1 10025.2 332.775   5
  -1   6  -1 8463.73 245.286   4
  -1   6  -1 7686.43 163.124   7
   1  -6   1 9075.28 245.605   4
  -1   6  -1 9289.26 286.164   2
  -1  -6  -1 10164.6 341.872   7
   1  -6   1 8450.40 163.938   7
   1  -6   2 11615.0 333.244   1
  -1  -6  -2 11592.1 348.435   4
   1  -6   2 11413.3 342.205   5
   1   6   2 11187.8 258.688   2
  -1   6  -2 10519.6 332.831   1
  -1   6  -2 12208.9 364.167   5
  -1   6  -2 9805.02 264.106   4
  -1  -6  -2 11485.8 377.709   7
  -1   6  -3 14760.8 420.757   1
   1  -6   3 14325.7 382.990   5
  -1   6  -3 14505.3 326.299   4
   1   6   3 15607.0 425.532   4
   1  -6   3 15779.4 414.664   1
  -1   6  -3 15586.3 415.635   5
  -1  -6  -3 15219.7 413.537   4
  -1  -6  -3 15010.7 453.290   7
  -1   6  -3 13863.4 260.536   7
  -1  -6  -4 9700.41 371.052   7
  -1   6  -4 9877.47 323.960   5
  -1  -6  -4 9880.60 272.497   2
   1  -6   4 9609.33 335.778   1
  -1   6  -4 9194.24 344.827   1
  -1   6  -4 8941.99 247.330   4
  -1  -6  -4 9703.91 338.943   4
   1   6   4 9576.39 336.428   4
   1  -6   4 8853.84 287.814   5
   1  -6   5 624.088 88.3975   1
  -1   6  -5 569.047 86.8107   1
   1  -6   5 507.877 64.3186   5
  -1  -6  -5 630.926 98.3365   7
   1   6   5 596.412 82.8375   4
  -1  -6  -5 503.530 60.1542   2
  -1  -6  -5 772.338 98.3535   4
  -1   6  -5 649.087 81.2012   5
  -1   6  -6 364.471 62.3388   5
   1  -6   6 400.745 77.7614   1
   1  -6   6 309.932 50.0157   5
   1   6   6 518.739 82.7816   4
  -1  -6  -6 693.356 94.9753   4
  -1   6  -6 415.143 80.4004   1
  -1  -6  -6 669.715 104.922   7
  -1  -6  -7 3994.08 266.737   7
   1  -6   7 3245.46 230.554   1
   1   6   7 3558.01 220.022   4
  -1  -6  -7 3816.01 228.994   4
   1  -6   7 2791.86 142.899   5
  -1   6  -7 3051.85 176.859   7
  -1  -6  -8 1527.32 208.037   1
   1  -6   8 1032.01 84.6039   5
  -1   6  -8 1136.01 101.559   4
  -1  -6  -8 1425.83 150.802   4
  -1  -6  -8 1446.19 167.936   7
   1   6   8 1363.87 144.131   4
   1  -6   8 1324.96 158.651   1
  -1   6  -8 1045.94 113.154   7
   1   6   9 2605.04 240.064   7
  -1   6  -9 1897.11 199.453   1
   1  -6   9 2179.51 195.182   6
   1  -6   9 1794.36 107.932   5
  -1   6  -9 1905.41 165.264   7
  -1  -6  -9 2481.65 205.124   4
   1  -6   9 1982.85 208.724   1
   1   6   9 2487.00 205.398   4
  -1   6  -9 1948.64 142.136   4
  -1   6 -10 366.381 80.0587   7
   1  -6  10 392.527 88.7344   6
   1  -6  10 375.263 46.8505   5
   1   6  10 593.519 119.790   7
  -1   6 -10 430.006 69.6375   4
   1  -6  10 443.861 105.328   1
  -1   6 -10 492.474 108.873   1
  -1  -6 -10 547.099 99.1819   4
   1   6  10 509.257 97.9126   4
  -1   6 -11 8.62229 18.7908   7
   1   6  11 4.84367 35.9467   7
   1  -6  11-38.8999 35.8943   1
   1  -6  11 23.8763 29.4865   6
  -1   6 -11 22.5541 18.4431   4
  -1  -6 -11 15.3642 27.2770   4
   1  -6  11 33.0470 23.0527   3
   1  -6  12 1922.88 197.694   6
  -1   6 -12 1831.01 156.144   4
  -1   6 -12 1709.77 188.443   7
  -1  -6 -12 2136.34 213.124   4
   1  -6  12 1668.78 146.274   3
   1  -6  12 2113.53 250.990   1
   1   6  12 1864.61 225.888   7
   1  -6  13 3383.20 329.885   1
   1  -6  13 3379.17 266.044   6
  -1  -6 -13 3675.96 293.795   4
  -1   6 -13 3093.15 213.772   4
   1  -6  13 2710.98 182.614   3
   1  -6  14 1851.08 254.629   1
  -1  -6 -14 2536.97 250.094   4
  -1   6 -14 1971.42 177.788   4
   1  -6  14 1911.01 204.487   6
   1  -6  15 445.744 99.7958   6
  -1   6 -15 504.490 94.5968   4
  -1  -6 -15 600.511 125.496   4
   1  -6  15 456.449 139.242   1
  -1   6 -16 207.633 62.7470   4
  -1  -6 -16 231.752 76.6720   4
   1  -6  16 292.564 112.431   1
   1  -6  16 233.244 75.3012   6
   1  -6  17 2565.46 236.289   6
  -1  -6 -17 2809.77 285.232   4
   1  -6  17 2617.51 339.926   1
  -1   6 -17 2672.63 231.408   4
  -1  -6 -18 372.822 106.377   4
   1  -6  18 241.341 111.836   1
   1  -6  19 189.170 101.956   1
  -1  -6 -19 131.249 60.2282   4
   1  -6  20 207.865 109.002   1
  -1  -6 -20 94.2806 63.5867   4
   1   7 -21 396.817 135.757   4
   1   7 -20-26.0648 43.9695   4
   1  -7 -20 133.201 71.8440   4
   1   7 -19 226.696 105.819   4
  -1  -7  19 320.984 133.512   1
   1  -7 -19 108.502 60.6225   4
  -1   7  18 804.875 139.665   5
  -1  -7  18 705.726 189.589   1
   1  -7 -18 786.155 165.898   4
   1   7 -18 770.074 170.671   4
  -1   7  17 611.533 120.689   5
   1   7 -17 492.480 134.097   4
  -1  -7  17 623.369 174.866   1
   1  -7 -17 596.080 143.053   4
   1   7 -16 259.728 92.6192   4
  -1   7  16 211.066 74.2232   5
  -1  -7  16 213.467 97.4112   1
   1  -7 -16 243.898 92.5971   4
   1  -7 -15 3163.33 308.817   4
   1   7 -15 2951.31 307.660   4
  -1   7  15 2818.19 256.169   5
  -1  -7  15 3013.88 348.575   1
   1   7 -14 147.049 72.1746   4
  -1   7  14 81.0122 47.0849   5
  -1  -7  14 79.1416 52.4255   1
  -1   7  14 56.5618 15.9275   6
   1  -7 -14 244.744 86.4922   4
   1   7 -13 1283.89 186.751   4
  -1   7  13 1166.46 161.761   5
   1  -7 -13 1257.01 182.849   4
  -1  -7  13 1100.45 201.761   1
   1  -7 -13 1078.75 126.821   3
  -1   7  13 1129.23 85.3951   6
  -1  -7  12 388.642 115.666   1
   1  -7 -12 349.477 74.9111   3
  -1   7  12 387.493 55.4916   6
   1  -7 -12 321.739 95.5137   4
  -1   7  12 291.828 83.9512   5
  -1   7  11 4853.66 325.742   5
   1  -7 -11 4962.27 339.985   4
  -1  -7  11 4493.93 358.795   1
   1  -7 -11 3769.17 249.246   3
  -1   7  11 4552.56 196.570   6
   1  -7 -10 196.684 69.2945   4
  -1   7  10 251.939 49.9967   6
  -1  -7  10 141.155 57.3224   1
   1   7 -10 111.561 39.9646   6
  -1   7  10 241.827 77.1249   5
   1  -7 -10 133.565 54.0113   3
   1  -7  -9 388.953 88.5673   4
  -1   7   9 476.885 66.7606   6
   1  -7  -9 362.023 88.0650   7
  -1  -7   9 382.541 99.6693   1
   1   7  -9 302.886 38.1597   5
  -1   7   9 500.761 106.487   5
   1   7  -9 484.274 88.5734   6
   1  -7  -9 417.558 109.949   1
  -1  -7   8 7184.14 403.549   1
   1  -7  -8 7508.97 435.242   1
  -1   7   8 7683.40 272.279   6
   1  -7  -8 8343.12 397.314   4
   1   7  -8 8275.62 364.547   6
   1  -7  -8 7428.44 384.637   7
  -1   7   8 8604.00 408.261   5
  -1  -7   7 47.0310 36.0980   1
  -1   7   7 139.010 39.2345   6
   1  -7  -7 121.591 57.9373   4
  -1   7   7 208.155 71.9041   5
   1  -7  -7 91.6753 45.5548   7
   1  -7  -7 97.5129 53.0634   1
   1   7  -7 82.8809 42.0984   6
  -1  -7   6 407.228 88.4853   1
   1  -7  -6 473.167 98.1143   1
   1  -7  -6 406.272 82.5572   4
   1  -7  -6 406.599 79.7136   7
  -1   7   6 471.570 96.9561   5
  -1   7   6 401.720 63.1114   6
  -1   7   5 501.138 92.6131   5
   1  -7  -5 346.209 77.9283   1
  -1  -7   5 597.011 113.193   1
  -1   7   5 374.127 62.2938   6
   1  -7  -5 482.013 88.1083   4
   1  -7  -5 417.561 76.2159   7
   1  -7  -4 3259.87 196.451   7
   1  -7  -4 3414.17 236.071   1
  -1   7   4 4085.62 251.556   5
   1  -7  -4 3617.66 219.175   4
  -1  -7   4 2898.46 213.184   1
  -1   7   4 3509.57 209.582   7
  -1   7   4 3511.26 191.903   6
  -1   7   3 8718.68 314.281   6
   1  -7  -3 7835.51 254.789   2
   1  -7  -3 8700.24 332.063   4
   1  -7  -3 7457.52 280.712   7
  -1   7   3 9373.95 370.161   5
  -1   7   3 8859.30 312.707   7
  -1  -7   3 8214.39 353.949   1
   1  -7  -2 6.17824 11.2686   7
  -1   7   2 18.7387 21.5470   7
  -1   7   2 47.2198 25.3803   4
   1  -7  -2 8.59829 17.1201   2
  -1   7   2 55.3865 22.6690   6
  -1  -7   2 29.7909 28.4596   1
   1  -7  -2 16.2584 23.5304   4
  -1   7   2 51.4695 34.9245   5
   1  -7  -1 538.364 59.3157   7
  -1   7   1 487.999 61.1290   2
  -1  -7   1 457.854 76.0224   7
  -1  -7   1 524.449 84.8528   1
   1  -7  -1 471.897 71.9839   4
  -1   7   1 564.366 73.8255   4
  -1   7   1 537.950 82.5400   5
  -1   7   1 628.236 66.8360   7
  -1   7   1 627.860 85.7862   6
  -1   7   0 6306.63 279.841   6
   1  -7   0 5619.43 230.747   4
   1  -7   0 5540.53 245.836   1
  -1   7   0 5433.21 219.912   4
  -1  -7   0 5680.02 291.734   1
  -1   7   0 6441.20 278.828   5
  -1   7   0 5577.06 214.616   2
   1  -7   0 5188.83 165.942   7
  -1   7   0 5844.25 181.299   7
  -1  -7   0 5611.54 258.507   7
  -1   7  -1 41034.5 824.400   6
  -1   7  -1 44295.2 804.233   5
  -1   7  -1 40576.9 705.507   2
  -1  -7  -1 42420.3 810.617   7
  -1   7  -1 37466.9 664.722   4
   1  -7   1 38711.9 534.122   7
   1  -7   1 38391.8 646.500   4
   1  -7   1 41070.2 749.803   1
  -1   7  -1 33433.3 524.226   7
  -1  -7  -2 8609.17 316.556   4
  -1   7  -2 8244.04 256.745   4
   1  -7   2 8570.45 310.469   5
  -1  -7  -2 8747.47 338.883   7
  -1   7  -2 6562.77 165.664   7
  -1   7  -2 8983.29 322.281   5
   1  -7   2 8763.47 308.415   1
  -1   7  -2 7468.74 300.324   1
   1   7   2 8258.56 209.267   2
  -1  -7  -3 22348.4 533.581   4
  -1   7  -3 20713.4 517.458   5
  -1   7  -3 20081.6 434.202   4
  -1   7  -3 18977.2 341.713   7
  -1   7  -3 20154.7 539.562   1
  -1  -7  -3 22064.8 576.157   7
   1  -7   3 19539.8 486.621   5
   1  -7   3 21126.3 520.187   1
   1   7   4 1041.00 114.206   4
  -1  -7  -4 957.197 110.129   4
   1  -7   4 995.042 99.9023   5
  -1   7  -4 915.706 83.0765   4
  -1   7  -4 984.348 116.849   1
  -1  -7  -4 1024.18 122.801   7
  -1   7  -4 1076.53 109.676   5
   1  -7   4 903.252 104.794   1
  -1  -7  -5 51.4075 32.4627   7
  -1  -7  -5 33.2438 15.2247   2
  -1   7  -5 3.74193 9.26000   4
   1  -7   5 46.2155 28.6953   5
  -1  -7  -5 107.588 39.9792   4
  -1   7  -5 12.3673 16.7708   1
  -1   7  -5-6.11485 17.5682   5
   1   7   5 40.2214 26.4221   4
   1  -7   5 24.6990 26.0672   1
  -1  -7  -6 723.493 77.1778   2
  -1   7  -6 754.674 92.3854   5
   1  -7   6 653.787 100.940   1
   1   7   6 791.862 106.089   4
  -1  -7  -6 954.275 123.211   4
  -1  -7  -6 820.621 120.619   7
  -1   7  -6 671.110 105.586   1
   1  -7   6 604.925 73.4151   5
   1  -7   7 4346.19 275.522   1
  -1  -7  -7 5709.11 300.087   4
   1   7   7 5334.96 282.903   4
   1  -7   7 4061.90 187.442   5
  -1   7  -7 4636.94 231.086   5
  -1  -7  -7 5658.79 328.266   7
  -1   7  -8 676.557 124.364   1
   1  -7   8 895.724 127.324   6
   1   7   8 984.521 144.456   7
  -1   7  -8 767.940 95.1568   7
  -1  -7  -8 1166.22 137.936   4
   1   7   8 999.701 126.769   4
  -1  -7  -8 1094.19 178.717   1
   1  -7   8 959.695 136.821   1
   1  -7   8 819.242 80.1471   5
   1  -7   9 789.982 121.289   6
  -1   7  -9 650.007 84.1502   4
   1   7   9 867.122 123.269   4
  -1  -7  -9 835.767 122.159   4
   1  -7   9 596.535 117.335   1
  -1   7  -9 659.049 118.843   1
  -1   7  -9 577.009 89.8370   7
   1   7   9 705.603 127.571   7
   1  -7  10 3066.44 247.773   6
  -1  -7 -10 3926.59 276.063   4
   1   7  10 4028.58 313.593   7
  -1   7 -10 2904.54 216.791   7
  -1   7 -10 3383.52 203.486   4
   1  -7  10 3028.72 272.864   1
  -1   7 -11 2138.94 197.010   7
   1  -7  11 2411.69 222.056   6
   1  -7  11 2326.70 252.967   1
   1   7  11 2788.09 272.092   7
  -1   7 -11 2256.86 171.690   4
  -1  -7 -11 2927.35 246.699   4
  -1   7 -12 393.232 73.2210   4
   1  -7  12 289.099 68.4403   3
   1  -7  12 510.871 106.345   6
   1   7  12 421.533 107.625   7
  -1   7 -12 396.580 89.1242   7
   1  -7  12 387.866 104.060   1
  -1  -7 -12 582.570 114.085   4
   1   7  13 1136.12 188.870   7
   1  -7  13 876.811 140.114   6
  -1   7 -13 873.640 115.704   4
  -1  -7 -13 1044.03 158.221   4
   1  -7  13 853.606 164.898   1
   1  -7  13 672.989 95.4905   3
  -1   7 -14 861.727 118.997   4
   1  -7  14 857.929 179.448   1
  -1  -7 -14 937.054 154.037   4
   1  -7  14 889.754 139.591   6
   1  -7  15 263.894 77.8525   6
  -1   7 -15 260.927 67.9908   4
  -1  -7 -15 212.604 74.1536   4
   1  -7  15 296.625 109.468   1
  -1  -7 -16 794.912 150.783   4
  -1   7 -16 684.540 116.313   4
   1  -7  16 721.725 173.896   1
   1  -7  16 668.383 123.423   6
  -1  -7 -17 300.312 102.896   4
   1  -7  17 148.236 101.417   1
   1  -7  17 244.079 78.2634   6
  -1  -7 -18 27.7229 29.0343   4
   1  -7  18 21.7947 44.3605   1
   1  -7  19 112.577 81.9381   1
  -1  -7 -19 230.307 85.4093   4
  -1  -7 -20 211.403 85.5116   4
   1  -7  20-56.3651 61.7445   1
   1   8 -21-193.369 99.1111   4
   1  -8 -20 154.544 87.5805   4
   1   8 -20 42.5319 49.5676   4
  -1  -8  19-14.9499 66.5159   1
   1  -8 -19-47.9876 49.4593   4
   1   8 -19-82.5740 66.3861   4
   1  -8 -18 15.2378 46.9457   4
  -1   8  18-36.4118 44.6970   5
  -1  -8  18 59.0596 71.2915   1
   1   8 -18-44.0228 55.5076   4
  -1  -8  17 67.1416 74.9522   1
   1   8 -17 23.6565 30.8108   4
   1  -8 -17-19.0527 69.4444   4
  -1   8  17 49.7138 38.1478   5
   1   8 -16 1100.65 198.068   4
  -1  -8  16 1055.52 215.359   1
   1  -8 -16 900.631 172.007   4
  -1   8  16 877.171 146.455   5
   1   8 -15 139.115 73.0562   4
  -1  -8  15 60.5943 55.3101   1
  -1   8  15 131.498 52.8989   5
   1  -8 -15 228.321 89.4891   4
   1   8 -14-18.8386 37.1326   4
   1  -8 -14-21.8581 39.1840   4
  -1   8  14-61.4083 54.9404   5
  -1  -8  14-8.09494 39.5939   1
  -1  -8  13 146.003 80.1180   1
   1  -8 -13 179.944 73.1980   4
  -1   8  13 201.283 44.1087   6
  -1   8  13 222.415 79.7783   5
   1  -8 -13 162.959 53.0864   3
  -1   8  12 386.125 62.4344   6
  -1   8  12 482.501 116.014   5
   1  -8 -12 254.606 65.2333   3
   1  -8 -12 359.023 98.1073   4
  -1  -8  12 479.159 122.294   1
   1  -8 -11 600.454 104.957   3
  -1   8  11 857.322 94.0990   6
  -1  -8  11 561.990 130.422   1
  -1   8  11 1141.04 167.120   5
   1  -8 -11 816.689 144.852   4
   1   8 -10 1255.28 155.604   6
   1  -8 -10 1330.38 179.304   4
  -1  -8  10 1250.14 186.564   1
  -1   8  10 1213.50 113.196   6
  -1   8  10 1663.14 197.215   5
   1   8  -9 684.090 114.016   6
  -1   8   9 738.887 88.5529   6
   1  -8  -9 655.912 118.762   4
  -1   8   9 746.985 135.445   5
  -1  -8   9 576.354 122.264   1
  -1   8   8 226.722 60.3236   6
  -1  -8   8 76.4262 51.0004   1
   1  -8  -8 143.549 59.9389   7
  -1   8   8 273.952 89.4702   5
   1   8  -8 153.818 64.8936   6
   1  -8  -8 106.503 60.9036   1
   1  -8  -8 158.870 61.2482   4
  -1   8   7 216.052 83.3502   5
   1  -8  -7 280.571 77.6497   4
  -1   8   7 176.593 47.7562   6
   1  -8  -7 108.843 54.1893   1
  -1  -8   7 123.760 51.5101   1
   1  -8  -7 78.8015 41.3826   7
   1   8  -7 256.294 73.7184   6
   1  -8  -6 2605.78 207.944   7
  -1  -8   6 2595.87 226.937   1
   1  -8  -6 2779.79 221.351   4
   1  -8  -6 2947.69 253.425   1
  -1   8   6 3345.82 252.737   5
  -1   8   6 2740.17 175.036   6
   1  -8  -5 52.5011 41.0521   1
  -1   8   5 85.2820 53.9972   5
  -1   8   5 57.2875 28.4234   7
  -1   8   5 104.916 38.0758   6
   1  -8  -5 51.3238 25.5951   7
  -1  -8   5 31.9628 40.2200   1
   1  -8  -5 51.1678 32.0241   4
  -1   8   4 784.088 120.349   5
  -1   8   4 638.915 86.7936   6
   1  -8  -4 648.812 90.4294   7
   1  -8  -4 657.087 70.0100   2
   1  -8  -4 745.294 104.554   4
  -1  -8   4 566.023 97.8347   1
  -1   8   4 720.387 97.9885   7
   1  -8  -3 2484.87 184.855   4
  -1   8   3 2660.04 179.478   6
  -1  -8   3 2276.22 192.899   1
   1   8  -3 2281.34 186.276   7
  -1   8   3 2692.32 209.906   5
   1  -8  -3 2370.41 160.243   7
  -1   8   3 2665.35 175.219   7
   1  -8  -3 2388.65 132.571   2
  -1   8   2 311.996 73.4712   5
  -1   8   2 262.095 53.4174   7
  -1  -8   2 301.089 68.6532   1
  -1   8   2 319.167 60.5799   4
  -1   8   2 296.650 62.6578   6
   1  -8  -2 320.169 59.9082   4
   1  -8  -2 233.876 47.5624   7
  -1  -8   1 730.406 112.074   1
  -1   8   1 953.889 112.007   6
  -1   8   1 932.911 118.747   5
  -1   8   1 900.724 99.0001   4
  -1   8   1 1000.53 90.9300   7
  -1  -8   1 963.364 110.076   7
   1  -8  -1 895.790 83.3365   7
  -1   8   1 934.809 84.8949   2
   1  -8  -1 940.251 102.275   4
  -1   8   0 2993.59 139.585   7
  -1   8   0 3306.37 212.384   6
  -1   8   0 3167.21 203.774   5
   1  -8   0 2831.24 166.966   4
   1  -8   0 3090.29 195.955   1
  -1   8   0 2736.94 166.685   4
  -1   8   0 2838.52 153.815   2
  -1  -8   0 2935.91 218.667   1
   1  -8   0 2709.94 129.040   7
  -1  -8   0 2883.79 195.423   7
  -1  -8  -1 135.084 45.8768   1
  -1   8  -1 122.886 41.8441   6
   1  -8   1 132.499 26.6078   7
  -1   8  -1 99.0479 33.6047   4
  -1  -8  -1 135.744 44.6519   7
  -1   8  -1 105.110 33.0954   2
   1  -8   1 138.669 46.5565   1
  -1   8  -1 100.894 23.8676   7
  -1   8  -1 122.856 46.1080   5
   1  -8   1 115.574 36.7800   4
  -1   8  -2 121.749 42.9089   1
  -1   8  -2 163.762 27.0341   7
  -1   8  -2 205.550 42.4037   4
   1   8   2 206.832 30.2616   2
  -1   8  -2 167.077 49.3702   6
  -1   8  -2 119.601 33.7048   5
   1  -8   2 169.690 44.9327   1
  -1  -8  -2 167.879 49.3354   7
  -1  -8  -3 304.084 64.9665   4
  -1   8  -3 316.980 63.5905   5
   1  -8   3 341.535 66.2347   1
  -1   8  -3 300.843 66.9732   1
  -1   8  -3 316.590 54.4638   4
  -1   8  -3 259.345 34.6923   7
  -1  -8  -3 268.481 63.6326   7
  -1   8  -4 8501.29 328.333   5
   1   8   4 9270.39 368.912   4
  -1   8  -4 8274.60 365.698   1
  -1  -8  -4 9226.95 355.214   4
  -1   8  -4 8352.78 238.910   7
  -1  -8  -4 9142.05 383.103   7
   1  -8   4 8584.29 352.170   1
  -1   8  -4 9116.67 303.825   4
  -1   8  -5 325.403 78.4737   1
   1  -8   5 579.883 115.697   1
  -1   8  -5 400.558 71.8500   5
  -1  -8  -5 419.277 77.3594   4
  -1   8  -5 487.944 72.4353   4
  -1  -8  -5 490.461 91.5682   7
  -1  -8  -5 370.733 51.4871   2
   1   8   5 416.462 77.0505   4
   1  -8   6 2265.83 192.671   1
  -1  -8  -6 2689.21 221.763   7
  -1   8  -6 2238.20 165.109   5
  -1   8  -6 2278.12 149.119   4
  -1  -8  -6 2221.40 131.938   2
  -1  -8  -6 2753.09 208.063   4
   1   8   6 2500.66 195.124   4
   1  -8   6 2307.40 197.735   6
  -1  -8  -7 595.404 73.2847   2
  -1  -8  -7 814.444 116.501   4
   1   8   7 681.466 102.819   4
   1  -8   7 573.182 105.367   6
   1  -8   7 525.630 100.670   1
  -1  -8  -7 650.135 113.455   7
  -1   8  -7 561.330 83.0115   5
  -1  -8  -8 176.824 65.4727   4
   1  -8   8 202.905 70.8434   6
   1  -8   8 143.127 56.8797   1
   1   8   8 163.210 55.7306   4
  -1   8  -8 109.937 49.5004   1
  -1   8  -8 184.899 45.2497   5
   1   8   8 109.359 53.0886   7
   1   8   9 2290.74 232.676   7
   1  -8   9 1772.23 201.252   1
  -1  -8  -9 2560.74 222.281   4
   1  -8   9 1976.08 196.063   6
  -1   8  -9 1978.98 213.508   1
   1   8  10-0.53898 31.2829   7
  -1   8 -10 3.96202 25.8208   4
   1  -8  10 49.8554 54.0031   6
   1  -8  10 53.4663 48.6632   1
  -1   8 -10-9.73851 21.0613   7
  -1  -8 -10-13.4495 29.6519   4
   1  -8  11 2953.08 284.431   1
   1  -8  11 2876.44 246.537   6
  -1  -8 -11 3793.19 288.622   4
  -1   8 -11 3058.75 211.083   4
  -1   8 -11 2608.97 216.051   7
   1   8  11 3512.36 312.026   7
  -1  -8 -12 7721.13 428.393   4
   1  -8  12 5785.07 358.860   6
  -1   8 -12 5212.95 326.013   7
  -1   8 -12 6199.31 308.993   4
   1   8  12 7061.86 457.280   7
   1  -8  12 6025.21 430.589   1
   1   8  13 63.6726 56.1078   7
   1  -8  13 44.6603 28.8502   1
  -1   8 -13 40.0135 24.4665   4
   1  -8  13 60.5027 36.7696   3
  -1  -8 -13 8.17320 41.0548   4
   1  -8  13 55.8791 35.6442   6
   1  -8  14 1042.10 155.575   6
   1  -8  14 1097.20 200.764   1
  -1  -8 -14 1112.69 174.268   4
  -1   8 -14 946.689 125.599   4
  -1   8 -15 380.622 84.8115   4
  -1  -8 -15 481.004 114.136   4
   1  -8  15 330.737 86.8741   6
   1  -8  15 373.952 120.765   1
  -1  -8 -16 1488.84 210.803   4
   1  -8  16 1186.13 222.963   1
  -1   8 -16 1103.93 144.858   4
  -1  -8 -17 326.157 96.5882   4
   1  -8  17 255.330 117.222   1
   1  -8  18 125.695 73.9281   1
  -1  -8 -18 185.209 71.9091   4
   1  -8  19-121.192 84.1382   1
  -1  -8 -19-36.3784 40.5043   4
   1  -8  20 221.641 116.479   1
  -1  -8 -20 94.8528 59.5592   4
   1   9 -20 25.6683 46.6399   4
   1  -9 -20 77.4500 83.7999   4
  -1  -9  19 113.694 76.3871   1
   1   9 -19 194.650 98.9254   4
   1  -9 -19 266.359 115.387   4
  -1  -9  18 165.744 91.7222   1
   1  -9 -18 414.397 122.562   4
  -1   9  18 365.341 100.685   5
   1   9 -18 297.314 110.607   4
   1  -9 -17 261.036 100.434   4
   1   9 -17 166.445 96.6162   4
  -1  -9  17 157.076 91.9340   1
  -1   9  17 113.700 61.4955   5
   1  -9 -16 336.017 120.335   4
   1   9 -16 127.817 56.5441   4
  -1  -9  16 291.786 119.171   1
  -1   9  16 137.305 63.8880   5
   1   9 -15 61.1287 52.5846   4
   1  -9 -15 59.2504 32.1786   4
  -1  -9  15 9.52572 37.4854   1
  -1   9  15 19.5289 30.0814   5
  -1  -9  14 267.454 106.756   1
   1   9 -14 424.246 115.389   4
  -1   9  14 490.939 113.018   5
   1  -9 -14 347.688 105.004   4
  -1   9  13 170.179 46.5511   6
  -1   9  13 159.979 71.2804   5
  -1  -9  13 114.523 64.6072   1
   1  -9 -13-39.3392 33.1419   3
   1  -9 -13 131.687 66.2613   4
  -1   9  12 450.345 73.0763   6
   1  -9 -12 213.718 62.1803   3
  -1   9  12 447.955 110.620   5
   1  -9 -12 462.463 115.192   4
  -1  -9  12 383.989 113.746   1
   1   9 -11 366.226 88.9577   6
  -1   9  11 420.542 72.0993   6
  -1  -9  11 375.992 109.077   1
  -1   9  11 562.646 126.757   5
   1  -9 -11 328.608 97.6911   4
  -1   9  10 1687.01 143.281   6
   1   9 -10 1857.66 200.542   6
   1   9 -10 925.864 72.1642   5
   1   9 -10 1470.79 83.3573   5
  -1   9  10 2038.00 226.634   5
   1  -9 -10 1908.59 214.201   4
  -1  -9  10 1390.37 200.429   1
  -1  -9   9 108.653 55.5184   1
   1   9  -9 108.445 53.1969   6
  -1   9   9 188.117 74.5010   5
   1  -9  -9 47.2373 43.8115   4
  -1   9   9 106.790 41.8203   6
   1  -9  -8 233.929 71.2809   7
   1   9  -8 274.671 78.3639   6
  -1   9   8 279.118 88.9846   5
  -1  -9   8 195.220 76.3530   1
  -1   9   8 315.682 66.1863   6
   1  -9  -8 260.102 85.0588   1
   1  -9  -8 305.349 85.3405   4
   1  -9  -7 2360.42 212.518   4
  -1  -9   7 1962.79 212.608   1
   1  -9  -7 2100.60 199.385   7
   1   9  -7 2578.59 220.889   6
   1  -9  -7 2310.93 245.659   1
  -1   9   7 2691.72 244.001   5
  -1   9   7 2156.51 165.280   6
   1  -9  -6 1262.34 170.981   1
  -1   9   6 1276.23 129.280   6
  -1   9   6 1680.53 189.251   5
   1  -9  -6 1149.47 140.130   7
  -1  -9   6 1168.21 155.939   1
   1  -9  -6 1304.77 154.405   4
   1  -9  -5 3002.48 157.285   2
  -1  -9   5 2927.18 249.944   1
  -1   9   5 3867.53 275.552   5
   1  -9  -5 3627.76 245.869   4
   1  -9  -5 3585.60 275.654   1
   1  -9  -5 3345.01 225.472   7
  -1   9   5 3451.78 211.781   6
  -1  -9   4 81.9992 35.1598   1
   1  -9  -4 150.937 45.9024   7
  -1   9   4 260.838 82.2647   5
   1  -9  -4 74.7351 32.0943   4
   1  -9  -4 133.796 31.4481   2
  -1   9   4 169.142 50.6181   7
  -1   9   4 232.657 56.9843   6
   1  -9  -3 573.311 61.7287   2
  -1  -9   3 753.841 118.220   1
   1  -9  -3 636.651 86.6526   7
   1  -9  -3 625.120 98.4690   4
  -1   9   3 610.494 112.747   5
  -1   9   3 711.822 99.1211   6
  -1   9   3 790.827 101.277   7
  -1   9   2 31.9922 21.2633   7
  -1   9   2 60.6936 34.2214   6
  -1   9   2 58.9027 48.0008   5
   1  -9  -2 45.1893 23.0385   7
  -1  -9   2 63.0987 38.3205   1
   1  -9  -2 34.2829 25.9896   4
  -1   9   2 22.7296 23.5154   4
  -1   9   1 343.832 56.9047   7
  -1   9   1 304.905 63.1950   4
  -1   9   1 403.919 77.7522   6
  -1   9   1 376.824 83.6083   5
   1  -9  -1 320.873 68.0594   1
   1  -9  -1 269.504 57.7930   4
  -1  -9   1 288.594 73.9435   1
  -1   9   1 357.971 53.7484   2
   1  -9  -1 309.081 52.0178   7
  -1  -9   1 266.269 62.1893   7
  -1   9   0 10872.2 303.792   7
  -1   9   0 10604.6 318.921   2
  -1   9   0 11395.5 422.756   5
  -1   9   0 9870.12 351.411   4
  -1   9   0 10837.1 420.328   6
   1  -9   0 10232.5 343.967   4
  -1  -9   0 10597.7 395.155   7
   1  -9   0 10887.2 404.965   1
   1  -9   0 10215.5 284.369   7
  -1  -9   0 10883.1 449.048   1
  -1  -9  -1 5183.82 279.774   7
   1  -9   1 4994.41 175.408   7
  -1   9  -1 5163.72 286.842   6
  -1   9  -1 5273.71 272.658   5
  -1   9  -1 4363.27 170.483   7
  -1  -9  -1 5126.58 317.204   1
   1  -9   1 3942.17 202.262   4
  -1   9  -1 4509.00 217.276   2
  -1   9  -1 4969.29 239.167   4
   1  -9   1 4895.65 259.776   1
  -1   9  -2 1465.99 140.098   5
   1   9   2 1406.50 75.6698   2
  -1  -9  -2 1646.13 160.277   7
  -1   9  -2 1226.24 85.1502   7
   1  -9   2 1477.05 143.753   1
  -1   9  -2 1263.09 117.276   4
  -1   9  -2 1464.38 154.844   6
  -1   9  -3 6630.42 340.654   6
   1  -9   3 6526.82 309.607   1
  -1  -9  -3 6499.95 306.777   4
  -1   9  -3 6554.03 268.078   4
  -1   9  -3 5566.13 191.981   7
  -1   9  -3 6151.26 321.007   1
  -1  -9  -3 7061.09 337.815   7
  -1   9  -3 5889.72 286.127   5
   1   9   4 4601.56 269.553   4
  -1   9  -4 3996.35 171.203   7
  -1   9  -4 3992.87 233.404   5
  -1   9  -4 4062.64 271.462   1
  -1  -9  -4 4582.55 277.864   7
  -1  -9  -4 4420.56 253.872   4
  -1   9  -4 4454.40 228.197   4
   1  -9   4 4288.04 257.030   1
  -1   9  -5 4012.81 183.380   7
  -1  -9  -5 4658.90 268.196   4
  -1   9  -5 3995.10 231.543   5
  -1  -9  -5 4409.56 281.979   7
   1   9   5 4316.19 263.377   4
   1  -9   5 4234.54 264.886   1
  -1   9  -5 3853.55 209.244   4
  -1  -9  -6 1005.25 142.659   7
   1  -9   6 924.939 129.218   1
  -1   9  -6 845.773 104.561   5
  -1  -9  -6 1018.63 85.7805   2
  -1   9  -6 883.398 99.2344   4
  -1  -9  -6 1124.13 137.130   4
   1   9   6 1025.14 130.217   4
   1  -9   6 1079.23 139.028   6
  -1   9  -7 398.441 72.4163   5
  -1   9  -7 400.606 67.5075   4
  -1  -9  -7 495.877 63.5362   2
  -1   9  -7 509.197 105.370   1
  -1  -9  -7 657.232 110.110   4
   1   9   7 596.377 102.238   4
   1   9   7 462.163 100.907   7
   1  -9   7 512.720 104.788   6
   1  -9   7 430.708 89.5476   1
   1  -9   8 220.435 70.7443   1
  -1   9  -8 290.340 78.2078   1
  -1  -9  -8 194.005 43.2453   2
   1   9   8 306.847 84.3670   7
  -1  -9  -8 296.886 74.4530   4
   1  -9   8 291.703 85.7748   6
  -1   9  -8 254.531 57.3269   5
   1  -9   9 65.2600 56.5375   6
   1  -9   9-23.2176 31.7473   1
   1   9   9 18.2866 35.3350   7
  -1  -9  -9 29.9084 32.5887   4
   1   9  10 676.803 135.388   7
  -1   9 -10 518.612 88.0882   7
   1  -9  10 654.257 130.267   1
   1  -9  10 611.551 118.467   6
  -1  -9 -10 834.096 138.956   4
   1  -9  11 2524.96 234.402   6
   1   9  11 3265.13 305.930   7
  -1   9 -11 2598.50 200.715   4
  -1  -9 -11 3761.99 300.335   4
   1  -9  11 2576.18 270.957   1
  -1   9 -11 2015.19 187.582   7
  -1   9 -12 168.470 62.0079   7
   1   9  12 236.575 88.1650   7
   1  -9  12 251.204 80.2579   6
   1  -9  12 186.468 74.4163   1
  -1  -9 -12 259.900 99.8113   4
  -1   9 -12 174.219 51.6715   4
   1   9  13 163.601 85.0040   7
  -1   9 -13 69.2265 42.6300   4
  -1  -9 -13 166.874 70.2085   4
   1  -9  13 221.003 81.8824   6
   1  -9  13 13.8169 29.6836   1
   1   9  14 160.108 89.9337   7
   1  -9  14 101.979 61.6440   6
  -1   9 -14 83.8785 35.2661   4
  -1  -9 -14 186.998 85.1152   4
   1  -9  14 45.3798 38.3427   1
   1  -9  15 563.311 148.950   1
  -1  -9 -15 530.706 128.267   4
  -1   9 -15 400.297 80.4564   4
   1  -9  16 27.8467 62.3797   1
  -1  -9 -16 60.5870 52.4596   4
   1  -9  17 241.772 111.542   1
  -1  -9 -17 191.851 88.6384   4
   1  -9  18 605.519 172.819   1
  -1  -9 -18 736.615 159.907   4
  -1  -9 -19 129.538 81.9459   4
   1  -9  19 76.3163 56.2020   1
  -1  -9 -20 282.432 107.530   4
   1  10 -20 308.540 128.612   4
   1  10 -19 694.412 169.780   4
   1 -10 -19 613.954 164.019   4
  -1 -10  19 463.187 164.499   1
  -1 -10  18 91.2116 71.0244   1
   1 -10 -18 55.4026 65.4672   4
  -1  10  18-6.48710 45.7418   5
   1  10 -18 44.4083 52.7520   4
  -1  10  17 687.130 144.122   5
  -1 -10  17 609.568 172.186   1
   1  10 -17 793.339 178.581   4
   1 -10 -17 1035.81 195.391   4
  -1  10  16 199.380 74.1064   5
  -1 -10  16 293.827 124.431   1
   1 -10 -16 226.861 92.8036   4
   1  10 -16 285.649 112.536   4
  -1 -10  15 27.7059 45.0707   1
   1 -10 -15 176.408 87.9895   4
   1  10 -15 157.161 76.9240   4
  -1  10  15 140.140 73.7439   5
  -1 -10  14 436.774 149.364   1
  -1  10  14 250.123 88.4042   5
   1 -10 -14 240.828 93.6956   4
  -1 -10  13 228.061 96.8626   1
  -1  10  13 258.083 93.3196   5
   1 -10 -13 321.012 103.313   4
   1 -10 -13 173.184 63.4880   3
  -1  10  12 941.614 113.949   6
   1 -10 -12 1063.66 178.092   4
  -1 -10  12 755.454 162.231   1
  -1  10  12 904.288 165.085   5
  -1  10  11 1453.43 143.769   6
  -1 -10  11 884.959 166.197   1
  -1  10  11 1686.27 220.584   5
   1  10 -11 1218.21 175.956   6
   1 -10 -11 1459.55 195.796   4
   1  10 -10 2360.65 243.778   6
  -1 -10  10 2043.06 245.556   1
   1  10 -10 2044.00 121.495   5
   1 -10 -10 2300.25 242.211   4
  -1  10  10 2891.26 282.943   5
  -1  10  10 2228.36 178.993   6
  -1 -10   9 64.3320 37.9396   1
  -1  10   9 129.361 47.7840   6
  -1  10   9 293.637 105.223   5
   1 -10  -9 148.444 65.3669   4
   1  10  -9 24.9561 35.4498   6
  -1  10   8 1226.22 133.602   6
   1 -10  -8 1327.49 172.877   4
   1  10  -8 1259.81 169.445   6
  -1  10   8 1665.72 207.308   5
  -1 -10   8 1065.39 163.607   1
  -1  10   7 1127.90 127.756   6
   1  10  -7 1358.38 171.882   6
  -1 -10   7 1051.82 161.040   1
   1 -10  -7 1219.89 163.921   4
   1 -10  -7 1088.85 148.420   7
   1 -10  -7 1371.36 197.489   1
   1  10  -7 1152.73 157.388   7
  -1  10   7 1499.17 194.794   5
  -1  10   6 167.302 54.5745   6
   1 -10  -6 154.404 52.1189   7
  -1  10   6 151.436 53.4123   4
  -1  10   6 212.462 95.0437   5
  -1 -10   6 44.3799 28.6256   1
   1 -10  -6 101.948 51.3787   1
   1 -10  -6 75.5792 52.8958   4
   1  10  -6 72.7564 34.1692   7
   1 -10  -5 1590.12 109.601   2
   1 -10  -5 1583.30 159.266   7
  -1  10   5 1640.75 156.957   6
   1 -10  -5 1745.14 176.351   4
  -1  10   5 1963.08 206.920   5
  -1 -10   5 1447.21 173.857   1
  -1  10   5 1482.88 158.099   4
  -1  10   4 5722.64 340.060   5
  -1  10   4 5512.85 288.985   6
   1 -10  -4 4592.15 180.072   2
  -1 -10   4 4312.70 298.027   1
  -1  10   4 5078.33 285.175   4
   1 -10  -4 4820.44 267.382   7
   1 -10  -4 5478.39 303.786   4
  -1  10   4 5787.53 299.180   7
   1 -10  -3 247.811 57.6407   7
  -1  10   3 299.166 65.5903   7
  -1  10   3 439.347 93.7081   5
  -1 -10   3 256.480 72.4063   1
   1 -10  -3 283.018 72.1983   4
  -1  10   3 273.445 68.7652   6
   1 -10  -2 14553.0 428.195   7
  -1  10   2 16598.9 560.314   5
   1 -10  -2 16545.4 506.616   4
  -1  10   2 15158.2 510.854   6
  -1 -10   2 14059.0 539.673   1
  -1  10   2 15958.0 458.103   7
   1 -10  -1 893.639 123.960   1
   1 -10  -1 757.325 85.4606   7
  -1  10   1 787.253 126.791   5
  -1 -10   1 790.058 122.948   1
  -1  10   1 913.440 86.5983   2
   1 -10  -1 840.368 105.165   4
  -1 -10   1 1047.52 124.676   7
  -1  10   1 944.868 123.730   6
  -1  10   1 910.970 98.5967   7
  -1  10   0 30.8190 28.2680   4
  -1  10   0 13.3286 32.6356   5
  -1  10   0 33.6285 20.7199   2
  -1  10   0 70.7270 29.4665   7
   1 -10   0 28.9827 23.9395   4
  -1 -10   0 67.9687 35.9935   7
   1 -10   0 28.5463 23.9839   1
  -1  10   0 10.0080 30.6345   6
   1 -10   0 55.5393 22.1784   7
  -1 -10   0-5.26881 23.2034   1
   1 -10   1 3446.42 232.854   1
   1 -10   1 3110.67 150.754   7
  -1  10  -1 3369.81 242.743   6
  -1  10  -1 3215.81 187.561   2
  -1  10  -1 3356.93 209.814   4
   1 -10   1 3186.32 187.775   4
  -1  10  -1 3167.16 157.740   7
  -1 -10  -1 3583.47 238.477   7
  -1 -10  -1 3857.78 282.177   1
  -1  10  -1 3284.60 230.633   5
   1 -10   2 996.429 127.092   1
  -1 -10  -2 1257.76 143.240   7
  -1  10  -2 1041.50 114.738   4
  -1  10  -2 929.830 119.792   5
   1  10   2 911.348 57.3138   2
  -1  10  -2 1075.62 137.065   6
  -1  10  -2 946.910 82.0792   7
  -1  10  -3 342.701 76.8579   6
  -1 -10  -3 449.888 88.8616   7
   1 -10   3 360.266 76.7944   1
  -1  10  -3 381.304 68.5899   4
  -1  10  -3 13.4998 21.4658   1
  -1  10  -3 314.411 48.4935   7
  -1 -10  -3 460.464 84.6801   4
  -1  10  -3 254.441 60.1442   5
  -1  10  -4 15.6655 25.6594   5
  -1 -10  -4 5.70462 21.7986   4
  -1 -10  -4 14.1941 23.1125   7
  -1  10  -4 19.2313 22.0913   4
   1 -10   4 29.6673 26.1515   1
   1  10   4 18.0943 13.2366   4
  -1  10  -4 2.74606 17.0268   7
   1 -10   5 3077.91 234.989   1
  -1  10  -5 3160.00 216.962   5
  -1  10  -5 3395.30 212.162   4
  -1 -10  -5 3599.85 245.094   4
  -1 -10  -5 3288.71 254.238   7
   1  10   5 3564.47 251.214   4
  -1  10  -5 3157.71 170.792   7
  -1  10  -6 230.530 46.7384   7
  -1 -10  -6 246.201 65.5069   4
  -1  10  -6 278.677 63.9563   5
  -1  10  -6 232.459 68.3537   1
   1  10   6 256.024 87.2463   7
   1 -10   6 279.551 71.9918   1
  -1  10  -6 239.838 57.5294   4
  -1  10  -7 996.950 119.473   5
   1  10   7 1105.39 158.979   7
   1 -10   7 917.837 140.625   6
  -1  10  -7 838.818 139.980   1
   1 -10   7 865.138 134.800   1
  -1 -10  -7 1022.89 140.018   4
  -1  10  -7 897.432 108.879   4
  -1 -10  -7 979.718 86.3297   2
  -1  10  -8 80.8947 35.6712   4
  -1  10  -8 109.831 37.9460   5
   1 -10   8 56.8775 34.1062   1
  -1  10  -8 53.5225 31.1090   1
  -1 -10  -8 57.2202 28.1534   2
   1 -10   8 153.768 79.1945   6
  -1 -10  -8 57.1901 35.9832   4
   1  10   8 98.0284 59.1281   7
   1 -10   9 994.231 153.520   6
   1 -10   9 1097.62 163.616   1
  -1 -10  -9 1430.03 182.468   4
   1  10   9 1192.70 175.516   7
  -1  10  -9 1186.84 128.509   5
  -1 -10  -9 1110.76 105.732   2
   1 -10  10 823.942 143.492   6
   1  10  10 900.063 163.305   7
  -1 -10 -10 880.090 100.221   2
  -1 -10 -10 864.259 144.550   4
   1 -10  10 836.979 151.422   1
  -1 -10 -11 3863.13 315.324   4
   1 -10  11 2918.44 293.090   1
   1  10  11 3321.79 314.154   7
  -1  10 -12 155.824 63.0972   4
   1  10  12 194.791 83.1467   7
   1 -10  12 174.408 91.2506   1
  -1 -10 -12 234.246 84.2752   4
  -1  10 -12 130.556 53.5248   7
   1  10  13 2892.39 314.664   7
  -1 -10 -13 3190.92 299.050   4
  -1  10 -13 2520.58 216.375   4
   1 -10  13 2532.15 297.748   1
   1  10  14 957.414 186.524   7
   1 -10  14 844.076 173.361   1
  -1 -10 -14 1101.13 181.530   4
  -1  10 -14 873.743 126.618   4
   1 -10  15-34.5804 78.2554   1
  -1  10 -15-1.56861 29.1334   4
  -1 -10 -15 108.338 60.0290   4
   1 -10  16 575.767 164.647   1
  -1 -10 -16 751.171 158.531   4
  -1 -10 -17 146.169 82.6244   4
   1 -10  17 29.0019 57.0593   1
   1 -10  18 535.385 162.029   1
  -1 -10 -18 688.342 159.915   4
   1 -10  19 408.225 140.962   1
  -1 -10 -19 491.480 141.092   4
  -1 -10 -20 98.9885 63.7922   4
   1 -11 -19 1.88920 31.4314   4
   1  11 -19 113.548 80.8631   4
  -1 -11  18 450.597 160.320   1
   1 -11 -18 726.504 176.683   4
  -1  11  18 568.916 138.644   5
   1  11 -18 733.262 178.957   4
   1  11 -17-18.5190 58.5402   4
  -1  11  17-45.1112 61.9065   5
   1 -11 -17 142.974 74.6340   4
  -1 -11  17 171.200 85.7239   1
  -1 -11  16 283.753 118.898   1
  -1  11  16 319.194 104.383   5
   1 -11 -16 309.889 109.204   4
   1  11 -16 276.886 110.164   4
   1  11 -15 27.2791 46.8977   4
  -1  11  15-3.39178 58.1491   5
  -1 -11  15-4.67049 38.9074   1
   1 -11 -15 39.8805 59.5718   4
   1 -11 -14 5402.90 424.008   4
  -1  11  14 5290.78 420.478   5
  -1 -11  14 4630.80 435.693   1
  -1 -11  13 3222.56 348.533   1
   1 -11 -13 4136.78 360.976   4
  -1  11  13 3806.82 356.320   5
  -1  11  12 448.373 87.1330   6
  -1  11  12 523.400 139.899   5
  -1 -11  12 366.768 110.163   1
   1 -11 -12 408.174 112.025   4
  -1  11  11 52.3434 33.5063   6
  -1  11  11 32.8929 63.3975   5
   1  11 -11 15.8618 10.6711   5
   1  11 -11 2.57667 9.86259   5
   1 -11 -11-7.98790 35.5805   4
  -1 -11  11-50.9773 55.5365   1
  -1 -11  10 1010.09 174.167   1
  -1  11  10 1255.36 143.823   6
  -1  11  10 1518.64 217.546   5
   1 -11 -10 1179.60 181.494   4
   1  11 -10 1131.50 102.795   5
  -1  11   9 7361.94 351.476   6
  -1 -11   9 6733.84 445.169   1
   1 -11  -9 8425.08 466.202   4
  -1  11   9 8940.27 507.903   5
   1  11  -8 5107.30 349.739   7
  -1  11   8 5742.28 398.451   5
   1 -11  -8 5543.33 367.058   4
  -1 -11   8 4378.48 352.294   1
  -1  11   8 4671.74 277.102   6
  -1  11   7 172.826 59.7605   6
   1  11  -7 287.064 85.9378   6
   1 -11  -7 205.360 71.2676   7
   1  11  -7 161.251 65.2326   7
   1 -11  -7 225.520 73.4978   4
  -1  11   7 340.109 107.987   5
  -1 -11   7 121.699 56.1907   1
  -1  11   7 273.667 83.0764   7
  -1  11   6 399.345 107.781   5
   1  11  -6 214.034 61.8560   7
   1 -11  -6 246.211 68.0911   7
  -1 -11   6 231.293 74.9054   1
   1 -11  -6 368.667 88.2810   4
  -1  11   6 306.654 77.7923   7
   1 -11  -6 255.264 79.6179   1
   1 -11  -6 261.669 44.4852   2
  -1  11   6 318.524 77.8381   6
   1 -11  -5 186.299 35.3008   2
  -1  11   5 219.443 93.4781   5
   1 -11  -5 127.288 54.4905   7
   1 -11  -5 116.786 49.8881   4
   1  11  -5 169.598 75.4318   7
  -1 -11   5 98.4001 55.9967   1
  -1  11   5 180.938 64.4103   6
   1  11  -4 1245.54 157.657   7
   1 -11  -4 1015.17 127.275   7
  -1  11   4 1013.83 130.414   6
   1 -11  -4 1131.73 146.937   4
  -1  11   4 1002.07 130.865   4
  -1  11   4 1231.20 166.569   5
  -1 -11   4 952.696 147.652   1
  -1 -11   3 8026.48 417.557   1
  -1  11   3 8049.91 379.805   6
  -1  11   3 9417.00 381.431   7
  -1  11   3 9169.36 440.713   5
  -1  11   3 8473.88 383.857   4
   1  11  -3 8344.72 412.648   4
   1 -11  -3 9458.67 404.856   4
   1 -11  -3 8239.93 350.439   7
  -1  11   2 234.659 62.1209   7
  -1  11   2 274.155 74.5635   6
  -1  11   2 219.188 61.1221   4
  -1  11   2 190.507 68.3518   5
   1 -11  -2 279.750 74.1891   4
  -1 -11   2 127.688 56.0559   1
   1 -11  -2 226.204 57.1715   7
  -1  11   1 717.738 113.904   6
  -1 -11   1 499.410 107.425   1
   1 -11  -1 654.684 98.3527   4
   1 -11  -1 569.212 80.7481   7
   1 -11  -1 585.643 104.799   1
  -1  11   1 612.426 108.338   5
  -1  11   1 683.340 92.4035   7
  -1 -11   1 617.341 100.548   7
  -1  11   1 587.326 71.1235   2
  -1  11   0 540.378 72.1791   2
   1 -11   0 557.445 88.0940   4
   1 -11   0 743.846 117.648   1
  -1  11   0 711.446 112.700   6
  -1  11   0 678.768 110.492   5
  -1  11   0 604.882 79.5092   7
   1 -11   0 595.573 73.7017   7
   1  11   0 773.051 124.502   7
  -1 -11   0 693.343 123.350   1
  -1 -11   0 659.854 104.396   7
  -1  11  -1 270.064 69.2008   5
   1 -11   1 298.076 74.9298   1
  -1  11  -1 275.370 73.6215   6
  -1  11  -1 318.698 60.9110   2
   1 -11   1 242.163 55.4521   4
   1 -11   1 316.738 50.7132   7
   1  11   1 348.040 89.2860   7
  -1 -11  -1 282.087 75.4415   1
  -1  11  -1 228.147 46.0868   7
  -1 -11  -1 280.595 69.2739   7
  -1  11  -2 6318.69 354.046   6
   1  11   2 7091.06 378.705   7
  -1  11  -2 6089.99 229.934   7
  -1  11  -2 6319.63 330.358   5
  -1 -11  -2 6708.43 346.157   7
  -1 -11  -2 7519.93 421.029   1
   1 -11   2 6483.26 336.692   1
   1  11   2 4782.21 125.004   2
   1 -11   3 74.7902 37.9764   1
  -1  11  -3 37.6068 29.3803   6
  -1 -11  -3 118.488 45.2131   7
  -1  11  -3 124.238 36.1493   7
  -1  11  -3 29.8374 23.5622   4
  -1 -11  -3 86.0036 40.7674   4
   1  11   3 107.417 49.4802   7
  -1  11  -3 64.7401 25.7528   5
   1 -11   4 1098.58 145.818   1
  -1 -11  -4 1307.58 159.774   7
  -1  11  -4 1261.20 142.518   5
  -1 -11  -4 1483.09 156.915   4
  -1  11  -4 1369.25 141.557   4
  -1  11  -4 1088.82 99.5001   7
   1  11   4 1424.70 172.952   7
  -1  11  -5 7893.29 293.025   7
  -1 -11  -5 8546.79 394.836   4
  -1  11  -5 8942.40 378.539   4
   1 -11   5 7633.83 392.633   1
  -1  11  -5 7740.40 431.187   1
   1  11   5 8875.63 447.998   7
  -1  11  -5 7823.25 363.182   5
   1 -11   6 330.468 85.0237   1
  -1  11  -6 299.436 66.4537   4
  -1  11  -6 286.133 67.5374   5
  -1  11  -6 289.437 80.4717   1
  -1 -11  -6 313.607 78.7768   4
  -1  11  -6 275.575 52.9275   7
   1  11   6 442.769 102.769   7
  -1  11  -7 1669.56 144.248   7
   1 -11   7 1698.91 194.235   1
  -1  11  -7 1474.53 154.569   5
  -1  11  -7 1694.13 158.359   4
  -1  11  -7 1621.71 204.069   1
   1  11   7 1783.58 209.260   7
  -1 -11  -7 1886.91 195.955   4
  -1 -11  -8 771.744 129.032   4
  -1  11  -8 580.307 97.9436   5
  -1 -11  -8 632.200 69.3447   2
  -1  11  -8 177.740 53.4754   4
   1  11   8 597.463 124.936   7
   1 -11   8 538.427 115.412   1
   1  11   9 826.695 154.262   7
  -1 -11  -9 1002.47 95.5960   2
  -1 -11  -9 1161.06 169.194   4
  -1  11  -9 832.821 114.006   5
   1 -11   9 810.145 143.131   1
  -1  11 -10 1491.79 143.284   5
  -1 -11 -10 2327.56 244.180   4
  -1 -11 -10 1667.72 131.864   2
   1 -11  10 1687.79 215.228   1
   1  11  10 1948.89 240.378   7
  -1 -11 -11 3368.44 305.573   4
   1 -11  11 2682.09 283.272   1
   1  11  11 3065.78 308.405   7
  -1 -11 -11 2816.52 185.786   2
   1  11  12 345.723 109.775   7
  -1  11 -12 425.145 94.9047   4
   1 -11  12 415.184 112.399   1
  -1 -11 -12 571.207 128.674   4
  -1 -11 -13 4333.10 362.174   4
   1 -11  13 3446.95 352.040   1
   1  11  13 3892.16 370.604   7
  -1  11 -13 3913.74 281.937   4
   1  11  14 38.5192 51.9022   7
   1 -11  14 7.12488 36.1316   1
  -1 -11 -14-10.8420 29.2447   4
  -1  11 -14-28.2862 37.1171   4
  -1 -11 -15 7.87947 42.1422   4
   1 -11  15-44.3547 74.0017   1
   1 -11  16 101.891 66.4246   1
  -1 -11 -16 127.659 84.9955   4
  -1 -11 -17 1130.49 207.580   4
   1 -11  17 991.866 219.464   1
  -1 -11 -18 921.462 187.818   4
   1 -11  18 722.589 190.446   1
  -1 -11 -19 547.384 148.836   4
   1 -11  19 389.814 153.022   1
   1  12 -19 78.9320 63.3656   4
   1 -12 -18 2936.51 352.966   4
   1  12 -18 2475.19 339.602   4
  -1 -12  18 2780.91 391.624   1
  -1  12  18 2087.52 274.818   5
  -1  12  17 209.946 94.6413   5
  -1 -12  17 429.947 151.554   1
   1 -12 -17 640.361 159.480   4
   1  12 -17 594.878 166.477   4
   1  12 -16-27.6668 65.8443   4
  -1 -12  16-12.3621 44.7648   1
  -1  12  16 53.4332 67.2088   5
   1 -12 -16 34.7500 49.6947   4
   1 -12 -15 803.895 174.000   4
  -1 -12  15 593.448 164.605   1
  -1  12  15 672.096 155.712   5
  -1  12  14 551.987 149.534   5
  -1 -12  14 392.018 127.309   1
   1 -12 -14 563.260 144.770   4
  -1  12  13 827.125 176.982   5
   1 -12 -13 841.101 165.753   4
  -1 -12  13 660.282 159.802   1
  -1  12  12 1300.21 214.636   5
   1 -12 -12 1147.21 192.795   4
  -1 -12  12 826.745 173.474   1
  -1  12  11 2.16852 44.1844   5
   1 -12 -11 32.1249 49.1451   4
  -1 -12  11-19.5729 30.0218   1
   1  12 -11 7.90674 11.8767   5
  -1  12  11 1.74859 31.4551   6
  -1  12  10 2292.72 206.461   6
  -1  12  10 2535.51 288.932   5
   1  12 -10 2267.67 162.278   5
   1 -12 -10 2436.94 261.899   4
  -1 -12  10 1939.89 249.005   1
  -1  12   9 1350.69 157.601   6
  -1  12   9 1742.65 231.132   5
  -1 -12   9 1086.00 183.772   1
   1 -12  -9 1633.58 210.057   4
   1  12  -9 1399.77 190.989   7
  -1 -12   8 243.385 79.9240   1
  -1  12   8 486.084 96.1270   6
   1  12  -8 310.334 82.6697   7
  -1  12   8 334.571 120.302   5
   1 -12  -8 481.658 114.407   4
  -1  12   7 1208.90 166.351   7
   1  12  -7 1144.43 163.305   7
   1 -12  -7 994.477 86.2184   2
  -1 -12   7 1110.51 173.791   1
  -1  12   7 1239.74 191.918   5
   1 -12  -7 1079.86 158.303   4
  -1  12   7 1149.61 144.849   6
  -1  12   6 9.91774 25.4268   7
  -1  12   6 60.5635 38.0895   6
   1 -12  -6 7.34982 27.2483   7
  -1  12   6 91.6928 78.1024   5
   1 -12  -6 8.19146 10.2277   2
  -1 -12   6-4.02456 42.6080   1
   1 -12  -6-26.1285 46.0475   4
   1  12  -6 10.6007 26.7089   7
  -1  12   5 912.892 129.464   6
   1 -12  -5 843.022 134.762   4
  -1  12   5 1061.24 172.563   5
   1  12  -5 742.664 130.397   7
   1 -12  -5 830.448 125.536   7
  -1 -12   5 622.991 121.343   1
  -1  12   4 1547.87 169.576   6
   1  12  -4 1453.03 179.511   7
  -1  12   4 2051.17 221.600   5
  -1 -12   4 1411.69 181.958   1
   1 -12  -4 1783.81 188.451   4
   1 -12  -4 1763.48 173.918   7
  -1  12   3 42.5661 39.0444   6
  -1  12   3 41.2522 28.1765   7
   1 -12  -3 21.6197 29.2206   4
  -1 -12   3 14.3679 32.3920   1
  -1  12   3 45.5762 39.6474   4
   1  12  -3 24.4564 24.4884   7
  -1  12   3 46.8782 55.4544   5
   1 -12  -3 45.1210 30.1374   7
  -1  12   2 81.3740 42.8984   6
   1 -12  -2 62.6225 35.7312   1
  -1  12   2 83.3102 42.4557   4
  -1  12   2 70.7540 55.4387   5
   1  12  -2 24.1906 33.9684   7
   1 -12  -2 11.8475 13.5600   7
  -1  12   2 30.5172 19.5697   7
  -1 -12   2 8.75727 26.4929   1
   1 -12  -2 117.868 53.7788   4
   1 -12  -1 2500.80 227.254   1
  -1  12   1 2758.87 190.902   7
   1 -12  -1 2353.10 197.379   4
   1  12  -1 2682.31 238.961   7
  -1  12   1 2283.29 203.473   4
  -1  12   1 2250.65 212.225   6
   1 -12  -1 2361.22 167.187   7
  -1 -12   1 2538.36 211.266   7
  -1  12   1 2578.23 228.729   5
  -1 -12   1 2432.30 236.704   1
   1 -12   0 2869.02 170.454   7
  -1  12   0 2791.92 237.036   5
  -1  12   0 2707.42 167.156   2
   1 -12   0 2648.59 196.262   4
  -1  12   0 2812.04 218.036   4
   1 -12   0 3019.63 244.926   1
   1  12   0 3083.32 257.227   7
  -1 -12   0 3107.03 272.033   1
  -1 -12   0 2667.73 216.345   7
  -1  12   0 2824.57 241.571   6
  -1  12   0 2917.24 187.341   7
  -1 -12  -1 15.5168 28.4161   1
   1 -12   1 26.4744 27.9268   1
   1 -12   1 32.0664 18.6907   7
   1  12   1 25.0747 32.6136   7
  -1 -12  -1 53.3400 31.2373   7
  -1  12  -1 52.4343 27.9116   2
  -1  12  -1-5.75487 15.5475   7
  -1  12  -1 49.0693 46.8117   5
  -1 -12  -2 82.4984 52.1216   1
   1 -12   2 93.8364 45.3078   1
  -1 -12  -2 67.5231 39.0806   7
  -1  12  -2 70.5741 27.1300   7
   1  12   2 63.5533 40.9873   7
  -1  12  -2 48.2299 30.8194   5
   1 -12   3-13.5064 36.0723   1
  -1  12  -3-6.33451 45.1702   5
   1  12   3 41.9376 42.6056   7
  -1  12  -3 14.4156 14.6027   7
  -1  12  -4 766.327 136.689   1
  -1  12  -4 688.207 112.321   5
   1  12   4 1521.64 188.845   7
   1 -12   4 793.548 129.600   1
  -1  12  -4 774.117 89.0659   7
  -1 -12  -4 1329.65 162.252   4
  -1  12  -5 237.530 68.7578   5
  -1  12  -5 175.054 70.8446   1
   1 -12   5 241.827 72.2423   1
  -1 -12  -5 161.311 57.5870   4
  -1  12  -5 177.708 46.9194   7
   1  12   5 200.790 74.9372   7
  -1  12  -6 1092.30 141.168   5
   1  12   6 1398.26 188.896   7
  -1  12  -6 1168.34 176.596   1
  -1 -12  -6 1294.17 162.047   4
  -1  12  -6 1183.19 121.730   7
   1 -12   6 1104.45 157.974   1
   1  12   7 799.572 145.900   7
  -1  12  -7 783.702 99.4889   7
  -1  12  -7 752.127 119.681   5
  -1 -12  -7 910.091 138.755   4
   1 -12   7 720.943 131.700   1
   1  12   8 270.091 92.1714   7
  -1  12  -8 343.562 81.6164   5
  -1  12  -8 344.610 72.2849   7
  -1 -12  -8 386.898 95.9895   4
   1 -12   8 276.638 82.7812   1
  -1  12  -9 39.6588 36.2742   5
  -1  12  -9 30.0287 21.2497   7
  -1 -12  -9 35.2302 20.2427   2
  -1 -12  -9 66.1850 53.9148   4
   1  12   9 76.2519 57.0256   7
   1 -12   9-3.64957 42.8727   1
  -1  12 -10 78.4186 55.1565   5
  -1 -12 -10 29.0688 18.6494   2
  -1 -12 -10 40.5305 35.6658   4
   1 -12  10 19.5893 41.9481   1
   1  12  10-9.22193 29.5582   7
  -1  12 -11 505.325 94.0084   4
  -1 -12 -11 447.196 70.7382   2
   1  12  11 490.539 128.847   7
  -1 -12 -11 661.616 139.318   4
   1 -12  11 478.646 123.475   1
   1  12  12 86.2375 84.3580   7
  -1 -12 -12 122.219 45.3640   2
   1 -12  12 131.447 78.3852   1
  -1 -12 -12 224.127 84.8266   4
  -1 -12 -13 8121.69 516.844   4
  -1  12 -13 7255.75 399.133   4
   1 -12  13 5903.72 468.015   1
   1  12  13 7095.73 514.298   7
  -1 -12 -14 32.8124 43.7369   4
   1 -12  14 75.2756 58.8336   1
  -1  12 -14 10.3447 38.0027   4
   1 -12  15-49.7300 47.4915   1
  -1 -12 -15-7.94984 33.4627   4
   1 -12  16 72.5117 58.9882   1
  -1 -12 -16 127.421 73.8249   4
   1 -12  17 32.9264 68.3723   1
  -1 -12 -17 78.2523 55.0479   4
   1 -12  18-34.1106 51.7881   1
  -1 -12 -18 74.8603 61.1829   4
  -1 -12 -19 192.828 89.6310   4
  -1  13  18 1006.02 197.387   5
   1  13 -18 735.659 192.155   4
  -1  13  17-106.711 105.127   5
   1  13 -17 54.9921 44.4755   4
   1 -13 -17 49.1843 70.8834   4
  -1 -13  17 85.1439 35.1106   1
   1  13 -16 29.7493 37.7192   4
  -1  13  16 47.1135 44.8176   5
   1 -13 -16-78.6577 61.9051   4
  -1 -13  16-82.1790 68.7042   1
  -1 -13  15-69.1261 70.8805   1
   1 -13 -15-1.37765 55.6622   4
  -1  13  15-75.5993 78.9880   5
  -1 -13  14 376.620 137.367   1
  -1  13  14 449.169 136.456   5
   1 -13 -14 458.116 133.300   4
  -1 -13  13 1434.63 239.470   1
  -1  13  13 1657.88 249.837   5
   1 -13 -13 1708.46 248.024   4
  -1  13  12 1525.46 244.914   5
   1 -13 -12 1573.70 228.519   4
  -1 -13  12 1065.57 201.714   1
   1  13 -11 24.4841 53.4382   7
   1  13 -11-17.7895 24.8905   5
  -1  13  11 127.446 58.7854   5
  -1 -13  11 36.0526 66.0392   1
   1 -13 -11-22.5451 53.4837   4
   1  13 -10 1305.55 133.655   5
  -1 -13  10 1060.69 191.143   1
  -1  13  10 1176.01 153.667   6
   1 -13 -10 1268.43 193.745   4
   1  13 -10 1144.42 182.441   7
  -1  13  10 1479.89 231.459   5
  -1 -13   9 394.798 117.341   1
   1  13  -9 290.335 91.9593   7
  -1  13   9 548.644 138.556   5
   1 -13  -9 306.581 51.2521   2
   1 -13  -9 486.161 116.097   4
  -1  13   9 465.654 97.5324   6
  -1  13   8 1017.52 187.702   5
  -1  13   8 737.287 122.132   6
   1  13  -8 690.698 130.819   7
  -1  13   8 824.503 151.996   7
  -1 -13   8 566.046 131.158   1
   1 -13  -8 633.177 66.2375   2
   1 -13  -8 677.596 138.154   4
   1  13  -7 3962.07 319.699   7
  -1  13   7 4822.15 384.629   5
   1 -13  -7 4309.09 325.473   4
  -1 -13   7 3307.51 310.403   1
  -1  13   7 4670.27 339.985   7
  -1  13   7 4098.36 288.806   6
  -1  13   6 54.4011 47.2108   6
  -1  13   6 39.6892 34.9047   7
   1 -13  -6 14.0706 21.3447   7
   1 -13  -6-0.49167 24.3575   4
  -1 -13   6 30.4088 33.8754   1
   1  13  -6 22.1643 34.8580   7
  -1  13   6 89.8727 84.5055   5
  -1  13   5 2962.90 285.238   5
   1 -13  -5 2661.93 232.641   7
   1 -13  -5 2785.48 250.564   4
  -1 -13   5 2353.34 247.648   1
   1  13  -5 2672.45 254.471   7
  -1  13   5 3160.39 259.027   7
  -1  13   4 10532.1 522.984   5
  -1 -13   4 8604.74 479.392   1
   1  13  -4 9482.80 479.617   7
   1 -13  -4 8835.00 407.712   7
   1 -13  -4 10513.4 481.465   4
  -1  13   3 3122.24 278.455   5
   1 -13  -3 3141.08 255.278   4
  -1 -13   3 2639.72 259.898   1
   1  13  -3 2807.55 256.354   7
   1 -13  -3 2872.96 217.560   7
   1  13  -2 1361.72 177.405   7
  -1 -13   2 1269.12 177.640   1
   1 -13  -2 1267.16 155.823   4
   1 -13  -2 1193.39 167.000   1
  -1  13   2 1271.81 145.148   7
  -1  13   2 1238.85 172.360   5
   1 -13  -2 1344.73 140.214   7
   1 -13  -1 296.936 61.0792   7
   1 -13  -1 474.046 102.715   1
  -1  13   1 364.702 75.8123   7
   1  13  -1 431.053 96.9959   7
   1 -13  -1 407.733 83.2097   4
  -1 -13   1 446.978 106.629   1
  -1  13   1 434.118 93.1648   4
  -1  13   1 387.653 100.613   5
  -1 -13   1 424.336 87.8526   7
  -1  13   0 1220.80 161.822   5
  -1  13   0 1195.77 112.760   2
   1  13   0 1490.19 186.660   7
   1 -13   0 1079.26 131.243   4
   1 -13   0 1088.51 110.771   7
   1 -13   0 1213.08 163.958   1
  -1  13   0 1238.49 155.215   4
  -1 -13   0 1110.60 169.729   1
  -1 -13   0 1306.41 156.703   7
  -1  13   0 1242.18 129.769   7
  -1  13  -1 565.366 104.618   4
   1 -13   1 660.648 121.821   1
   1  13   1 743.439 135.032   7
  -1 -13  -1 807.325 151.988   1
   1 -13   1 611.797 80.2548   7
  -1  13  -1 619.988 113.132   5
  -1  13  -1 635.479 87.5528   7
  -1  13  -1 710.731 96.1484   2
  -1  13  -2 180.273 55.0916   2
  -1 -13  -2 198.402 79.4237   1
  -1  13  -2 150.497 65.2032   5
   1 -13   2 135.245 52.9954   1
  -1  13  -2 113.781 45.3156   4
  -1  13  -2 127.666 39.2868   7
   1  13   2 248.543 85.2977   7
   1 -13   3 360.017 86.8347   1
  -1  13  -3 468.893 93.2413   4
  -1  13  -3 309.739 78.4493   5
  -1  13  -3 419.447 69.6729   7
   1  13   3 417.652 101.831   7
  -1  13  -4 630.801 83.8522   7
  -1  13  -4 556.636 104.309   5
  -1 -13  -4 731.572 120.285   4
   1  13   4 872.978 147.404   7
   1 -13   4 566.567 114.138   1
  -1  13  -5 1161.23 117.913   7
  -1 -13  -5 1284.74 164.256   4
   1 -13   5 1190.81 166.227   1
  -1  13  -5 1272.00 159.510   5
   1  13   5 1591.94 202.682   7
  -1  13  -6 4060.17 289.145   5
   1 -13   6 4086.58 317.665   1
  -1 -13  -6 4664.49 315.698   4
  -1  13  -6 4310.59 241.035   7
   1  13   6 4836.62 359.596   7
  -1  13  -7 101.076 53.6514   5
   1 -13   7 45.8517 42.2421   1
  -1 -13  -7 191.482 66.8279   4
   1  13   7 90.3445 53.1733   7
  -1  13  -7 81.2703 36.3189   7
   1  13   8 448.033 117.718   7
  -1  13  -8 349.454 71.5624   7
  -1  13  -8 291.717 74.8788   5
  -1 -13  -8 399.368 99.6249   4
   1 -13   8 333.966 95.4212   1
   1 -13   9 3431.50 313.207   1
  -1 -13  -9 4559.29 343.254   4
  -1  13  -9 3851.79 266.992   4
  -1  13  -9 3909.34 276.885   5
   1  13   9 4648.77 377.298   7
  -1 -13 -10 1055.32 170.698   4
   1 -13  10 692.087 151.173   1
  -1  13 -10 888.747 129.487   4
   1  13  10 966.750 177.378   7
  -1  13 -10 807.923 124.234   5
   1  13  11 513.571 130.375   7
  -1  13 -11 491.906 96.2627   7
  -1 -13 -11 567.832 70.6715   2
  -1 -13 -11 841.002 156.769   4
   1 -13  11 460.123 128.157   1
   1 -13  12 316.523 113.885   1
   1  13  12 385.029 123.936   7
  -1 -13 -12 382.147 116.656   4
   1  13  13 18.9921 46.1493   7
   1 -13  13-3.00901 33.8815   1
  -1 -13 -13-27.0256 38.9113   4
  -1  13 -13-17.6579 44.5471   4
   1 -13  14 2598.80 328.034   1
  -1 -13 -14 4046.58 383.799   4
   1  13  14 3575.07 378.908   7
   1 -13  15 426.982 141.918   1
  -1 -13 -15 733.971 161.426   4
   1  13  15 691.127 171.668   7
  -1 -13 -16-21.8486 40.0152   4
   1 -13  16 146.406 79.3885   1
  -1 -13 -17 1028.48 204.494   4
   1 -13  17 558.156 170.407   1
   1 -13  18 212.511 108.653   1
  -1 -13 -18 166.177 90.6827   4
   1  14 -18 341.149 136.983   4
  -1  14  18 331.394 111.703   5
   1  14 -17 73.4009 66.1237   4
  -1  14  17 31.0387 57.7161   5
  -1 -14  17 46.2366 50.9612   1
  -1  14  16-11.2707 49.2800   5
  -1 -14  16 39.8999 54.0857   1
   1 -14 -16 22.1850 31.6614   4
  -1  14  15 15.4860 52.1433   5
  -1 -14  15 42.1509 50.4560   1
   1 -14 -15 141.143 76.1733   4
  -1  14  14 33.9461 42.6984   5
   1 -14 -14 1.62582 41.5275   4
  -1 -14  14-27.2919 56.6409   1
  -1 -14  13 574.711 153.779   1
  -1  14  13 683.375 174.068   5
   1 -14 -13 719.381 160.709   4
   1  14 -13 584.679 138.988   7
   1  14 -12 76.1188 52.3301   7
  -1 -14  12 60.6643 35.1186   1
   1 -14 -12 160.497 73.0840   4
  -1  14  12 71.1040 92.3145   5
   1 -14 -11 3022.21 313.359   4
   1  14 -11 2340.72 270.057   7
  -1  14  11 3152.15 348.134   5
   1  14 -11 2511.92 185.007   5
  -1 -14  11 2197.68 288.596   1
   1  14 -10 25.1702 27.3581   5
  -1 -14  10-55.7858 50.3864   1
  -1  14  10 84.2024 77.4934   5
   1 -14 -10-8.72966 31.4383   4
   1  14 -10-16.6327 39.9672   7
   1  14  -9 87.0146 51.3195   5
  -1  14   9 98.0377 84.4273   5
   1 -14  -9-63.3341 48.0882   4
   1  14  -9 15.5315 36.8775   7
   1 -14  -9-3.47163 8.10493   2
  -1 -14   9-30.7292 43.0478   1
   1  14  -8 996.086 164.143   7
  -1  14   8 994.154 185.857   5
  -1 -14   8 1064.16 184.050   1
   1 -14  -8 1065.50 173.636   4
  -1  14   8 1006.51 168.824   7
  -1  14   7 2506.10 260.461   7
   1  14  -7 1932.53 230.087   7
   1 -14  -7 2113.80 238.076   4
  -1 -14   7 1824.99 235.458   1
  -1  14   7 2560.45 289.246   5
  -1  14   6 3743.55 340.564   5
  -1  14   6 3965.64 311.758   7
   1 -14  -6 3576.37 301.221   4
   1  14  -6 3438.12 301.804   7
  -1 -14   6 3055.87 295.666   1
   1  14  -5 1086.71 166.137   7
   1 -14  -5 1268.40 178.849   4
  -1 -14   5 778.814 145.851   1
   1 -14  -5 1133.32 155.533   7
  -1  14   5 1269.74 195.576   5
  -1  14   5 1264.30 172.095   7
  -1  14   4 7357.45 460.224   5
   1 -14  -4 7313.35 412.475   4
   1  14  -4 6630.68 416.004   7
  -1 -14   4 5573.91 394.671   1
   1 -14  -4 6452.97 356.576   7
  -1  14   4 7914.56 414.919   7
  -1 -14   3 12.1793 31.4106   1
   1 -14  -3 35.1235 22.3067   7
  -1  14   3 53.2689 51.0735   5
   1 -14  -3 50.6416 39.9159   4
   1  14  -3 62.6610 58.0714   7
   1 -14  -2 938.034 158.683   1
   1 -14  -2 794.806 127.717   4
  -1 -14   2 777.458 145.470   1
  -1  14   2 995.355 161.595   5
   1  14  -2 715.321 136.467   7
   1 -14  -2 868.418 117.696   7
   1  14  -1 1724.89 206.154   7
   1 -14  -1 1427.79 142.449   7
  -1 -14   1 1562.38 206.345   1
   1 -14  -1 1640.68 174.080   4
  -1  14   1 1533.42 191.473   5
   1 -14  -1 1399.45 187.017   1
  -1  14   1 1814.50 172.064   7
  -1 -14   0 158.191 70.4208   1
  -1  14   0 124.290 40.0922   2
   1 -14   0 100.686 36.3278   7
   1  14   0 221.064 76.7753   7
  -1  14   0 131.542 71.6079   5
  -1  14   0 119.936 42.7177   7
   1 -14   0 102.270 45.8811   4
   1 -14   0 113.078 52.6316   1
   1 -14   1 68.3598 30.2948   7
  -1 -14  -1 4.93709 32.6232   1
   1 -14   1 73.4402 56.0310   1
  -1  14  -1 44.5279 38.7311   4
   1  14   1 41.3696 12.7550   2
   1  14   1 32.9565 26.7691   7
  -1  14  -1 37.0896 28.0664   2
  -1  14  -1 65.6382 49.5424   5
  -1  14  -1 41.5771 29.7958   7
  -1 -14  -2 409.827 116.341   1
  -1  14  -2 348.815 83.7894   5
  -1  14  -2 413.636 81.8166   2
   1 -14   2 276.564 74.9072   1
  -1  14  -2 428.731 97.7532   4
   1  14   2 389.248 100.948   7
  -1  14  -2 341.418 66.8700   7
   1 -14   3 656.290 124.270   1
   1  14   3 583.437 128.596   7
  -1  14  -3 547.489 83.6127   7
  -1  14  -3 596.876 111.991   4
  -1 -14  -3 646.852 145.111   1
  -1  14  -3 428.802 101.381   5
  -1  14  -4 2459.28 224.337   4
  -1  14  -4 2217.31 217.946   5
  -1 -14  -4 2409.01 226.593   4
   1 -14   4 2203.25 230.041   1
   1  14   4 2309.78 253.019   7
  -1  14  -4 2367.05 175.553   7
   1  14   5 1306.56 191.185   7
  -1  14  -5 1303.22 168.418   5
  -1 -14  -5 1429.33 176.334   4
  -1  14  -5 1477.49 173.616   4
  -1  14  -5 1166.85 125.035   7
   1 -14   5 1221.78 177.319   1
  -1  14  -6 248.905 62.0614   7
   1 -14   6 201.806 86.3539   1
  -1 -14  -6 297.361 77.7931   4
  -1  14  -6 291.153 77.8056   4
   1  14   6 322.854 101.937   7
  -1  14  -6 296.699 88.4494   5
  -1  14  -7 396.210 93.0514   5
  -1  14  -7 324.210 72.3627   7
   1 -14   7 251.114 83.5395   1
   1  14   7 349.721 105.239   7
  -1 -14  -7 441.003 104.244   4
  -1  14  -7 270.543 83.0974   4
  -1  14  -8 519.648 103.353   4
  -1  14  -8 496.831 107.280   5
  -1 -14  -8 682.007 130.414   4
   1 -14   8 461.725 115.939   1
   1  14   8 693.279 142.879   7
  -1  14  -8 564.637 95.2875   7
  -1 -14  -9 451.738 110.396   4
  -1  14  -9 337.470 87.2423   4
  -1  14  -9 204.830 68.4800   5
   1 -14   9 150.568 70.7236   1
   1  14   9 442.057 118.327   7
   1  14  10 2854.59 311.392   7
   1 -14  10 2197.20 266.309   1
  -1 -14 -10 3012.46 294.545   4
  -1  14 -10 2264.08 219.019   5
   1  14  11 448.389 127.070   7
   1 -14  11 352.204 119.309   1
  -1  14 -11 348.140 84.3493   7
  -1 -14 -11 480.531 122.401   4
   1  14  12 297.270 108.057   7
  -1 -14 -12 163.144 74.1303   4
   1 -14  12 172.707 82.8472   1
  -1  14 -12 184.600 77.1269   7
   1  14  13-53.0973 60.8490   7
   1 -14  13 27.2928 41.7343   1
  -1 -14 -13 29.7520 41.1419   4
   1  14  14 657.647 169.455   7
   1 -14  14 450.085 136.786   1
  -1 -14 -14 510.773 139.431   4
   1 -14  15 347.526 126.151   1
   1  14  15 355.091 124.593   7
  -1 -14 -15 422.610 127.398   4
   1 -14  16 368.961 134.078   1
  -1 -14 -16 695.513 168.863   4
   1 -14  17 145.858 90.0122   1
  -1 -14 -17 8.32944 36.5753   4
  -1  15  18 54.3116 53.4100   5
   1  15 -17 259.021 119.490   4
  -1  15  17 255.807 114.006   5
   1  15 -17 302.648 115.117   7
   1 -15 -16-74.7695 64.6809   4
  -1  15  16 178.413 89.9491   5
  -1 -15  16 46.7190 75.6558   1
   1  15 -16 44.4172 75.7991   7
  -1 -15  15 9.38111 33.8988   1
   1 -15 -15 41.3905 42.5317   4
   1  15 -14 28.4088 54.4876   7
  -1  15  14 39.1579 60.2254   5
  -1 -15  14-1.95388 56.8328   1
   1 -15 -14 87.4648 68.6314   4
   1  15 -13 26.5564 41.5065   7
  -1  15  13 24.4303 60.7723   5
   1 -15 -13 106.497 67.4293   4
  -1 -15  13-86.1470 76.2556   1
   1  15 -12 13.7696 49.2488   7
  -1 -15  12-94.3244 66.9143   1
  -1  15  12 134.216 88.8394   5
   1 -15 -12 43.2705 44.4388   4
  -1 -15  11 294.893 114.186   1
  -1  15  11 738.244 177.526   5
   1 -15 -11 523.933 132.397   4
   1  15 -11 356.570 106.358   7
   1  15 -10 642.596 141.657   7
  -1 -15  10 688.125 160.159   1
   1  15 -10 890.432 127.805   5
   1 -15 -10 1066.74 189.067   4
  -1  15  10 898.767 195.978   5
  -1 -15   9-5.51104 44.0339   1
  -1  15   9 115.456 91.4086   5
   1  15  -9 74.4934 50.5082   5
   1 -15  -9 37.9071 26.4966   4
   1  15  -9-18.6055 51.3166   7
   1 -15  -8 150.918 68.7912   4
   1  15  -8 70.5567 52.5610   7
  -1  15   8 116.613 80.1542   5
  -1  15   8 58.6256 45.5567   7
  -1 -15   8 39.3682 35.8948   1
   1  15  -7 650.719 135.292   7
  -1  15   7 1007.10 192.351   5
   1 -15  -7 886.876 158.235   4
  -1 -15   7 547.919 130.499   1
  -1  15   7 923.865 159.397   7
  -1  15   6-28.2222 42.7709   7
   1  15  -6-15.7481 38.3083   7
  -1  15   6 55.8851 55.0253   5
   1 -15  -6-0.58579 25.1034   4
  -1 -15   6 8.36734 40.5979   1
  -1  15   5 9249.75 545.526   5
  -1  15   5 10696.4 516.826   7
   1 -15  -5 10058.5 515.627   4
  -1 -15   5 7999.32 493.428   1
   1  15  -5 8488.17 493.113   7
   1 -15  -4 514.592 112.818   4
  -1  15   4 576.517 115.966   7
   1 -15  -4 416.296 95.4124   7
  -1  15   4 687.336 148.231   5
   1  15  -4 631.450 132.692   7
  -1 -15   4 516.674 123.539   1
  -1  15   3 393.913 95.0646   7
   1 -15  -3 394.233 109.304   1
  -1  15   3 392.339 120.610   5
   1 -15  -3 269.708 84.9596   4
   1  15  -3 326.822 95.6429   7
  -1 -15   3 167.628 72.6945   1
   1 -15  -3 403.901 89.6034   7
  -1  15   2 1818.65 222.949   5
   1 -15  -2 1501.16 178.015   4
   1 -15  -2 1406.61 153.696   7
   1 -15  -2 1595.50 214.861   1
   1  15  -2 1796.67 219.668   7
  -1 -15   2 1490.40 206.561   1
   1  15  -1 305.284 90.2346   7
   1 -15  -1 368.188 87.0749   4
   1 -15  -1 316.383 99.2436   1
  -1  15   1 422.555 116.356   5
  -1 -15   1 276.476 90.9259   1
   1 -15  -1 323.074 70.8385   7
  -1 -15   0 112.192 64.6538   1
   1 -15   0 171.648 49.7677   7
  -1  15   0 135.758 73.4965   5
  -1  15   0 154.673 44.2032   2
   1 -15   0 312.269 89.5838   1
   1  15   0 158.650 70.1310   7
  -1  15   0 267.186 67.2819   7
  -1  15  -1 1626.51 150.816   2
  -1  15  -1 1620.57 201.637   5
   1  15   1 1778.33 220.458   7
  -1 -15  -1 1785.00 237.855   1
   1 -15   1 1484.29 192.976   1
  -1  15  -1 1858.45 170.862   7
  -1 -15  -2 246.471 94.1489   1
  -1  15  -2 254.604 81.4544   5
  -1  15  -2 248.048 64.5590   2
   1 -15   2 198.022 73.4794   1
  -1  15  -2 238.954 58.0801   7
   1  15   2 248.795 91.6465   7
  -1  15  -3 11.4564 23.9792   7
  -1  15  -3 17.5357 31.8271   5
  -1 -15  -3 63.9085 69.5321   1
   1 -15   3 22.0275 27.1378   1
   1  15   3 23.3541 43.9978   7
  -1  15  -4 5.02227 31.5616   5
   1 -15   4 71.8567 42.6665   1
   1  15   4 27.4059 42.8923   7
  -1  15  -4 61.1603 35.5927   7
  -1  15  -5 30.8630 30.4115   5
  -1 -15  -5 70.9537 43.8340   4
   1 -15   5 1.13937 33.7194   1
  -1  15  -5-35.8354 32.2568   4
   1  15   5 53.3270 52.1640   7
  -1  15  -5-4.13186 28.8851   7
  -1  15  -6 18.8251 37.2638   5
   1 -15   6 42.8772 32.4001   1
  -1  15  -6 52.5517 47.2862   4
  -1 -15  -6 6.54776 34.4888   4
  -1  15  -6 57.8667 24.6440   7
   1  15   6 38.4661 39.6527   7
   1  15   7 120.582 66.5182   7
   1 -15   7 133.191 63.5478   1
  -1  15  -7 86.1177 56.8875   5
  -1  15  -7 68.3197 34.7531   7
  -1 -15  -7 78.3203 41.6367   4
  -1  15  -7 169.907 64.8026   4
   1 -15   8 124.214 62.4431   1
  -1  15  -8 143.524 72.6917   5
  -1  15  -8 56.5350 25.5864   7
  -1 -15  -8 147.775 63.4440   4
   1  15   8 132.800 54.4378   7
   1  15   9 326.794 105.487   7
   1 -15   9 225.762 87.4463   1
  -1 -15  -9 190.190 73.7681   4
  -1  15  -9 284.186 86.7808   5
   1  15  10 313.334 107.527   7
  -1 -15 -10 491.608 122.426   4
  -1  15 -10 373.243 95.4625   5
   1 -15  10 320.070 108.325   1
   1 -15  11 106.530 57.6980   1
   1  15  11 220.606 90.0078   7
  -1 -15 -11 178.210 82.3126   4
  -1  15 -11 86.6229 49.3222   7
  -1 -15 -12-23.5468 36.3446   4
   1 -15  12 23.0854 52.1482   1
   1  15  12-6.02087 42.4529   7
  -1 -15 -13 1857.04 255.860   4
   1 -15  13 1266.18 230.919   1
   1  15  13 1451.15 244.797   7
   1 -15  14 140.858 91.1220   1
  -1 -15 -14 182.572 85.5540   4
   1  15  14 157.779 84.4818   7
   1  15  15 701.918 174.138   7
   1 -15  15 436.372 137.217   1
  -1 -15 -15 770.700 171.761   4
   1 -15  16-89.2695 73.2765   1
  -1 -15 -16 272.124 103.788   4
   1 -15  17 150.272 121.218   1
   1  15  18 479.489 161.580   5
  -1  16  18 432.601 147.521   5
   1  16 -17 202.201 94.5845   7
  -1  16  17 218.967 114.263   5
   1  16 -17 97.4379 81.8590   4
   1  16 -16-49.1209 52.1297   7
  -1  16  16-32.7132 63.4327   5
  -1  16  15-98.0435 80.2886   5
   1 -16 -15 29.6505 67.6754   4
  -1 -16  15 27.9581 40.4795   1
   1  16 -15 60.6587 73.2320   7
  -1  16  14-12.3389 47.4150   5
   1 -16 -14 160.012 90.2276   4
   1  16 -14 194.994 89.6436   7
  -1 -16  14 79.3885 78.7143   1
  -1  16  13 22.7218 60.8141   5
   1 -16 -13-128.676 76.0873   4
  -1 -16  13 84.0013 73.6025   1
   1  16 -13 0.53081 36.5537   7
  -1 -16  12 1139.89 222.205   1
  -1  16  12 1771.19 285.005   5
   1 -16 -12 1545.06 245.878   4
   1  16 -12 1297.47 211.881   7
   1 -16 -11 180.150 92.5436   4
  -1  16  11 2.24684 59.8380   5
   1  16 -11 41.2276 33.7921   7
  -1 -16  11 72.9132 44.8957   1
  -1  16  10 519.852 147.626   5
   1 -16 -10 611.279 146.001   4
   1  16 -10 369.040 89.3202   5
  -1 -16  10 491.913 136.354   1
   1  16 -10 557.366 137.076   7
  -1  16   9-34.1807 50.1875   7
  -1 -16   9-10.3043 37.3768   1
   1  16  -9 2.54442 39.4132   7
   1 -16  -9 20.5897 58.1612   4
  -1  16   9 61.2985 80.2477   5
   1  16  -9 69.8769 48.8092   5
   1  16  -8 1754.46 234.855   7
  -1  16   8 2389.64 304.667   5
  -1 -16   8 1620.87 240.252   1
   1 -16  -8 2582.43 286.801   4
  -1  16   8 2222.86 264.198   7
   1  16  -7 13.9482 28.7940   7
  -1  16   7 45.0593 81.5081   5
  -1 -16   7 13.4237 33.7785   1
   1 -16  -7-20.3176 32.2985   4
  -1  16   7 57.4659 46.9771   7
  -1 -16   6 36.2446 38.5773   1
   1  16  -6 136.186 66.3185   7
  -1  16   6 209.894 100.416   5
  -1  16   6 140.608 66.5317   7
   1 -16  -6 211.011 86.9049   4
  -1  16   5 2353.34 281.721   5
   1 -16  -5 1921.42 235.071   4
   1  16  -5 1276.53 193.617   7
  -1 -16   5 1218.93 201.196   1
  -1  16   5 2117.65 237.077   7
   1 -16  -4 5974.10 438.595   1
  -1  16   4 6173.97 445.225   5
   1  16  -4 5401.74 401.552   7
   1 -16  -4 6058.88 392.163   4
  -1 -16   4 5132.39 406.616   1
  -1  16   4 6865.44 415.120   7
  -1  16   3 6453.91 446.436   5
   1 -16  -3 6187.95 384.435   4
   1 -16  -3 6090.73 436.866   1
  -1 -16   3 5154.70 408.170   1
   1 -16  -3 6075.39 351.631   7
   1  16  -3 5939.26 420.899   7
  -1  16   3 7485.85 417.750   7
   1  16  -2 496.378 124.448   7
   1 -16  -2 488.802 121.946   1
   1 -16  -2 646.048 122.943   4
  -1  16   2 704.483 163.853   5
  -1 -16   2 466.920 118.164   1
   1 -16  -2 577.050 102.636   7
  -1  16   2 731.056 127.755   7
  -1  16   1 3226.77 307.731   5
  -1 -16   1 2971.39 305.453   1
   1 -16  -1 3236.51 228.798   7
   1  16  -1 3465.16 324.449   7
   1 -16  -1 3606.65 278.306   4
   1 -16  -1 3188.13 301.095   1
  -1 -16   0 229.204 91.9988   1
   1 -16   0 359.570 73.7893   7
  -1  16   0 436.684 114.781   5
  -1  16   0 297.139 59.9351   2
   1 -16   0 249.522 90.1768   1
   1  16   0 363.669 113.769   7
  -1  16  -1 5143.50 370.084   5
   1 -16   1 5072.93 369.876   1
  -1 -16  -1 5843.27 448.784   1
   1  16   1 5718.15 409.299   7
  -1  16  -1 5376.80 276.611   2
   1 -16   2 2678.14 272.092   1
  -1  16  -2 2935.36 223.100   2
  -1  16  -2 2801.18 214.857   7
  -1  16  -2 2672.77 264.231   5
   1  16   2 3112.46 308.721   7
  -1 -16  -2 3199.08 337.886   1
  -1  16  -3 333.181 72.5405   7
  -1  16  -3 298.542 82.3622   2
   1 -16   3 201.189 75.5449   1
  -1  16  -3 275.703 86.7745   5
  -1 -16  -3 310.472 112.327   1
   1  16   3 354.516 104.801   7
  -1  16  -4 447.220 109.670   5
   1 -16   4 388.998 104.775   1
  -1 -16  -4 563.835 152.774   1
   1  16   4 369.661 104.660   7
  -1  16  -4 399.724 78.7072   7
  -1 -16  -5 116.696 54.8384   4
  -1  16  -5 133.584 61.8619   5
   1 -16   5 177.845 68.3537   1
  -1  16  -5 136.612 43.9095   7
   1  16   5 125.171 74.1642   7
  -1 -16  -6 1664.34 207.024   4
   1  16   6 1425.58 218.430   7
   1 -16   6 1275.57 196.421   1
  -1  16  -6 1273.80 144.708   7
  -1  16  -6 1250.65 183.921   5
  -1  16  -7 1968.64 229.993   5
   1  16   7 2358.06 286.352   7
   1 -16   7 1754.15 236.921   1
  -1 -16  -7 2026.21 232.709   4
  -1  16  -7 1796.95 174.003   7
  -1  16  -8 618.424 129.410   5
   1 -16   8 520.242 127.425   1
  -1 -16  -8 502.619 121.063   4
   1  16   8 864.899 176.451   7
  -1  16  -9-20.3352 32.9785   5
   1 -16   9-96.0064 61.2033   1
  -1 -16  -9-40.8421 52.3631   4
   1  16   9 42.5977 44.6761   7
   1 -16  10 1075.66 196.122   1
  -1 -16 -10 1642.52 228.013   4
   1  16  10 1373.16 231.714   7
  -1  16 -10 1309.68 183.240   5
   1  16  11 342.864 113.230   7
  -1 -16 -11 191.296 82.4442   4
   1 -16  11 144.021 85.4670   1
   1 -16  12 1833.89 270.690   1
  -1 -16 -12 2945.93 324.433   4
   1  16  12 2589.03 330.767   7
   1  16  13 129.052 77.9000   7
  -1 -16 -13 94.0087 61.1802   4
   1 -16  13 15.4900 41.8740   1
   1  16  14 377.265 134.236   7
   1 -16  14 499.196 155.969   1
  -1 -16 -14 398.590 123.684   4
   1  16  15 232.740 85.4526   7
  -1 -16 -15 145.770 80.5975   4
   1 -16  15-30.8820 48.6035   1
   1 -16  16 813.588 203.426   1
  -1  17  16-15.5899 86.0255   5
   1  17 -16 25.8233 40.9450   7
   1  17 -15 37.2454 46.5481   7
  -1  17  15-102.671 87.2240   5
  -1 -17  15 41.3756 61.3772   1
   1  17 -14 226.596 88.3663   7
  -1 -17  14 305.017 120.395   1
  -1  17  14 288.743 124.651   5
   1 -17 -14 402.286 133.149   4
   1  17 -13-0.55347 27.3855   7
  -1  17  13-55.9177 103.218   5
  -1 -17  13 12.3915 34.3885   1
   1 -17 -13-34.1388 46.2855   4
   1 -17 -12 22.5892 53.7903   4
  -1  17  12 155.965 106.913   5
   1  17 -12 75.6507 37.0025   7
  -1 -17  12 24.2345 44.9935   1
  -1  17  11 1307.46 252.236   5
   1 -17 -11 1099.07 204.241   4
   1  17 -11 1050.98 207.595   7
  -1 -17  11 718.177 175.183   1
  -1  17  10 926.340 215.502   5
   1 -17 -10 715.319 165.001   4
   1  17 -10 622.115 147.241   7
  -1 -17  10 434.351 139.636   1
   1  17  -9 1622.52 237.205   7
  -1 -17   9 1109.28 208.505   1
  -1  17   9 1571.80 261.455   5
   1  17  -9 1609.34 196.443   5
   1 -17  -9 1696.88 245.168   4
  -1  17   9 1591.84 236.850   7
  -1  17   8 4247.54 378.872   7
  -1  17   8 3975.34 408.737   5
   1  17  -8 3857.95 313.889   5
  -1 -17   8 2873.32 329.525   1
   1 -17  -8 4265.34 389.870   4
   1  17  -8 3732.02 352.643   7
  -1  17   7 1615.29 252.975   5
   1 -17  -7 1566.74 225.399   4
  -1 -17   7 1215.62 210.494   1
   1  17  -7 1283.72 206.184   7
  -1  17   7 1658.87 231.315   7
  -1  17   6 236.675 83.6468   7
  -1  17   6 318.499 116.791   5
   1 -17  -6 241.754 91.6933   4
  -1 -17   6 247.260 91.1423   1
   1  17  -6 160.806 69.0509   7
  -1  17   5 1421.18 239.813   5
  -1 -17   5 1215.71 200.870   1
   1  17  -5 1275.33 201.233   7
   1 -17  -5 1609.46 212.527   4
  -1  17   5 1602.67 215.247   7
   1 -17  -4 393.832 122.393   1
  -1  17   4 393.650 128.928   5
  -1 -17   4 243.813 91.6915   1
   1 -17  -4 365.857 104.238   4
  -1  17   4 250.892 89.0140   7
   1  17  -4 323.100 107.101   7
   1  17  -3 20387.1 819.533   7
   1 -17  -3 19881.6 827.181   1
  -1  17   3 17892.5 791.505   5
   1 -17  -3 19882.7 734.151   4
  -1 -17   3 17584.2 789.044   1
   1 -17  -2 2148.20 201.559   7
  -1 -17   2 1797.36 245.871   1
  -1  17   2 2296.75 269.201   5
  -1  17   2 2790.81 256.901   7
   1 -17  -2 2121.09 229.724   4
   1 -17  -2 2107.83 260.841   1
   1  17  -2 2155.28 261.033   7
  -1  17   1 672.366 122.393   7
  -1 -17   1 494.677 130.103   1
   1 -17  -1 385.487 108.945   1
  -1  17   1 527.491 128.547   5
   1 -17  -1 569.990 119.203   4
   1  17  -1 582.069 142.185   7
   1 -17  -1 550.768 96.0583   7
  -1  17   0 6513.45 439.647   5
  -1 -17   0 6232.25 470.814   1
   1 -17   0 5902.81 311.905   7
   1  17   0 7262.71 480.368   7
   1 -17   0 6398.05 434.066   1
  -1 -17  -1 865.248 179.305   1
  -1  17  -1 562.890 130.634   5
   1 -17   1 826.325 157.086   1
   1  17   1 1059.16 183.841   7
  -1  17  -1 785.539 107.385   2
  -1  17  -2 1093.35 178.832   5
   1  17   2 1620.62 226.838   7
  -1  17  -2 1305.90 151.584   2
  -1 -17  -2 1379.42 230.185   1
   1 -17   2 1323.66 198.214   1
  -1  17  -3 73.6763 44.5829   7
  -1  17  -3 423.048 109.909   5
  -1 -17  -3 281.083 106.821   1
  -1  17  -3 521.137 106.408   2
   1 -17   3 390.247 107.846   1
   1  17   3 545.263 138.692   7
  -1  17  -4 712.346 141.059   5
  -1 -17  -4 1029.49 212.210   1
  -1  17  -4 804.817 116.992   7
   1 -17   4 916.374 167.299   1
   1  17   4 1147.97 199.343   7
  -1  17  -5 2418.65 262.443   5
  -1 -17  -5 3426.37 385.330   1
   1 -17   5 2476.89 274.673   1
   1  17   5 3876.28 365.740   7
  -1  17  -5 2777.90 217.464   7
   1 -17   6 802.063 159.492   1
  -1 -17  -6 1032.97 172.555   4
  -1  17  -6 1010.61 171.251   5
  -1  17  -6 743.801 112.637   7
   1  17   6 1142.69 202.579   7
   1 -17   7 551.692 136.585   1
  -1  17  -7 539.950 125.347   5
   1  17   7 708.983 164.424   7
  -1 -17  -7 618.461 136.054   4
   1  17   8 54.0514 54.6095   7
  -1  17  -8 61.8411 54.8637   5
  -1 -17  -8 90.4806 59.1648   4
   1 -17   8 46.0855 39.9667   1
   1  17   9 293.318 113.609   7
  -1  17  -9 126.259 65.4402   5
  -1 -17  -9 122.922 63.1937   4
   1 -17   9 134.470 73.6797   1
  -1 -17 -10 579.057 134.701   4
   1 -17  10 355.968 112.220   1
   1  17  10 658.539 165.002   7
   1  17  11 83.2886 65.6089   7
   1 -17  11 98.4987 45.7798   1
  -1 -17 -11 239.092 94.9875   4
   1 -17  12 832.368 187.969   1
   1  17  12 1056.04 215.706   7
  -1 -17 -12 1225.52 211.805   4
   1  17  13-0.67431 57.8299   7
  -1 -17 -13 48.3109 49.5105   4
   1 -17  13 18.1075 53.6135   1
  -1 -17 -14 339.550 118.843   4
   1 -17  14 319.065 125.026   1
   1  17  14 191.637 82.7606   7
   1 -17  15 586.112 177.551   1
  -1  18  15 50.9040 76.7740   5
  -1 -18  14 57.1997 60.3890   1
   1  18 -14 58.8636 52.9986   7
  -1  18  14 178.852 100.659   5
  -1 -18  13 500.282 158.504   1
   1  18 -13 492.152 135.372   7
   1 -18 -13 776.423 185.375   4
  -1  18  13 866.748 218.441   5
  -1  18  12-65.2276 101.465   5
   1  18 -12 51.4885 41.8449   7
   1 -18 -12 72.2439 58.1065   4
  -1 -18  12 83.4180 65.7719   1
  -1 -18  11 885.662 199.539   1
  -1  18  11 732.222 191.793   5
   1 -18 -11 1018.25 206.064   4
   1  18 -11 675.976 159.719   7
  -1 -18  10 291.222 112.672   1
   1  18 -10 270.649 107.258   7
  -1  18  10 423.379 143.138   5
   1 -18 -10 471.872 142.338   4
  -1  18   9 66.8460 57.7276   7
  -1 -18   9 280.341 109.589   1
   1  18  -9 129.687 74.4671   7
  -1  18   9 149.051 77.9749   5
   1  18  -9 335.402 94.8347   5
   1 -18  -9 171.306 81.9405   4
  -1  18   8 112.286 67.5804   7
   1  18  -8 41.1600 42.1286   7
  -1 -18   8 64.7244 55.5024   1
  -1  18   8-62.9399 53.5895   5
   1  18  -8 20.8859 36.6839   5
   1 -18  -8 55.3111 52.1011   4
  -1  18   7 513.114 131.359   7
  -1  18   7 538.708 156.732   5
   1  18  -7 467.474 123.903   5
  -1 -18   7 270.747 114.580   1
   1 -18  -7 450.281 124.834   4
   1  18  -7 437.062 122.341   7
  -1  18   6 33.0087 48.2256   7
  -1  18   6 85.5009 75.6646   5
  -1 -18   6 12.3112 41.3658   1
   1 -18  -6 43.7976 46.7721   4
   1  18  -6 71.2727 48.2432   7
  -1  18   5 98.6392 64.5705   7
   1  18  -5 110.803 64.7534   7
  -1  18   5 44.2387 47.7207   5
  -1 -18   5 145.625 77.8347   1
   1 -18  -5 97.8095 75.0010   1
   1 -18  -5 79.0921 52.5966   4
  -1  18   4 854.021 161.552   7
   1  18  -4 486.730 130.714   7
  -1 -18   4 626.094 151.311   1
  -1  18   4 623.921 163.752   5
   1 -18  -4 620.504 135.492   4
   1 -18  -4 493.562 144.559   1
   1 -18  -3 164.254 86.8059   1
  -1 -18   3 7.93615 31.6133   1
  -1  18   3 174.318 89.3271   5
   1 -18  -3 101.370 61.3881   4
  -1  18   3 64.6382 43.2606   7
   1  18  -3 125.851 67.3198   7
  -1  18   2 402.491 105.747   7
   1 -18  -2 329.124 106.917   1
  -1 -18   2 187.890 88.5274   1
  -1  18   2 395.432 116.780   5
   1 -18  -2 255.261 88.4207   4
   1  18  -2 336.334 104.064   7
   1 -18  -1 566.864 135.555   1
  -1  18   1 940.269 154.439   7
  -1 -18   1 606.144 149.548   1
   1  18  -1 677.861 149.146   7
  -1  18   1 622.548 146.079   5
  -1  18   0-1.13421 28.0901   7
  -1 -18   0-53.1430 51.9200   1
   1 -18   0 9.65488 11.2911   7
   1  18   0-10.2024 45.6744   7
  -1  18   0 57.1250 49.1971   5
   1 -18   0 82.0427 43.8334   1
   1 -18   1 2391.78 274.985   1
  -1  18  -1 2187.88 259.244   5
  -1  18  -1 2348.89 187.012   2
  -1 -18  -1 2398.71 303.442   1
   1  18   1 2591.38 296.150   7
   1 -18   2 349.962 103.626   1
  -1  18  -2 401.349 110.428   5
  -1  18  -2 533.832 98.2779   2
   1  18   2 538.473 136.200   7
  -1 -18  -2 347.564 117.379   1
   1 -18   3 7.08303 36.3065   1
  -1  18  -3-59.5818 66.3137   5
  -1 -18  -3 16.0197 44.2706   1
  -1  18  -3 3.05844 21.5309   2
   1  18   3-20.6932 37.8908   7
  -1  18  -4 106.814 55.4871   2
  -1 -18  -4 47.7985 47.0223   1
   1 -18   4 217.870 91.0937   1
   1  18   4 213.707 94.0173   7
  -1  18  -4 8.04735 65.7893   5
  -1  18  -5 23.3621 26.5312   5
   1 -18   5 51.5692 57.0221   1
  -1 -18  -5 23.5786 44.7198   1
   1  18   5 125.667 81.5107   7
  -1  18  -6 1839.80 238.654   5
   1 -18   6 1807.20 251.835   1
   1  18   6 2386.69 301.240   7
   1  18   7-52.0730 67.4952   7
   1 -18   7-4.38193 48.8060   1
  -1  18  -7 116.661 86.9725   5
  -1 -18  -7-11.9851 24.9620   4
  -1  18  -8 204.137 91.5128   5
   1  18   8 301.165 117.819   7
   1 -18   8 78.7290 36.0207   1
  -1 -18  -8 286.361 113.728   4
   1 -18   9 56.3902 66.7161   1
  -1  18  -9 69.0968 66.0786   5
  -1 -18  -9 82.6329 66.6945   4
   1  18   9 64.7727 61.1885   7
   1  18  10 679.672 175.242   7
  -1 -18 -10 571.507 138.713   4
   1 -18  10 567.468 157.664   1
   1 -18  11-21.3416 55.6584   1
  -1 -18 -11 42.8257 35.1046   4
   1  18  11-42.6019 51.8522   7
   1  18  12 102.372 76.4385   7
  -1 -18 -12 44.6566 55.0429   4
   1 -18  12 175.939 87.2314   1
   1  18  13 512.639 166.088   7
   1 -18  13 714.801 180.224   1
  -1 -18 -13 710.674 166.831   4
   1 -18  14 550.133 164.705   1
   1 -18  15 176.896 87.4045   1
  -1  19  13 103.147 89.9986   5
  -1 -19  13 52.7457 71.9465   1
   1  19 -13 53.7388 54.8163   7
   1  19 -12 1543.46 243.508   7
   1 -19 -12 1906.56 293.794   4
  -1  19  12 1960.56 323.017   5
  -1 -19  12 1363.00 263.480   1
  -1 -19  11 1.69371 40.8382   1
  -1  19  11 208.425 124.354   5
   1 -19 -11 121.221 75.1887   4
   1  19 -11-72.4355 61.7697   7
   1  19 -10 156.042 65.5070   7
  -1 -19  10 60.8392 58.8430   1
  -1  19  10 294.900 131.699   5
   1 -19 -10 200.996 96.0670   4
  -1 -19   9 411.499 133.371   1
  -1  19   9 396.938 145.900   5
   1  19  -9 303.445 97.9189   7
   1 -19  -9 433.301 129.604   4
  -1  19   8 351.395 135.168   5
  -1  19   8 364.866 119.719   7
  -1 -19   8 218.544 105.380   1
   1 -19  -8 482.658 135.035   4
   1  19  -8 433.238 119.647   5
   1  19  -8 358.145 123.146   7
  -1  19   7 22.5754 54.3196   5
  -1  19   7 125.421 70.5525   7
   1  19  -7 224.848 83.9974   5
   1  19  -7 39.8776 45.6417   7
  -1 -19   7 160.585 82.1280   1
   1 -19  -7 83.4167 47.2612   4
  -1 -19   6 21.7850 38.1716   1
  -1  19   6 237.463 102.815   7
   1  19  -6 194.977 83.9771   7
  -1  19   6 177.796 94.4736   5
   1 -19  -6 255.228 111.582   1
   1 -19  -6 148.137 69.9059   4
  -1  19   5 1374.32 239.240   5
   1 -19  -5 1218.65 202.820   4
   1  19  -5 1194.14 207.291   7
  -1  19   5 1603.93 230.373   7
   1 -19  -5 1691.60 265.573   1
  -1 -19   5 1031.79 198.357   1
  -1 -19   4 345.912 115.915   1
  -1  19   4 402.570 128.141   5
   1 -19  -4 372.400 121.373   1
   1 -19  -4 372.433 106.986   4
   1  19  -4 259.031 103.046   7
  -1  19   4 612.033 145.528   7
  -1  19   3 1739.92 254.254   5
   1 -19  -3 2005.76 272.146   1
   1  19  -3 2028.69 273.843   7
  -1 -19   3 1597.12 247.881   1
  -1  19   3 2503.41 271.024   7
   1 -19  -3 1844.46 234.092   4
   1  19  -2 953.882 187.970   7
  -1  19   2 1085.82 198.178   5
   1 -19  -2 989.560 191.841   1
  -1 -19   2 981.904 193.452   1
  -1  19   2 1271.46 189.131   7
  -1 -19   1 195.029 88.2769   1
  -1  19   1 374.713 104.078   7
   1  19  -1 243.977 103.820   7
  -1  19   1 281.951 99.7862   5
   1 -19  -1 302.972 101.997   1
  -1 -19   0 23.1062 65.2573   1
  -1  19   0 65.6850 65.3893   5
  -1  19   0-68.9346 45.2139   7
   1 -19   0 25.4982 36.7448   1
   1  19   0-11.4769 38.5238   7
   1 -19   1 2825.25 307.883   1
  -1  19  -1 2515.59 291.079   5
   1  19   1 3282.21 343.831   7
  -1  19  -1 3010.96 208.251   2
  -1 -19  -1 3049.64 356.224   1
  -1  19  -1 3453.71 282.907   7
  -1  19  -2 28.7721 64.0849   5
   1 -19   2-47.1232 45.0549   1
  -1  19  -2 24.2285 36.7219   2
  -1 -19  -2 70.3652 70.9611   1
   1  19   2 57.0146 56.6456   7
   1 -19   3 162.602 77.1843   1
  -1  19  -3 216.499 68.6980   2
  -1  19  -3 167.168 68.3652   5
  -1 -19  -3 289.792 116.484   1
   1  19   3 161.773 82.2495   7
  -1  19  -4-115.980 67.8520   5
  -1 -19  -4 25.3725 48.6421   1
  -1  19  -4 5.48701 24.2787   2
   1 -19   4 2.72393 50.9704   1
   1  19   4-25.8914 69.7413   7
   1  19   5 9.64421 39.1234   7
  -1  19  -5 158.307 72.2939   2
  -1 -19  -5 72.3046 71.8929   1
  -1  19  -5 85.6959 57.8290   5
   1 -19   5 6.31633 29.2916   1
  -1  19  -6 497.577 122.817   5
   1  19   6 880.923 191.549   7
  -1 -19  -6 643.145 181.848   1
   1 -19   6 641.137 151.744   1
   1  19   7 33.9148 56.8957   7
   1 -19   7 32.1411 41.1810   1
  -1  19  -7 84.6397 64.2910   5
   1 -19   8-34.7110 58.8013   1
  -1  19  -8 107.035 75.0959   5
  -1 -19  -8-16.1670 34.9174   4
   1  19   8-40.5948 40.4190   7
   1 -19   9 12.8082 35.8059   1
  -1 -19  -9 12.1055 28.9082   4
   1  19   9 10.2883 36.7908   7
   1 -19  10 1330.57 240.335   1
  -1 -19 -10 1593.91 242.702   4
   1  19  10 1836.33 291.018   7
   1  19  11 37.0027 46.7991   7
   1 -19  11-66.9717 60.5183   1
  -1 -19 -11-10.1888 49.5323   4
   1 -19  12-77.3089 67.9319   1
  -1 -19 -12 25.3209 28.1485   4
   1  19  12 60.6855 69.0236   7
   1 -19  13-34.3432 45.3322   1
   1 -19  14 695.677 188.252   1
   1  20 -12 229.408 101.480   7
  -1  20  12 290.802 141.734   5
   1  20 -11 64.4212 57.5836   7
  -1 -20  11-116.979 81.3369   1
   1 -20 -11-138.343 82.5226   4
  -1 -20  10 88.9797 70.8654   1
  -1  20  10 363.755 159.010   5
   1 -20 -10 330.158 113.508   4
   1  20 -10 251.247 103.427   7
  -1 -20   9-16.5606 60.9625   1
   1  20  -9 95.9024 67.7991   7
  -1  20   9 11.3051 71.0976   5
   1 -20  -9 44.9538 29.9852   4
  -1  20   8-32.9685 46.0231   7
  -1 -20   8 37.0896 49.2921   1
  -1  20   8 74.1658 105.632   5
   1  20  -8 41.1377 56.8849   5
   1 -20  -8 20.6247 38.8994   4
   1  20  -8-60.7752 55.8938   7
   1 -20  -7 411.272 143.620   1
   1  20  -7 100.574 66.4703   5
  -1  20   7 223.044 95.8749   7
  -1 -20   7 167.581 86.6407   1
   1 -20  -7 334.227 112.846   4
  -1  20   7 169.155 78.7333   5
   1  20  -7 230.601 95.0767   7
  -1  20   6 93.8441 76.6071   7
  -1  20   6-31.5334 55.2256   5
   1  20  -6-27.0681 47.3314   5
   1  20  -6-50.0961 52.8586   7
   1 -20  -6 30.5949 38.9574   4
   1 -20  -6 42.7820 51.4023   1
  -1 -20   6 47.0400 48.8762   1
  -1  20   5 27.5286 43.0487   7
  -1  20   5 24.5091 48.9227   5
   1 -20  -5 30.5743 52.9980   4
   1  20  -5-9.30815 47.8722   7
  -1 -20   5 82.1610 63.8674   1
   1 -20  -5 26.3855 46.8950   1
  -1  20   4 168.098 82.2355   7
  -1 -20   4 126.283 58.9653   1
   1 -20  -4 123.355 74.0946   1
   1  20  -4 90.1426 60.3575   7
  -1  20   4 115.057 76.9878   5
   1 -20  -4 140.518 64.5511   4
  -1  20   3 171.342 68.0753   7
  -1  20   3 105.731 60.6171   5
   1 -20  -3 168.946 77.2094   4
   1 -20  -3 128.623 74.3617   1
  -1 -20   3 222.784 98.3130   1
   1  20  -3 203.354 84.3802   7
  -1  20   2 129.517 64.8931   7
   1 -20  -2 131.319 89.4510   1
  -1  20   2 176.095 87.4093   5
  -1 -20   2 236.133 105.168   1
   1  20  -2 153.749 72.8175   7
  -1  20   1 51.8793 50.0896   7
  -1  20   1 57.1124 58.7691   5
   1 -20  -1-41.1658 47.1728   1
  -1 -20   1 23.4952 40.1045   1
   1  20  -1 42.9915 57.4699   7
  -1 -20   0 356.403 119.813   1
   1  20   0 499.511 146.457   7
  -1  20   0 357.724 115.842   5
  -1  20   0 600.821 123.700   7
   1 -20   0 454.315 129.420   1
   1  20   1 56.3763 51.5765   7
  -1 -20  -1 261.212 113.002   1
  -1  20  -1 156.393 58.3478   7
  -1  20  -1 91.8258 70.2874   5
   1 -20   1 81.0295 54.8995   1
  -1  20  -2 64.2898 36.7936   7
   1  20   2 87.7043 75.3946   7
   1 -20   2-2.06717 28.3724   1
  -1  20  -2-49.4791 61.7087   5
  -1 -20  -2 7.45412 38.5617   1
  -1 -20  -3 373.518 138.394   1
  -1  20  -3 375.261 114.996   5
   1 -20   3 293.308 103.287   1
   1  20   3 358.175 124.867   7
   1  20   4 237.806 100.432   7
   1 -20   4 131.610 67.4258   1
  -1 -20  -4 189.709 104.530   1
  -1  20  -4 76.7181 37.2871   5
  -1  20  -4 172.859 60.3508   2
  -1  20  -5 234.143 98.9892   5
  -1  20  -5 296.921 94.3129   2
   1 -20   5 124.517 65.4851   1
  -1 -20  -5 311.272 127.672   1
   1  20   5 437.831 143.756   7
   1  20   6 350.775 133.537   7
  -1  20  -6 192.447 83.7696   2
  -1 -20  -6 371.785 154.265   1
   1 -20   6 285.122 113.234   1
  -1  20  -6 321.565 108.060   5
  -1 -20  -7 452.377 170.827   1
  -1  20  -7 436.935 134.677   5
   1  20   7 337.822 119.352   7
   1 -20   7 187.970 72.9990   1
  -1  20  -8 43.7721 49.7841   5
   1 -20   8-100.442 68.8740   1
   1  20   8 37.5879 51.5940   7
   1  20   9 67.9038 65.1753   7
   1 -20   9-30.1799 39.6229   1
   1 -20  10-34.2745 47.4747   1
  -1 -20 -10 31.0642 33.6990   4
   1  20  10 11.5196 63.2669   7
  -1 -20 -11 648.425 159.403   4
   1  20  11 528.553 159.556   7
   1 -20  11 450.002 142.709   1
   1 -20  12 236.041 109.579   1
   1 -20  13 84.9990 93.4301   1
  -1 -21  10 200.073 95.7372   1
  -1  21  10 302.536 149.982   5
   1 -21 -10 355.694 124.513   4
   1  21 -10 353.176 110.223   7
  -1 -21   9-54.2773 60.7658   1
  -1  21   9 49.5585 100.276   5
   1 -21  -9-72.0704 60.4282   4
   1  21  -9 36.5722 49.1688   7
  -1  21   8-51.2337 87.5755   5
  -1  21   8 56.7795 56.9367   7
  -1 -21   8 48.0952 60.4432   1
   1 -21  -8 96.1851 71.9083   1
   1  21  -8-16.5033 34.2424   7
   1 -21  -8 92.4768 65.5649   4
   1  21  -7 100.511 69.3286   7
  -1  21   7 104.587 89.4292   5
  -1  21   7 89.8964 62.1342   7
   1  21  -7 124.908 73.9255   5
  -1 -21   7-15.0364 38.1472   1
   1 -21  -7-4.67415 37.8386   4
   1 -21  -7 132.831 86.2512   1
  -1  21   6 49.3473 79.6447   5
   1  21  -6 69.3290 51.6334   5
   1 -21  -6 33.8471 50.6188   4
  -1  21   6 73.4073 59.3038   7
  -1 -21   6-27.8415 63.8670   1
   1  21  -6-3.02096 47.2834   7
   1 -21  -6 56.1705 85.1735   1
  -1  21   5 746.762 173.488   7
  -1  21   5 801.655 187.759   5
   1  21  -5 684.563 164.926   5
   1 -21  -5 856.600 173.668   4
  -1 -21   5 692.015 176.880   1
   1 -21  -5 595.592 169.219   1
   1  21  -5 705.205 174.888   7
   1  21  -4 238.236 102.130   7
   1 -21  -4 263.455 121.605   1
   1 -21  -4 145.450 71.6602   4
  -1  21   4 212.292 102.557   5
  -1 -21   4 138.245 77.6198   1
  -1  21   4 303.265 111.935   7
  -1 -21   3 43.2646 47.5680   1
  -1  21   3 136.674 79.5519   5
   1 -21  -3 156.600 77.6751   1
  -1  21   3 155.184 76.9530   7
   1  21  -3 150.299 65.3682   7
  -1  21   2 246.753 100.813   5
  -1  21   2 424.354 119.038   7
   1  21  -2 353.005 128.379   7
  -1 -21   2 364.655 116.535   1
   1 -21  -2 414.509 130.447   1
  -1 -21   1 1648.96 273.572   1
  -1  21   1 2030.52 243.135   7
  -1  21   1 1789.22 269.586   5
   1  21  -1 1629.78 260.422   7
   1 -21  -1 1274.13 221.630   1
   1 -21   0-26.9321 53.4660   1
  -1 -21   0-46.8668 53.1218   1
  -1  21   0 87.2753 70.0745   5
   1  21   0-6.30863 36.3491   7
  -1 -21  -1 48.0553 61.6443   1
   1 -21   1-17.3482 46.6174   1
   1  21   1 85.1343 71.9665   7
  -1  21  -1 10.3519 55.3884   5
   1  21   2 488.419 148.244   7
   1 -21   2 665.286 162.405   1
  -1 -21  -2 416.854 144.868   1
  -1  21  -2 442.628 133.522   5
   1  21   3-34.7981 48.0355   7
  -1  21  -3-78.0672 79.4222   5
  -1 -21  -3-7.50462 40.0019   1
   1 -21   3 10.5360 48.1101   1
  -1  21  -4 279.612 94.2573   5
   1  21   4 298.097 130.089   7
   1 -21   4 394.817 127.182   1
  -1 -21  -4 300.918 129.171   1
  -1  21  -5-63.0116 69.3812   5
  -1 -21  -5 49.4753 46.7951   1
   1 -21   5-49.9356 51.0469   1
   1  21   5 62.3210 84.4503   7
   1  21   6 71.2146 59.1473   7
  -1  21  -6 20.2697 38.6392   5
   1 -21   6-30.7977 44.7917   1
  -1 -21  -6 52.0728 52.2560   1
  -1  21  -7 1445.52 240.099   5
   1 -21   7 1228.32 230.965   1
  -1 -21  -7 1847.47 331.179   1
   1  21   7 1767.96 291.121   7
   1  21   8 280.078 113.064   7
  -1 -21  -8 484.172 191.000   1
   1 -21   8 222.828 101.865   1
   1 -21   9-20.9208 40.1828   1
   1  21   9 299.444 125.243   7
   1  21  10 28.4962 53.5336   7
   1 -21  10-93.2673 72.1488   1
   1 -21  11-36.3070 51.3537   1
   1 -21  12 647.782 177.161   1
   1 -22  -9 443.006 162.599   1
  -1  22   8 196.929 102.363   7
   1 -22  -8 240.482 118.306   1
   1 -22  -8 238.583 105.281   4
  -1 -22   8 193.801 80.0905   1
  -1  22   8 229.180 112.723   5
   1  22  -8 147.567 80.5531   7
  -1 -22   7 67.0515 46.1586   1
   1 -22  -7 33.4943 59.8106   1
  -1  22   7 123.746 85.9310   5
   1  22  -7 192.331 116.692   5
  -1  22   7 19.0144 41.6465   7
   1 -22  -7 125.168 77.6308   4
   1  22  -7-106.011 73.8985   7
  -1  22   6 47.9792 74.8731   5
   1  22  -6 185.979 98.0858   5
   1 -22  -6 113.182 65.4850   4
  -1 -22   6 35.8269 50.1146   1
  -1  22   6-33.4510 47.5822   7
   1 -22  -6-119.084 81.4487   1
   1  22  -6-61.3655 59.7367   7
  -1  22   5-3.79422 34.2487   7
   1  22  -5 73.5549 66.4447   7
  -1  22   5-15.7140 60.7254   5
   1 -22  -5-15.4197 49.0509   4
   1  22  -5 52.1339 69.0707   5
   1 -22  -5 94.4357 69.5664   1
  -1 -22   5-0.33399 27.7068   1
  -1  22   4 49.9366 50.7940   7
  -1  22   4-21.6510 68.4961   5
   1  22  -4 106.128 73.9103   5
  -1 -22   4 75.3046 61.3384   1
   1 -22  -4 83.0368 101.015   1
   1  22  -4 102.650 50.1564   7
   1 -22  -3-11.3017 38.0486   1
  -1  22   3 79.3909 77.6728   5
  -1 -22   3 21.7388 56.9981   1
   1  22  -3 75.1320 58.4734   7
   1 -22  -2 663.205 167.437   1
  -1 -22   2 761.525 192.662   1
  -1  22   2 997.490 210.987   5
   1  22  -2 759.626 185.043   7
   1  22  -1 323.845 124.876   7
  -1  22   1 315.208 120.762   5
  -1 -22   1 339.298 130.834   1
   1 -22  -1 338.259 119.083   1
  -1 -22   0 388.702 136.428   1
  -1  22   0 492.721 145.756   5
   1 -22   0 309.354 106.947   1
   1  22   0 591.137 165.878   7
   1  22   1 12.3902 50.9321   7
  -1  22  -1 15.7480 38.7216   5
   1 -22   1 31.2541 54.7668   1
  -1 -22  -1 14.3864 43.7953   1
   1  22   2 1023.12 217.652   7
  -1 -22  -2 802.424 198.685   1
   1 -22   2 841.928 186.368   1
  -1  22  -2 789.062 181.670   5
  -1 -22  -3 2252.04 340.923   1
  -1  22  -3 1552.53 250.287   5
   1  22   3 1954.02 303.619   7
   1 -22   3 1432.80 240.108   1
   1  22   4 459.951 151.743   7
   1 -22   4 340.609 118.620   1
  -1 -22  -4 652.519 182.692   1
  -1  22  -4 258.935 100.409   5
  -1 -22  -5 491.673 175.241   1
  -1  22  -5 454.692 134.647   5
   1 -22   5 379.333 127.033   1
   1  22   5 663.721 191.516   7
   1  22   6 343.208 137.695   7
   1 -22   6 253.376 110.545   1
  -1  22  -6 240.254 104.662   5
  -1 -22  -6 440.764 152.734   1
   1  22   7 128.600 91.8767   7
   1 -22   7 61.0505 46.6452   1
  -1 -22  -7-38.5953 64.2036   1
   1 -22   8 477.204 147.138   1
   1  22   8 803.107 224.824   7
   1  22   9 120.590 101.031   7
   1 -22   9-82.8974 67.9307   1
   1 -22  10-8.32345 25.3218   1
   1 -23  -8 136.776 109.220   1
   1 -23  -7 3098.62 413.559   1
   1 -23  -7 2653.85 337.846   4
  -1 -23   6-139.530 87.4031   1
   1 -23  -6 162.159 95.5210   1
   1  23  -6 22.6677 46.7731   5
  -1  23   6-103.744 88.8005   5
   1 -23  -6 1.19045 25.8503   4
   1  23  -6 92.8477 71.2760   7
  -1  23   5 92.1911 94.6174   5
   1  23  -5 14.9958 54.7695   7
   1 -23  -5 164.152 94.0259   1
  -1 -23   5-105.755 76.0193   1
   1  23  -5 58.0538 62.0775   5
   1  23  -4 1239.79 241.519   7
  -1 -23   4 936.039 213.645   1
  -1  23   4 734.226 181.840   5
   1 -23  -4 1037.83 228.886   1
   1  23  -4 1212.93 235.260   5
  -1 -23   3-19.9206 48.7618   1
   1 -23  -3-75.9826 67.2840   1
  -1  23   3 28.8412 48.1543   5
   1  23  -3-54.6395 63.6312   7
  -1 -23   2 208.516 124.518   1
  -1  23   2 67.3333 62.4135   5
   1  23  -2 178.552 97.8760   5
   1  23  -2 236.565 96.9879   7
   1 -23  -2 179.679 95.4882   1
  -1 -23   1 1696.83 290.489   1
   1 -23  -1 1253.46 235.954   1
  -1  23   1 969.331 206.596   5
   1  23  -1 1599.18 274.187   7
  -1  23   0 465.766 142.068   5
   1 -23   0 779.084 180.612   1
  -1 -23   0 992.247 225.981   1
   1  23   0 890.686 213.142   7
   1  23   1 831.366 200.287   7
  -1  23  -1 783.829 182.103   5
   1 -23   1 626.291 168.808   1
  -1 -23  -1 975.879 221.173   1
  -1  23  -2 1014.08 214.424   5
   1 -23   2 1311.83 236.164   1
  -1 -23  -2 1664.07 296.350   1
   1  23   2 1847.21 299.916   7
   1  23   3 249.824 108.914   7
  -1  23  -3 70.0402 68.3634   5
   1 -23   3 263.061 110.908   1
   1 -23   4 918.244 200.398   1
  -1  23  -4 923.918 198.425   5
  -1 -23  -4 1661.37 308.865   1
   1  23   4 1557.23 292.567   7
   1  23   5 147.141 103.937   7
  -1  23  -5-26.8786 47.0564   5
   1 -23   5-76.5672 76.8420   1
  -1 -23  -5-21.1599 58.0106   1
   1  23   6 69.6649 69.7535   7
  -1  23  -6 177.467 92.7535   5
   1 -23   6-56.2060 79.1560   1
   1  23   7 121.369 101.384   7
   1 -23   7-92.1071 69.6371   1
   1  23   8 637.639 196.900   7
   1 -23   8 409.658 139.503   1
   1 -23   9-112.766 80.0147   1
   1 -24  -6 153.075 96.8766   1
   1  24  -5 334.902 133.075   5
   1 -24  -5 226.390 108.942   1
   1 -24  -4 1.80365 47.1731   1
   1  24  -4-2.14405 35.8402   7
   1  24  -3 245.951 115.944   7
  -1  24   3 325.021 141.586   5
   1  24  -3 516.135 163.846   5
   1 -24  -3 296.513 116.770   1
  -1  24   2 257.619 123.589   5
   1  24  -2 338.773 143.780   5
   1 -24  -2 118.870 77.8598   1
   1  24  -2-19.7458 89.6022   7
   1  24  -1 481.084 154.051   7
  -1  24   1 264.519 103.376   5
   1  24  -1 516.472 163.296   5
   1 -24  -1 286.644 116.972   1
  -1  24   0 39.5001 54.8022   5
   1 -24   0 49.8976 55.6829   1
   1  24   0 19.4720 42.6775   7
  -1  24  -1 381.354 135.924   5
   1 -24   1 321.135 122.157   1
   1  24   1 363.932 135.046   7
   1  24   2 219.334 119.849   7
   1 -24   2 211.238 96.2218   1
  -1  24  -2 52.1362 44.2809   5
   1  24   3 32.3757 55.0927   7
   1 -24   3-0.32744 20.6902   1
   1  24   4 1394.75 284.699   7
  -1  24  -4 910.697 205.226   5
   1 -24   4 1011.17 214.567   1
   1  24   5 76.8948 72.4285   7
  -1  24  -5-44.4377 58.2035   5
   1 -24   5-46.7320 53.3438   1
   1 -24   6 670.698 178.326   1
   1  24   6 695.440 206.895   7
   1 -24   7 192.927 94.3164   1
   1  25  -4 372.375 147.174   5
   1  25  -3 89.0480 75.5427   5
   1  25  -2 327.949 154.434   5
   1 -25  -2 412.253 143.931   1
   1  25  -1-90.7989 75.7407   7
   1  25  -1 0.81048 71.4978   5
   1 -25  -1-95.0703 73.0119   1
   1  25   0 2481.95 362.928   7
   1 -25   0 2012.28 309.470   1
   1 -25   1 65.2799 58.4021   1
   1  25   1 27.0573 49.9314   7
   1  25   2 999.989 233.868   7
   1 -25   2 725.024 179.986   1
   1 -25   3 40.0442 42.4847   1
   1  25   3 148.514 95.1154   7
  -1  25  -4 893.424 212.368   5
   1  25   4 1223.79 265.882   7
   1  25   5 158.067 87.1246   7
   2   0 -21 122.975 80.4558   4
  -2   0  20 65.5539 65.0086   1
   2   0 -20 98.5753 72.9887   4
   2   0 -19-8.74067 49.3259   4
  -2   0  19-1.16483 45.2524   1
   2   0 -18 66.4474 69.0418   4
  -2   0  18-30.9490 44.8448   1
  -2   0  17 10.9403 74.1901   1
   2   0 -17-36.6757 58.3465   4
  -2   0  16 67.3616 62.9540   1
   2   0 -16 206.480 93.4265   4
  -2   0  15 46.8551 45.7124   1
   2   0 -15-41.8190 49.9277   4
  -2   0  14 3062.71 213.794   5
   2   0 -14 3254.39 309.488   4
  -2   0  14 3286.51 349.306   1
  -2   0  13-6.58174 21.0732   5
  -2   0  13 58.6809 53.3869   1
   2   0 -13-11.2206 26.3386   4
  -2   0  12 340.480 104.384   1
  -2   0  12 527.692 87.9616   5
  -2   0  12 487.604 88.3770   3
   2   0 -12 567.369 121.883   4
  -2   0  11-43.1908 38.6212   5
  -2   0  11-25.8623 34.8724   3
   2   0 -11 8.81587 36.6230   4
   2   0 -11 35.6479 35.6669   5
  -2   0  11 41.1370 52.6489   1
   2   0 -10 9269.70 478.717   1
   2   0 -10 9364.61 359.568   5
   2   0 -10 9657.13 475.350   4
  -2   0  10 9025.93 392.659   3
  -2   0  10 9015.27 368.622   5
  -2   0  10 9372.61 484.996   1
  -2   0   9 402.059 87.9858   3
  -2   0   9 475.365 86.0981   5
  -2   0   9 213.699 81.9967   1
   2   0  -9 200.955 78.8649   4
   2   0  -9 550.419 83.6355   5
   2   0  -9 235.783 74.5266   1
  -2   0   8 571.506 94.9967   5
   2   0  -8 556.997 89.0724   5
  -2   0   8 351.652 94.6710   1
   2   0  -8 492.128 103.924   4
  -2   0   8 369.904 74.7652   3
   2   0  -8 386.216 97.1258   1
   2   0  -7-31.7050 32.0302   1
   2   0  -7-30.0994 52.9650   4
  -2   0   7 0.11802 21.7864   1
   2   0  -7 3.26213 24.6980   5
  -2   0   7-10.5365 27.0546   5
  -2   0   7-111.221 47.8231   3
  -2   0   6 6811.76 341.790   3
   2   0  -6 7283.91 312.425   5
   2   0  -6 7309.31 325.486   1
  -2   0   6 7069.24 320.341   5
  -2   0   6 7485.63 337.310   1
   2   0  -6 7819.63 358.572   4
  -2   0   5-16.0126 24.6455   3
  -2   0   5 2.44692 25.1387   5
   2   0  -5-51.4113 29.4690   5
  -2   0   5-13.6984 27.3338   1
   2   0  -5-16.1890 19.0255   1
   2   0  -5 12.1542 27.2721   4
  -2   0   4 667.446 100.948   5
   2   0  -4 791.819 99.5965   5
   2   0  -4 899.695 92.3765   1
  -2   0   4 710.535 86.5307   1
   2   0  -3-8.97264 21.8424   5
   2   0  -3-1.60530 13.1052   1
  -2   0   3-6.82890 21.0319   1
  -2   0   2 21793.8 435.232   1
   2   0  -2 21428.9 423.718   1
   2   0  -1-3.26585 10.8097   1
   2   0  -1-10.7338 24.9932   7
  -2   0   1-1.58010 9.59789   1
   2   0   0 10844.4 393.236   2
  -2   0   0 11834.8 248.131   1
   2   0   0 11463.6 335.302   7
  -2   0  -1 5.03685 9.29843   1
   2   0   1 5.05908 14.1880   7
   2   0   1 8.27764 19.4363   2
  -2   0  -1 8.12493 13.2686   7
  -2   0  -2 42907.0 748.253   7
  -2   0  -2 46460.5 961.327   3
  -2   0  -2 41779.4 672.944   1
   2   0   2 42448.1 858.375   2
   2   0   2 43954.2 763.277   7
  -2   0  -3 12.4577 11.5361   1
  -2   0  -3-17.5857 41.9077   3
   2   0   3 17.6709 14.1105   4
   2   0   3 7.21079 13.6924   7
  -2   0  -3 12.4724 17.6756   7
  -2   0  -4 5781.05 246.649   7
   2   0   4 6163.92 261.754   7
  -2   0  -4 6077.50 246.781   1
  -2   0  -4 6277.78 317.054   3
   2   0   4 5502.31 163.205   4
   2   0   5 12.1313 21.5919   7
  -2   0  -5 2.83376 23.2891   3
  -2   0  -5 19.2763 12.9805   1
   2   0   5 13.5323 12.8392   4
  -2   0  -5 16.5674 19.3354   7
  -2   0  -6 42.0919 25.3461   3
  -2   0  -6 61.6797 28.8795   1
   2   0   6 95.1663 36.8158   7
   2   0   6 76.6456 21.9720   4
  -2   0  -6 76.2271 36.2057   7
   2   0   7 1.83667 19.3661   7
  -2   0  -7-5.94724 16.0670   7
   2   0   7 2.48180 8.79914   4
  -2   0  -7 7.83790 11.1634   4
  -2   0  -7 20.4855 19.2394   3
   2   0   7-10.6853 25.1219   1
  -2   0  -7-15.3211 22.5072   1
  -2   0  -8 2652.29 212.898   7
   2   0   8 2723.03 236.989   1
  -2   0  -8 2688.09 148.731   4
   2   0   8 2732.84 152.540   4
   2   0   8 2707.92 218.773   7
  -2   0  -8 2486.72 188.004   3
   2   0   9-9.51164 22.1057   1
   2   0   9-16.5446 33.2242   7
  -2   0  -9-20.5490 24.3578   7
  -2   0  -9-20.6849 24.3214   1
  -2   0  -9 1.91499 11.8605   4
   2   0   9-11.0879 14.2681   4
  -2   0 -10 4282.95 304.955   7
   2   0  10 4166.60 222.483   4
   2   0  10 4094.53 297.445   7
  -2   0 -10 4171.72 217.522   4
   2   0  10 4137.57 328.842   1
  -2   0 -10 3578.74 291.891   1
   2   0  11 4.76099 17.4760   4
  -2   0 -11 14.1105 17.8576   4
   2   0  11-12.7145 32.7834   1
   2   0  12 178.795 77.0427   1
  -2   0 -12 55.2436 36.1820   4
  -2   0 -13 0.61983 24.5903   4
   2   0  13-20.1921 42.0469   1
  -2   0 -14 4.51648 27.4868   4
   2   0  14 59.4148 51.9427   1
   2   0  15 11.2029 37.4693   1
  -2   0 -15 13.3173 32.1651   4
  -2   0 -16 1183.80 146.109   4
   2   0  16 1223.10 228.437   1
   2   0  17 111.228 92.7760   1
   2   0  18 127.567 84.2536   1
   2   0  19-87.1767 73.1144   1
   2  -1 -21 196.538 103.625   4
   2   1 -21 149.067 90.2594   4
  -2  -1  20 63.7969 68.6818   1
  -2   1  20 11.0427 47.9925   1
   2   1 -20-121.477 80.5716   4
  -2  -1  19 444.200 169.540   1
  -2   1  19 396.838 152.128   1
   2   1 -19 593.370 160.721   4
   2  -1 -19 386.032 132.114   4
  -2  -1  18 70.4481 67.0985   1
   2  -1 -18 61.0111 47.4544   4
   2   1 -18 81.7178 97.1612   4
  -2   1  18 4.31540 67.2143   1
  -2   1  17 167.762 93.1169   1
   2   1 -17 130.722 72.8824   4
  -2  -1  17 119.207 85.6438   1
   2  -1 -17 31.0344 54.7867   4
  -2   1  16 862.891 191.676   1
  -2  -1  16 845.316 185.790   1
  -2   1  16 744.411 109.619   5
   2  -1 -16 1202.01 204.744   4
   2   1 -16 955.334 179.105   4
  -2   1  15-13.4352 46.7225   1
  -2   1  15 61.1611 41.2776   5
  -2  -1  15 164.518 92.0595   1
   2  -1 -15 102.394 54.9082   4
   2   1 -15 94.3261 57.9229   4
  -2   1  14 25.7727 25.5722   5
   2   1 -14 21.0051 42.0726   4
  -2  -1  14 41.5423 51.2785   1
  -2   1  14 42.7066 55.6140   1
   2  -1 -14 92.7778 51.3855   4
  -2   1  13 1008.16 181.359   1
  -2  -1  13 847.198 113.295   3
  -2   1  13 859.891 116.187   5
  -2  -1  13 857.569 170.351   1
   2  -1 -13 1148.42 176.729   4
   2   1 -13 1070.35 177.525   4
   2   1 -12 23.6398 48.5367   4
  -2   1  12 47.6017 46.2437   1
  -2  -1  12 55.7079 43.5597   1
  -2  -1  12-1.16073 19.7962   3
  -2   1  12 54.0357 33.7270   5
   2  -1 -12 134.299 70.5290   4
   2  -1 -11 965.139 152.559   4
  -2  -1  11 804.424 117.530   3
  -2   1  11 882.474 118.450   5
   2   1 -11 1050.65 115.610   5
  -2   1  11 1022.99 169.423   1
  -2  -1  11 1013.79 171.026   1
   2   1 -11 1126.31 165.334   4
   2   1 -10 614.159 126.703   4
   2   1 -10 633.317 126.456   1
   2   1 -10 648.742 90.8482   5
   2  -1 -10 872.202 116.158   5
  -2   1  10 479.374 89.2360   3
  -2  -1  10 684.689 134.815   1
  -2  -1  10 533.904 101.825   3
  -2   1  10 687.477 105.227   5
  -2   1  10 761.824 140.998   1
   2  -1 -10 762.461 139.295   4
   2  -1 -10 735.614 131.552   1
   2   1  -9 1179.98 157.880   4
   2   1  -9 1041.62 113.746   5
   2   1  -9 1041.24 150.780   1
  -2  -1   9 784.182 116.029   3
  -2   1   9 939.804 118.260   5
   2  -1  -9 1022.62 118.656   5
  -2   1   9 963.797 123.832   3
   2  -1  -9 1019.16 146.449   1
  -2   1   9 1075.39 154.439   1
  -2  -1   9 1131.34 158.711   1
   2  -1  -9 1184.75 155.822   4
  -2  -1   8 7340.35 361.618   3
  -2   1   8 8352.48 353.608   5
  -2   1   8 8959.47 422.310   1
   2   1  -8 7722.96 390.809   1
  -2   1   8 7464.08 355.049   3
   2  -1  -8 8281.09 401.747   1
   2  -1  -8 8712.38 409.208   4
   2   1  -8 7538.18 313.438   5
  -2  -1   8 7890.79 400.100   1
   2   1  -8 7946.30 404.826   4
   2  -1  -8 8653.28 345.652   5
  -2  -1   7 4953.22 300.782   3
   2  -1  -7 4880.30 283.454   1
   2   1  -7 4822.37 248.155   5
  -2   1   7 4810.17 291.065   1
   2   1  -7 4865.78 292.562   1
   2  -1  -7 5144.48 262.936   5
  -2   1   7 5212.90 275.240   5
  -2   1   7 4792.46 287.379   3
   2  -1  -7 5034.15 295.131   4
  -2  -1   7 4547.26 287.725   1
   2   1  -7 4610.03 293.817   4
  -2   1   6 5860.12 317.523   3
  -2   1   6 6346.48 302.745   5
   2  -1  -6 6149.55 290.784   5
   2   1  -6 5840.38 297.799   1
   2   1  -6 5923.63 278.039   5
   2  -1  -6 6103.10 311.554   4
   2  -1  -6 5675.72 284.612   1
  -2   1   6 5816.08 297.073   1
  -2  -1   6 6053.98 309.454   1
  -2  -1   5 9196.64 352.570   1
  -2   1   5 8253.00 384.654   3
   2  -1  -5 8659.20 344.405   5
   2  -1  -5 8179.75 318.751   1
  -2   1   5 8312.55 328.239   1
   2   1  -5 8672.23 343.575   5
   2   1  -5 8219.72 329.588   1
  -2   1   5 8776.47 359.335   5
   2  -1  -5 8855.52 363.317   4
   2   1  -4 8841.67 348.280   5
   2  -1  -4 8802.54 296.865   1
  -2   1   4 8612.25 307.618   1
  -2   1   4 9414.51 372.340   5
   2  -1  -4 9011.33 352.795   5
   2   1  -4 8206.04 305.602   1
   2  -1  -4 9266.61 351.117   4
  -2  -1   4 9055.89 323.835   1
   2  -1  -3 3452.23 211.608   5
  -2   1   3 3334.47 161.971   1
  -2   1   3 3399.20 220.446   5
  -2  -1   3 3460.99 182.467   1
   2  -1  -3 3480.20 199.641   4
   2   1  -3 3268.62 210.018   5
   2  -1  -3 3434.88 159.125   1
   2   1  -3 3381.16 175.008   1
   2  -1  -2 3324.17 131.762   1
  -2   1   2 3387.05 222.661   5
  -2   1   2 3318.45 137.326   1
   2   1  -2 3372.35 161.654   1
  -2  -1   2 3595.45 169.988   1
   2  -1  -2 3495.44 184.494   4
   2   1  -1 1292.10 94.9325   1
   2   1  -1 1463.20 124.788   7
   2  -1  -1 1226.41 65.0672   1
   2  -1  -1 1367.42 136.764   2
  -2  -1   1 1506.79 99.1038   1
   2  -1  -1 1518.18 114.590   7
  -2   1   1 1215.02 65.0719   1
  -2  -1   0 1001.91 75.5907   1
   2  -1   0 990.819 116.587   2
   2   1   0 1073.29 122.903   2
   2  -1   0 1068.13 91.7346   7
   2   1   0 1024.55 100.397   7
  -2   1  -1 1037.95 89.3721   7
   2  -1   1 954.003 115.711   2
  -2  -1  -1 916.479 73.3729   1
   2   1   1 974.919 114.778   2
  -2  -1  -1 842.084 90.5152   7
   2   1   1 876.420 93.4104   7
   2  -1   1 959.331 84.4954   7
  -2   1  -2 4312.89 265.971   3
  -2  -1  -2 3695.08 192.022   7
   2   1   2 3772.65 219.862   2
   2   1   2 3699.90 197.006   7
  -2   1  -2 3898.93 175.370   7
  -2   1  -2 3652.51 130.369   1
   2  -1   2 3792.90 175.867   7
   2  -1   2 3836.46 229.725   2
  -2  -1  -3 19429.5 576.258   3
  -2   1  -3 18493.4 563.238   3
  -2   1  -3 17806.2 370.708   1
   2  -1   3 13559.0 255.828   4
   2   1   3 15811.5 337.040   4
  -2  -1  -3 17587.3 436.567   1
   2  -1   3 16382.6 408.560   7
  -2   1  -3 16669.3 400.715   7
  -2  -1  -3 17824.7 455.350   7
   2   1   3 18972.8 482.544   7
   2   1   4 6627.87 203.036   4
  -2   1  -4 7551.74 344.770   3
   2  -1   4 7777.26 338.543   5
  -2  -1  -4 7758.94 352.126   3
   2  -1   4 5905.87 144.195   4
  -2  -1  -4 7212.07 289.829   1
  -2  -1  -4 6933.26 282.129   7
   2   1   4 7417.16 302.258   7
  -2   1  -4 7509.78 257.665   1
  -2   1  -4 7004.77 259.484   7
   2  -1   4 6946.33 264.937   7
  -2  -1  -5 11544.3 390.100   7
   2  -1   5 12284.8 397.438   1
  -2   1  -5 11494.3 430.775   3
   2  -1   5 11783.3 432.039   5
  -2  -1  -5 12170.9 444.414   3
   2  -1   5 12475.6 385.888   7
   2   1   5 11250.2 287.309   4
  -2   1  -5 11246.2 364.359   1
   2  -1   5 10767.0 223.696   4
  -2  -1  -5 12070.6 409.042   1
   2   1   5 12036.9 412.920   7
  -2   1  -5 11105.8 355.317   7
  -2   1  -6 2474.61 193.233   3
   2  -1   6 2972.34 214.831   5
  -2  -1  -6 2657.66 202.919   3
   2  -1   6 2656.87 108.771   4
  -2  -1  -6 2846.87 201.369   7
  -2   1  -6 2695.90 188.587   1
   2   1   6 2780.08 142.407   4
   2  -1   6 2806.27 204.745   1
  -2  -1  -6 2706.16 202.563   1
   2  -1   6 2956.80 195.278   7
   2   1   6 2843.39 205.918   7
  -2   1  -6 2694.02 185.242   7
   2  -1   7 798.821 109.038   7
  -2  -1  -7 942.681 123.545   7
  -2  -1  -7 961.264 120.050   3
   2   1   7 870.122 120.915   7
  -2  -1  -7 937.236 86.6438   4
  -2   1  -7 789.280 62.3996   4
  -2  -1  -7 895.826 123.075   1
  -2  -1  -7 863.706 124.972   2
   2  -1   7 788.654 119.661   1
   2   1   7 876.910 86.8614   4
  -2   1  -7 824.398 112.468   1
  -2   1  -7 757.999 103.892   7
   2  -1   7 869.796 68.4768   4
   2  -1   8 68.5898 37.8760   7
   2  -1   8 32.8561 18.1400   4
   2  -1   8 15.6571 24.9021   1
   2   1   8 18.8205 17.9570   4
  -2  -1  -8-4.14390 31.7025   3
  -2   1  -8 31.2081 15.7942   4
  -2  -1  -8 48.9561 28.2368   4
   2   1   8 42.9947 30.8992   7
  -2  -1  -8 82.9022 44.7282   7
  -2   1  -8 28.2499 25.3427   7
  -2  -1  -9-58.6653 37.2809   7
  -2  -1  -9-45.3160 33.8646   1
  -2  -1  -9 13.1973 14.8457   4
  -2   1  -9 8.43304 15.3300   4
   2   1   9-14.2773 34.0519   7
   2  -1   9-31.6863 32.8400   1
  -2  -1  -9-15.3264 30.5604   3
  -2   1  -9-19.1308 27.7382   7
   2  -1   9-6.06146 23.8004   7
   2   1   9 19.0599 20.6623   4
   2   1  10 3045.72 263.536   7
  -2  -1 -10 2769.23 257.044   7
  -2  -1 -10 3235.88 202.850   4
  -2   1 -10 2903.27 167.051   4
  -2   1 -10 2994.92 250.400   7
   2   1  10 2936.06 280.017   1
   2   1  10 2834.09 193.526   4
   2  -1  10 3246.29 289.033   1
  -2  -1 -10 2664.91 254.126   1
  -2   1 -10 2590.61 242.347   1
   2   1  11 0.52290 15.4449   4
   2   1  11-32.3710 52.5542   7
  -2   1 -11-4.54180 22.1263   7
   2   1  11-44.0822 41.6659   1
  -2  -1 -11 51.5086 36.8526   4
  -2   1 -11 9.64447 13.0801   4
   2  -1  11-41.1061 38.5470   1
  -2  -1 -12 3209.08 220.887   4
  -2   1 -12 3054.98 194.256   4
   2   1  12 3213.16 326.150   1
   2  -1  12 3247.35 318.106   1
   2   1  12 3082.99 225.730   4
   2  -1  13 239.363 88.9638   1
   2   1  13 332.782 95.8026   1
  -2  -1 -13 392.096 84.2210   4
  -2   1 -13 273.400 61.6073   4
   2   1  13 168.163 52.7881   4
  -2  -1 -14 1133.96 141.830   4
  -2   1 -14 1164.64 131.222   4
   2   1  14 1234.80 220.653   1
   2  -1  14 940.033 184.189   1
   2   1  15 292.685 111.645   1
  -2  -1 -15 367.773 85.1724   4
  -2   1 -15 301.175 71.7160   4
   2  -1  15 268.635 111.179   1
   2  -1  16 256.399 101.518   1
   2   1  16 348.881 129.618   1
  -2  -1 -16 417.689 89.4630   4
   2  -1  17-12.5334 41.5101   1
   2  -1  18 1227.63 243.028   1
   2  -1  19 205.678 95.4100   1
   2  -1  20-17.3899 46.3465   1
   2  -2 -21-125.819 81.3768   4
   2   2 -21 110.564 121.924   4
   2  -2 -20 3.77675 40.1027   4
  -2  -2  20 86.0588 62.4683   1
   2   2 -20 2.29983 52.3568   4
  -2  -2  19 882.524 214.826   1
   2   2 -19 953.691 201.283   4
   2  -2 -19 805.709 181.070   4
  -2   2  19 831.739 213.226   1
  -2  -2  18 9.35738 46.4022   1
  -2   2  18 26.3077 58.0913   1
   2  -2 -18 70.8812 58.4047   4
   2   2 -18-80.9463 62.0432   4
   2  -2 -17 26.0319 34.5667   4
  -2  -2  17-16.3820 42.6156   1
  -2   2  17 156.753 94.9499   1
   2   2 -17 60.4697 77.9132   4
  -2  -2  16 693.582 176.337   1
  -2   2  16 490.307 96.7614   5
   2   2 -16 609.894 148.155   4
   2  -2 -16 757.498 168.192   4
  -2   2  16 518.227 152.311   1
   2   2 -15 25.6649 39.2068   4
  -2  -2  15 112.125 73.7841   1
  -2   2  15 251.856 69.3318   5
   2  -2 -15 242.606 93.5529   4
  -2  -2  15 166.542 51.2447   3
  -2   2  15 204.213 105.715   1
  -2   2  14 1033.79 134.409   5
   2   2 -14 1196.05 194.001   4
  -2  -2  14 1461.62 230.979   1
  -2   2  14 1087.49 196.782   1
   2  -2 -14 1131.86 183.396   4
  -2  -2  14 1196.31 135.767   3
  -2  -2  13 3545.08 245.623   3
  -2   2  13 2964.03 227.319   5
   2  -2 -13 3629.84 322.339   4
  -2  -2  13 3749.51 356.744   1
   2   2 -13 3947.15 337.331   4
  -2   2  13 3739.73 356.169   1
   2  -2 -12-26.6259 39.5117   4
  -2  -2  12-18.6131 50.4699   1
  -2   2  12-0.34714 19.6077   5
  -2  -2  12 5.36333 22.0231   3
   2   2 -12 13.6735 25.4200   4
  -2   2  12 24.2300 41.0218   1
   2   2 -11 33.0728 43.8148   4
  -2   2  11 31.2383 27.0555   1
   2  -2 -11-18.1871 50.1949   4
  -2   2  11 25.6633 37.8577   5
   2   2 -11 7.73148 23.0574   5
  -2  -2  11 57.2274 50.4131   1
  -2  -2  11 18.4289 22.4310   3
   2   2 -10 3625.95 127.210   6
   2   2 -10 3952.75 217.011   5
   2  -2 -10 4509.16 261.590   5
   2  -2 -10 4320.04 320.040   1
  -2  -2  10 4018.49 269.717   3
   2  -2 -10 4398.27 311.704   4
  -2   2  10 3963.79 251.402   5
  -2   2  10 4472.95 332.438   1
  -2  -2  10 4196.26 326.594   1
   2   2 -10 4380.89 323.286   4
  -2   2   9 2566.87 198.642   5
   2  -2  -9 2589.79 195.317   5
  -2  -2   9 3345.49 279.125   1
   2   2  -9 3019.38 258.968   1
   2   2  -9 3726.20 211.295   5
   2  -2  -9 2853.84 250.120   1
  -2   2   9 2770.86 249.416   1
   2  -2  -9 2558.06 231.029   4
   2   2  -9 3403.10 272.581   4
   2  -2  -8 14124.5 530.202   1
   2  -2  -8 13670.4 456.008   5
   2   2  -8 13918.5 538.166   4
   2  -2  -8 14787.0 542.167   4
  -2   2   8 13706.7 467.188   5
   2   2  -8 12737.0 412.834   5
   2   2  -8 13592.2 529.856   1
  -2   2   8 14305.5 537.254   1
  -2   2   8 12940.5 474.338   3
  -2  -2   8 14053.3 549.818   1
  -2  -2   7 14867.9 534.745   1
   2  -2  -7 15830.7 528.084   1
   2  -2  -7 14528.6 303.205   6
  -2   2   7 15904.4 536.111   1
  -2   2   7 15364.8 517.902   3
  -2   2   7 15491.5 494.909   5
   2  -2  -7 15693.9 483.260   5
   2   2  -7 14855.9 525.902   1
   2  -2  -7 15829.4 548.909   4
   2   2  -7 14518.4 449.383   5
  -2   2   6 444.866 88.1239   3
  -2  -2   6 745.303 111.041   1
   2  -2  -6 569.457 94.9109   4
  -2   2   6 668.288 105.824   5
   2   2  -6 730.875 97.1041   5
  -2   2   6 571.852 93.7863   1
   2   2  -6 795.632 111.591   1
   2  -2  -6 596.586 89.4295   5
   2  -2  -6 628.376 94.4403   1
   2  -2  -5 2118.63 156.874   1
  -2   2   5 1848.20 173.974   3
   2   2  -5 1861.18 155.960   5
  -2   2   5 1872.01 162.082   5
   2  -2  -5 2021.49 164.378   5
  -2   2   5 2072.19 159.939   1
   2   2  -5 2103.89 166.427   1
   2  -2  -5 2239.92 177.629   4
  -2  -2   5 2108.79 170.009   1
   2  -2  -4 456.467 79.7867   4
   2  -2  -4 458.608 65.5877   1
   2   2  -4 462.617 78.8610   5
   2  -2  -4 533.979 85.2543   5
  -2  -2   4 608.415 84.7223   1
  -2   2   4 502.775 85.5479   5
   2   2  -4 547.421 77.4212   1
  -2   2   4 463.141 68.0070   1
  -2   2   3 133.596 32.9652   1
   2  -2  -3 160.131 55.9315   3
   2   2  -3 85.2575 31.9647   5
  -2  -2   3 144.516 40.8711   1
   2   2  -3 102.884 31.3118   1
  -2   2   3 118.673 37.9488   5
   2  -2  -3 130.315 40.1040   4
   2  -2  -3 168.719 32.5668   1
   2  -2  -2 1995.49 190.891   3
   2  -2  -2 1929.04 95.3816   1
   2   2  -2 2029.26 137.419   1
  -2   2   2 2210.47 178.543   5
  -2  -2   2 2306.51 143.757   1
  -2   2   2 1844.10 97.5572   1
   2  -2  -2 2141.67 145.546   4
   2   2  -2 2240.03 167.435   7
   2  -2  -1 233.999 43.9086   4
   2  -2  -1 154.762 53.9531   3
   2   2  -1 194.853 40.9811   1
  -2  -2   1 183.991 38.5242   1
   2  -2  -1 176.158 49.0056   2
   2   2  -1 175.218 46.9513   7
  -2   2   1 240.658 59.5213   5
  -2  -2   0 6771.55 277.769   7
   2  -2   0 6919.61 342.522   3
   2   2   0 7759.47 300.259   7
  -2  -2   0 6628.22 229.580   1
  -2   2   0 7282.10 331.549   5
   2  -2   0 6966.42 226.921   4
   2  -2   0 6837.15 311.750   2
   2   2   0 7031.98 310.914   2
   2  -2   0 6849.25 222.762   7
   2  -2   1 6502.64 329.043   3
   2   2   1 6469.01 296.089   2
  -2  -2  -1 5839.87 216.738   1
   2   2   1 6391.16 273.235   7
   2  -2   1 6449.45 192.040   4
   2  -2   1 6373.26 297.190   2
  -2  -2  -1 6073.58 258.936   7
   2  -2   1 5866.62 199.252   7
   2  -2   2 17242.7 553.012   3
  -2   2  -2 17008.1 547.661   3
  -2   2  -2 16181.8 274.036   1
   2  -2   2 16825.3 295.632   4
  -2   2  -2 16743.5 369.159   7
  -2  -2  -2 16592.8 451.383   7
   2   2   2 17771.3 479.790   7
   2  -2   2 16122.0 365.274   7
   2   2   2 16856.8 488.039   2
  -2   2  -3 2662.47 118.773   1
   2  -2   3 2642.87 204.535   3
  -2  -2  -3 2689.95 174.949   7
   2   2   3 2442.13 131.490   4
  -2  -2  -3 2765.31 174.784   1
  -2   2  -3 2559.34 201.792   3
  -2   2  -3 2413.90 132.103   7
   2  -2   3 2763.16 195.995   5
   2  -2   3 2468.01 135.500   7
   2   2   3 2736.13 186.966   7
  -2   2  -4 2405.57 133.669   1
  -2  -2  -4 2485.93 184.971   2
   2  -2   4 2421.85 187.447   5
   2  -2   4 2498.64 198.344   3
  -2   2  -4 2293.87 190.873   3
   2   2   4 2212.09 125.264   4
   2   2   4 2503.20 180.419   7
   2  -2   4 2548.37 150.178   1
  -2  -2  -4 2465.38 179.808   1
  -2   2  -4 2243.58 135.828   7
  -2  -2  -4 2360.91 169.038   7
   2  -2   4 2256.37 139.702   7
   2  -2   5 19621.4 570.694   5
  -2   2  -5 18277.3 461.176   1
   2   2   5 18608.5 420.056   4
   2  -2   5 19971.5 521.106   1
  -2  -2  -5 20410.5 574.311   1
  -2  -2  -5 19203.9 537.108   7
  -2   2  -5 18048.6 453.317   7
   2   2   5 19733.2 562.760   7
   2  -2   5 19837.4 480.118   7
   2   2   6 411.923 85.0268   7
  -2  -2  -6 468.101 83.7883   3
   2  -2   6 447.018 85.2435   5
  -2  -2  -6 406.545 79.7646   7
   2  -2   6 361.764 73.4175   1
  -2  -2  -6 433.508 61.7283   4
   2   2   6 384.458 56.6214   4
  -2   2  -6 297.028 59.9136   1
  -2  -2  -6 390.384 80.9605   1
  -2   2  -6 370.943 66.1695   7
   2  -2   6 400.364 68.9739   7
   2  -2   7 3683.01 244.557   5
  -2  -2  -7 3916.71 195.235   4
  -2   2  -7 3074.32 212.093   1
  -2   2  -7 3595.32 221.994   7
   2   2   7 3823.40 195.859   4
   2  -2   7 4120.81 270.144   1
  -2  -2  -7 3931.63 259.120   7
  -2  -2  -7 3471.89 229.639   3
   2   2   7 3605.01 253.296   7
   2  -2   7 3992.20 234.473   7
   2  -2   8 1558.39 156.170   7
  -2  -2  -8 1523.65 151.406   3
  -2  -2  -8 1672.89 134.556   4
   2  -2   8 1267.04 144.211   5
  -2   2  -8 1287.78 78.9340   4
   2  -2   8 1467.11 170.361   1
   2   2   8 1548.57 131.732   4
  -2   2  -8 1394.42 148.348   7
  -2  -2  -8 1816.96 185.816   7
   2   2   8 1516.33 172.620   7
  -2  -2  -9 2865.73 204.164   3
   2  -2   9 1551.03 163.291   5
  -2   2  -9 2999.06 140.836   4
   2  -2   9 3155.52 269.362   1
  -2  -2  -9 3372.60 266.157   7
   2   2   9 3026.08 196.222   4
  -2  -2  -9 3119.49 267.916   1
   2   2   9 2946.73 252.186   7
  -2   2  -9 3014.07 231.401   7
  -2  -2  -9 3357.92 206.751   4
  -2   2 -10 983.224 146.336   1
   2   2  10 1061.38 123.627   4
  -2  -2 -10 1250.77 134.637   4
  -2   2 -10 1025.05 89.8540   4
  -2  -2 -10 1092.14 120.677   3
   2  -2  10 1161.38 173.501   1
  -2   2 -10 936.231 140.517   7
  -2  -2 -10 888.411 147.964   1
   2   2  10 1223.52 169.875   7
  -2  -2 -11 720.160 104.936   4
  -2   2 -11 556.844 114.083   7
  -2   2 -11 696.041 81.1526   4
   2   2  11 653.971 129.330   7
   2   2  11 619.655 99.0414   4
   2  -2  11 759.044 148.188   1
   2   2  12-53.3472 55.6986   7
  -2  -2 -12 41.6355 37.9518   4
  -2   2 -12-3.64438 17.9734   4
   2   2  12 18.7102 18.4539   4
  -2  -2 -13 301.579 73.8702   4
  -2   2 -13 176.496 65.2918   4
   2   2  13 297.549 73.0482   4
   2  -2  13 52.3101 81.7333   1
  -2  -2 -14 1437.64 164.697   4
  -2   2 -14 1240.07 128.568   4
   2  -2  14 1229.90 210.242   1
  -2  -2 -15-5.26253 21.8707   4
  -2   2 -15-7.44418 16.5853   4
  -2  -2 -16 94.9466 44.2026   4
   2  -2  16 55.6688 58.6190   1
   2  -2  17-144.945 85.7950   1
   2  -2  18-11.6275 35.2339   6
   2  -2  18 15.4886 40.3062   1
   2  -2  19 1275.50 255.144   1
   2  -2  20 160.000 81.2563   1
   2  -3 -21 164.761 108.834   4
   2   3 -21 147.505 104.784   4
   2  -3 -20 35.2273 40.4029   4
  -2  -3  20 190.127 103.859   1
  -2   3  20 21.2579 52.8963   1
   2   3 -20 71.8381 64.0323   4
  -2  -3  19 131.036 83.3932   1
   2   3 -19 119.121 72.9249   4
   2  -3 -19 232.787 99.5619   4
  -2   3  19 178.917 107.681   1
  -2  -3  18 87.9642 51.4156   1
   2   3 -18 153.143 84.0082   4
  -2   3  18 164.909 97.9130   1
   2  -3 -18 138.891 79.2885   4
  -2   3  17 106.304 63.8755   5
  -2  -3  17-24.5997 54.6083   1
  -2   3  17-34.9405 53.2769   1
   2   3 -17-19.8548 38.0908   4
   2  -3 -17-17.3275 57.4460   4
   2   3 -16 83.5419 60.7650   4
  -2   3  16-0.95855 34.5382   5
  -2  -3  16 112.198 75.0365   1
   2  -3 -16 26.3306 44.4071   4
  -2   3  16 62.5080 60.6321   1
  -2   3  15 1083.37 207.830   1
   2  -3 -15 1343.40 207.576   4
  -2   3  15 918.008 131.315   5
  -2  -3  15 1208.33 222.654   1
  -2  -3  15 1051.85 126.782   3
   2   3 -15 1267.26 206.286   4
   2   3 -14 654.718 144.715   4
  -2   3  14 366.949 84.4114   5
  -2  -3  14 603.200 103.436   3
  -2  -3  14 627.867 153.671   1
   2  -3 -14 551.328 129.618   4
  -2   3  14 456.262 134.055   1
   2   3 -13 180.442 81.9444   4
  -2  -3  13 89.5873 46.4761   3
  -2   3  13 215.675 67.9469   5
  -2  -3  13 159.752 95.6405   1
  -2   3  13 211.121 104.773   1
   2  -3 -13 280.253 93.7648   4
  -2  -3  12 117.921 56.1394   3
   2   3 -12 333.090 96.4352   4
  -2   3  12 506.196 130.212   1
  -2  -3  12 327.158 103.295   1
   2   3 -12 426.367 67.5222   5
  -2   3  12 336.307 79.4269   5
   2  -3 -12 313.634 96.4533   4
   2   3 -11 437.770 115.021   4
   2   3 -11 316.275 58.6066   5
  -2  -3  11 315.114 92.3117   1
  -2   3  11 400.768 107.576   1
   2  -3 -11 424.768 101.037   4
  -2   3  11 296.599 72.0039   5
   2   3 -10 199.322 38.3745   6
   2   3 -10 143.954 62.2364   4
  -2   3  10 143.323 50.7560   5
   2   3 -10 49.1614 24.5036   5
  -2  -3  10 151.760 62.8880   1
   2  -3 -10 152.047 69.6865   1
  -2   3  10 99.9829 64.8318   1
   2  -3 -10 66.5114 29.8283   4
   2  -3  -9 1307.20 169.194   1
  -2   3   9 1266.65 141.924   5
   2  -3  -9 1523.96 155.501   5
  -2  -3   9 1427.08 184.163   1
   2  -3  -9 1326.67 166.237   4
   2   3  -9 1325.83 171.148   1
  -2   3   9 1283.39 171.003   1
   2   3  -9 1307.58 123.495   5
  -2  -3   8 4510.09 309.187   1
  -2   3   8 4496.72 267.968   5
   2   3  -8 4043.08 223.046   5
   2  -3  -8 4693.56 302.647   4
   2  -3  -8 4646.79 265.696   5
   2   3  -8 4144.88 293.345   1
  -2   3   8 4505.24 302.682   1
   2  -3  -8 4534.93 300.053   1
   2  -3  -7 6428.06 336.092   1
   2   3  -7 5354.86 263.047   5
  -2   3   7 6491.78 318.927   5
   2  -3  -7 6512.84 310.050   5
   2  -3  -7 6384.21 190.948   6
   2   3  -7 5929.69 330.478   1
  -2   3   7 6373.78 335.733   1
  -2  -3   7 5962.12 334.712   1
   2  -3  -7 6686.05 346.585   4
   2  -3  -6 1521.55 152.778   1
   2  -3  -6 1470.16 167.028   3
  -2  -3   6 1539.09 160.260   1
   2   3  -6 1497.29 140.242   5
   2  -3  -6 1655.03 152.653   5
  -2   3   6 1633.93 157.382   5
   2   3  -6 1473.21 155.748   1
  -2   3   6 1423.70 147.474   1
   2  -3  -6 1455.52 99.7208   6
   2  -3  -6 1461.75 157.312   4
   2   3  -5 75.7283 36.9085   5
  -2   3   5 72.8716 37.8566   5
   2  -3  -5 86.6438 33.6527   5
   2  -3  -5 135.166 44.6247   1
   2  -3  -5 98.7139 44.6164   3
   2   3  -5 124.278 42.7025   1
  -2   3   5 90.5186 31.8125   1
   2  -3  -5 94.5952 42.7720   4
  -2  -3   5 122.686 54.0002   1
  -2  -3   4 689.624 98.8121   1
   2  -3  -4 680.146 114.380   3
  -2   3   4 629.322 97.2040   5
   2   3  -4 633.133 93.7286   5
   2  -3  -4 591.395 78.9127   1
  -2   3   4 641.288 84.3058   1
   2  -3  -4 731.373 100.268   4
   2   3  -4 651.697 92.9774   1
   2  -3  -4 671.520 98.8078   5
   2  -3  -3 586.823 104.082   3
   2  -3  -3 581.628 81.1086   4
   2   3  -3 533.687 78.4547   1
  -2  -3   3 559.582 80.9656   1
  -2   3   3 524.157 64.9023   1
  -2   3   3 667.722 101.491   5
   2  -3  -3 546.759 64.4822   1
   2  -3  -2 3329.15 247.425   3
  -2   3   2 3577.71 227.848   5
   2  -3  -2 3248.64 128.462   1
   2  -3  -2 3133.09 204.158   2
   2   3  -2 3241.37 191.836   1
  -2  -3   2 3657.80 197.554   1
   2  -3  -2 3628.60 191.182   4
   2  -3  -1 3923.53 265.455   3
   2   3  -1 3960.72 205.570   1
  -2   3   1 4035.25 242.733   5
   2  -3  -1 3783.40 228.498   2
   2   3  -1 4433.89 240.009   7
   2  -3  -1 3944.83 185.139   4
  -2  -3   1 4203.91 201.693   1
  -2   3   0 1095.28 137.555   5
   2  -3   0 872.778 109.836   2
   2  -3   0 929.512 81.0348   4
   2   3   0 952.015 110.797   2
  -2  -3   0 896.337 90.0190   1
   2   3   0 960.049 109.003   7
   2  -3   0 1013.05 138.431   3
   2  -3   0 1056.37 78.8547   7
  -2  -3   0 899.553 102.357   7
   2  -3   1 5321.80 172.252   4
  -2  -3  -1 5034.49 220.359   1
  -2   3  -1 5795.85 295.481   5
   2  -3   1 4725.16 160.630   7
   2   3   1 5431.15 263.324   7
   2  -3   1 5516.19 277.656   2
   2   3   1 5279.81 265.237   2
   2  -3   1 5648.71 320.551   3
  -2  -3  -1 5290.21 251.202   7
  -2   3  -2 554.043 39.4906   1
   2  -3   2 597.843 103.460   3
  -2   3  -2 806.398 110.557   5
   2   3   2 716.126 97.1167   7
   2   3   2 637.947 91.2388   2
   2   3   2 656.898 73.7903   4
  -2  -3  -2 659.844 88.5034   7
  -2   3  -2 646.539 59.1508   7
   2  -3   2 512.269 39.6593   1
   2  -3   2 508.026 40.2472   4
   2  -3   2 548.864 53.8386   7
  -2  -3  -3 3728.25 215.391   7
  -2   3  -3 3821.65 143.686   1
  -2  -3  -3 3520.36 215.814   2
   2   3   3 3577.64 174.253   4
   2  -3   3 3724.29 152.766   1
  -2   3  -3 3495.55 146.061   7
   2  -3   3 3497.13 147.799   7
   2   3   3 3724.89 228.951   7
   2  -3   3 3674.53 226.817   5
   2   3   3 3733.83 214.492   2
   2  -3   3 3666.25 253.373   3
  -2  -3  -4 1462.95 139.468   7
   2  -3   4 1560.11 164.173   3
   2  -3   4 1311.19 135.691   5
  -2   3  -4 1497.65 104.931   1
   2  -3   4 1462.93 102.557   7
  -2  -3  -4 1421.64 140.446   2
   2   3   4 1374.82 107.381   4
  -2  -3  -4 1552.97 148.533   1
   2  -3   4 1578.01 117.876   1
   2   3   4 1565.20 149.936   7
  -2   3  -4 1360.04 97.1269   7
   2  -3   5 166.956 44.4562   1
  -2   3  -5 182.731 40.1301   7
   2  -3   5 182.494 54.1509   3
   2  -3   5 165.833 46.7320   5
   2  -3   5 222.457 43.8270   7
  -2  -3  -5 192.154 54.5350   2
  -2   3  -5 177.430 42.8750   1
   2   3   5 224.589 44.0005   4
  -2  -3  -5 244.180 59.4914   7
   2   3   5 237.632 56.0628   7
  -2  -3  -5 237.421 59.2950   1
  -2  -3  -6 825.372 90.2040   4
   2  -3   6 633.051 103.668   3
  -2   3  -6 658.796 88.1257   1
   2  -3   6 718.474 103.880   5
   2   3   6 714.619 83.0601   4
  -2  -3  -6 739.095 115.849   1
   2  -3   6 744.531 101.759   1
  -2   3  -6 621.325 82.3271   7
  -2  -3  -6 824.954 112.557   7
   2   3   6 749.256 114.330   7
   2  -3   6 725.317 86.5027   7
   2  -3   7 181.766 56.7444   3
   2  -3   7 175.638 60.8698   1
   2   3   7 212.388 47.8554   4
  -2   3  -7 176.037 48.5635   1
   2  -3   7 184.671 54.2906   5
   2   3   7 245.676 69.2791   7
  -2  -3  -7 231.464 51.5051   4
  -2  -3  -7 147.677 52.6152   7
  -2   3  -7 206.437 53.0830   7
   2  -3   8 414.032 91.7085   1
   2   3   8 543.262 105.227   7
   2  -3   8 365.215 76.7802   5
  -2  -3  -8 388.801 86.0285   2
  -2   3  -8 414.860 78.2553   7
  -2   3  -8 359.073 31.8394   4
  -2  -3  -8 630.201 88.5391   4
  -2  -3  -8 486.247 103.424   1
   2   3   8 418.527 71.3932   4
  -2  -3  -8 539.413 102.400   7
  -2   3  -9 845.218 122.333   7
  -2  -3  -9 821.941 109.248   3
   2  -3   9 718.093 108.737   5
  -2  -3  -9 1015.47 118.265   4
  -2   3  -9 774.475 61.9388   4
   2  -3   9 894.586 140.891   1
   2   3   9 896.759 112.975   4
  -2  -3  -9 905.299 147.973   1
  -2  -3  -9 959.251 147.716   7
   2   3   9 998.143 150.820   7
  -2  -3 -10 475.397 79.7841   3
   2  -3  10 324.844 72.9780   5
  -2  -3 -10 630.250 101.776   4
  -2   3 -10 479.644 55.8987   4
   2   3  10 565.838 92.7914   4
   2   3  10 521.636 114.147   7
  -2   3 -10 523.376 101.647   7
  -2   3 -10 475.820 100.976   1
   2  -3  10 595.523 127.553   1
  -2  -3 -11 2768.09 191.870   3
  -2  -3 -11 3313.83 234.435   4
  -2   3 -11 2732.71 149.791   4
   2   3  11 2903.24 222.852   4
   2  -3  11 2716.02 274.558   1
  -2   3 -11 2528.81 233.584   7
   2   3  11 3019.33 280.145   7
  -2  -3 -12 1106.15 114.891   3
   2   3  12 1434.38 163.980   4
  -2  -3 -12 1496.33 167.977   4
  -2   3 -12 1325.62 113.787   4
   2  -3  12 1461.35 210.477   1
   2   3  12 1345.13 194.255   7
   2   3  13 3257.36 256.868   4
  -2  -3 -13 3789.79 269.068   4
  -2   3 -13 3088.81 181.392   4
   2  -3  13 2937.01 313.744   1
  -2  -3 -14 114.578 52.0163   4
  -2   3 -14 109.436 35.3160   4
   2  -3  14 193.680 84.8548   1
  -2  -3 -15 433.546 96.1317   4
   2  -3  15 463.933 137.392   1
  -2  -3 -16-16.2293 34.9415   4
   2  -3  16-58.4843 63.6899   1
  -2  -3 -17 293.858 85.2566   4
   2  -3  17 139.182 81.1481   1
   2  -3  17 66.9769 48.8218   6
   2  -3  18 212.029 89.3403   6
   2  -3  18 194.234 105.139   1
   2  -3  19 1497.73 277.847   1
   2  -3  20-107.244 82.0901   1
   2   4 -21 574.970 169.140   4
  -2  -4  20 163.480 97.0881   1
   2   4 -20 65.5543 61.9454   4
  -2   4  20 332.126 146.732   1
   2  -4 -20 277.712 109.786   4
  -2  -4  19 260.066 121.421   1
   2   4 -19-75.6478 64.0347   4
   2  -4 -19 155.525 86.1562   4
  -2   4  19-60.6403 63.9520   1
   2  -4 -18 1142.09 209.178   4
  -2   4  18 988.623 220.332   1
  -2  -4  18 1116.16 237.932   1
   2   4 -18 892.946 197.745   4
   2  -4 -17 726.847 165.313   4
  -2  -4  17 738.370 191.538   1
  -2   4  17 523.105 101.968   5
   2   4 -17 806.781 177.315   4
  -2   4  17 739.410 191.133   1
  -2  -4  16 68.1768 77.2934   1
  -2   4  16 62.8756 41.7939   5
   2  -4 -16 158.845 78.8110   4
   2   4 -16 86.3985 67.9536   4
  -2   4  16 72.0839 57.9513   1
  -2   4  15 2005.28 200.236   5
  -2   4  15 2214.75 302.514   1
   2  -4 -15 2594.23 290.690   4
  -2  -4  15 2350.76 314.451   1
   2   4 -15 2463.48 289.691   4
   2   4 -14 644.572 144.695   4
  -2   4  14 802.281 171.896   1
  -2   4  14 595.239 112.805   5
  -2  -4  14 593.958 149.356   1
   2  -4 -14 649.086 147.632   4
  -2   4  13 878.339 132.853   5
  -2   4  13 1280.49 210.316   1
   2  -4 -13 1145.71 184.937   4
  -2  -4  13 1416.36 229.504   1
   2   4 -13 1234.57 194.133   4
   2   4 -12 2106.03 142.517   5
  -2  -4  12 2304.06 273.511   1
   2   4 -12 2355.67 262.456   4
  -2   4  12 1884.05 246.544   1
  -2   4  12 1721.65 182.892   5
   2  -4 -12 2136.81 238.455   4
   2   4 -11 1746.39 124.471   6
   2  -4 -11 1624.62 202.017   4
   2   4 -11 1550.43 126.492   5
  -2   4  11 1664.93 216.107   1
  -2   4  11 1282.55 157.532   5
  -2  -4  11 1735.58 224.252   1
   2   4 -11 1755.69 216.918   4
   2   4 -10 199.299 46.8975   6
   2   4 -10 95.2649 35.0143   5
   2  -4 -10 245.178 84.1616   1
  -2  -4  10 113.712 52.3471   1
   2  -4 -10 165.863 68.1202   4
  -2   4  10 228.408 64.8304   5
  -2   4  10 160.324 71.9276   1
   2   4  -9 40.7060 19.7885   5
   2  -4  -9 165.295 63.9088   5
   2  -4  -9 116.475 46.7700   1
  -2   4   9 81.6462 49.8853   1
   2   4  -9 108.073 50.2226   1
  -2  -4   9 64.1410 48.7866   1
  -2   4   9 70.9601 41.3804   5
   2  -4  -9 87.3884 51.8441   4
   2  -4  -8 10697.5 468.139   3
  -2  -4   8 12192.9 520.096   1
   2   4  -8 10827.3 379.257   5
   2  -4  -8 11599.5 443.962   5
  -2   4   8 11672.5 455.551   5
   2   4  -8 11222.3 492.903   1
  -2   4   8 12276.9 511.520   1
   2  -4  -8 12353.8 506.387   4
   2  -4  -8 11861.6 501.677   1
   2  -4  -7 14125.1 538.600   3
   2  -4  -7 15422.0 507.658   5
   2  -4  -7 15767.8 555.394   1
   2   4  -7 15295.4 464.673   5
   2  -4  -7 16657.7 563.748   4
  -2   4   7 15614.1 526.830   5
  -2  -4   7 15954.3 573.037   1
   2   4  -7 15104.7 556.554   1
  -2   4   7 16130.9 553.984   1
   2  -4  -6 13714.9 342.184   6
   2  -4  -6 12875.9 515.156   3
   2   4  -6 12009.9 416.796   5
  -2   4   6 12998.8 473.080   5
   2  -4  -6 13251.3 460.138   5
  -2  -4   6 13786.7 506.556   1
  -2   4   6 13185.0 466.806   1
   2  -4  -6 13342.4 470.932   1
   2   4  -6 12655.2 485.193   1
   2  -4  -6 14015.3 498.048   4
   2  -4  -5 1991.57 130.880   6
   2  -4  -5 2189.30 209.203   3
   2  -4  -5 1974.77 168.381   5
  -2  -4   5 2432.23 197.869   1
  -2   4   5 2141.30 183.061   5
  -2   4   5 1995.63 162.218   1
   2   4  -5 2156.15 186.311   1
   2  -4  -5 2293.03 185.745   4
   2  -4  -5 2152.86 170.122   1
  -2  -4   4 2362.99 186.043   1
   2  -4  -4 2075.11 151.740   1
   2   4  -4 2236.21 181.055   1
   2  -4  -4 2331.80 219.513   3
  -2   4   4 2161.67 184.511   5
  -2   4   4 1985.10 145.992   1
   2  -4  -4 2174.28 172.885   4
  -2   4   4 1896.24 160.416   4
  -2   4   3 4714.84 270.643   5
   2  -4  -3 5655.54 333.104   3
  -2  -4   3 5251.90 260.854   1
   2  -4  -3 4503.07 200.434   1
   2  -4  -3 5249.84 253.245   4
  -2   4   3 4468.22 231.647   4
   2   4  -3 4850.30 258.833   1
  -2   4   2 812.101 110.667   5
   2  -4  -2 772.708 69.4274   1
   2   4  -2 911.371 108.311   1
   2  -4  -2 695.612 97.6345   2
   2  -4  -2 977.431 138.488   3
  -2   4   2 827.242 89.3413   4
  -2  -4   2 802.003 97.8642   1
   2  -4  -2 823.891 92.7428   4
   2  -4  -1 5540.05 328.017   3
  -2   4   1 4818.27 271.708   5
   2  -4  -1 4203.52 133.821   1
  -2  -4   1 5115.50 237.121   1
   2  -4  -1 4969.85 263.711   2
  -2   4   1 4671.79 200.020   4
   2  -4  -1 5253.84 220.238   4
  -2  -4   0 5860.59 255.202   1
  -2   4   0 6644.59 318.384   5
   2  -4   0 6716.08 307.927   2
  -2  -4   0 6167.86 284.043   7
   2  -4   0 6359.01 222.856   4
   2  -4   0 6493.78 361.218   3
   2  -4   0 6229.54 179.011   7
  -2   4   0 5782.76 203.354   4
   2  -4   1 2857.99 236.386   3
  -2   4  -1 2860.34 207.862   5
  -2  -4  -1 2548.02 170.271   1
   2   4   1 2813.94 199.353   7
   2   4   1 2675.60 185.906   2
   2  -4   1 2620.74 117.980   4
   2  -4   1 2951.88 202.367   2
   2  -4   1 2156.89 92.0858   7
  -2  -4  -1 2663.16 185.812   7
   2   4   2 1053.50 112.108   2
  -2   4  -2 1230.10 144.091   5
  -2  -4  -2 920.405 113.411   7
   2   4   2 939.453 95.1687   4
   2  -4   2 760.265 49.4084   4
  -2   4  -2 699.046 50.5902   1
   2  -4   2 1013.82 139.675   3
   2  -4   2 717.250 52.7866   7
   2  -4   2 746.535 54.7470   1
   2   4   2 1080.16 124.631   7
  -2   4  -3 1915.74 107.024   1
   2  -4   3 1923.29 164.165   5
  -2   4  -3 2005.21 179.014   5
  -2  -4  -3 2092.91 167.403   7
  -2  -4  -3 2018.23 163.210   2
   2   4   3 2140.41 143.926   4
   2  -4   3 2101.74 199.702   3
  -2   4  -3 1808.50 90.7196   7
   2  -4   3 1867.45 108.210   1
   2   4   3 2176.48 180.117   7
   2  -4   3 1680.60 88.4221   7
   2   4   3 2146.38 159.611   2
   2  -4   4 38.7590 17.1949   7
   2   4   4 65.2749 34.8314   7
   2  -4   4 31.2462 14.2099   1
   2  -4   4 19.6713 29.7816   3
  -2   4  -4 38.1448 17.7280   1
   2  -4   4 23.0670 25.9424   5
   2   4   4 53.6251 23.0588   4
  -2  -4  -4 29.3263 23.0793   2
  -2  -4  -4 39.7910 24.8827   7
  -2   4  -4 25.5679 13.0945   7
   2  -4   5 724.907 101.677   5
   2  -4   5 780.522 94.5091   1
   2  -4   5 785.642 120.371   3
  -2  -4  -5 710.998 98.8967   2
  -2   4  -5 738.386 86.8844   1
   2   4   5 769.527 88.7803   4
  -2   4  -5 639.039 68.5541   7
  -2  -4  -5 852.433 123.629   1
   2   4   5 863.406 119.157   7
  -2  -4  -5 787.123 112.482   7
   2  -4   6 488.170 81.8752   1
   2  -4   6 458.819 82.1167   5
  -2   4  -6 535.705 81.5804   1
  -2  -4  -6 605.687 83.1576   4
   2   4   6 558.845 77.7564   4
   2  -4   6 497.465 97.4974   3
  -2  -4  -6 610.578 102.269   7
  -2   4  -6 457.553 67.0273   7
   2   4   6 466.314 92.4815   7
   2  -4   7 3158.22 239.056   3
   2  -4   7 3354.26 224.716   5
  -2  -4  -7 3861.86 220.766   4
   2   4   7 3686.62 210.375   4
   2  -4   7 3559.87 241.659   1
  -2   4  -7 3326.55 220.267   1
  -2   4  -7 3194.20 194.707   7
  -2  -4  -7 3954.63 273.614   7
   2   4   7 3771.35 272.097   7
  -2  -4  -8-5.55324 18.7155   1
   2  -4   8 20.1432 23.7836   1
   2  -4   8 46.0744 29.4702   3
  -2   4  -8 3.92080 12.5696   1
   2  -4   8 17.3765 27.0533   5
  -2  -4  -8 42.5418 30.9412   4
  -2  -4  -8 59.3159 40.6080   7
   2   4   8 1.33388 14.3488   4
   2   4   8 7.57036 21.4704   7
  -2   4  -8 23.8129 25.2848   7
  -2  -4  -9 2236.26 205.298   2
  -2  -4  -9 2772.16 202.455   4
  -2   4  -9 1857.44 80.9059   4
   2   4   9 2474.98 192.477   4
   2  -4   9 2300.73 222.762   1
  -2  -4  -9 2518.58 253.511   1
   2  -4   9 2166.80 182.012   5
   2  -4   9 1647.20 167.996   3
   2   4   9 2244.76 229.651   7
  -2   4  -9 2133.75 186.263   7
  -2  -4 -10 1437.09 148.459   3
  -2   4 -10 1364.87 173.140   1
   2  -4  10 1251.24 139.841   5
  -2  -4 -10 1771.70 174.188   4
  -2   4 -10 1294.96 83.2370   4
   2  -4  10 1422.88 185.307   1
  -2   4 -10 1335.89 160.890   7
   2   4  10 1624.57 164.835   4
   2   4  10 1456.07 198.246   7
   2   4  11 9094.79 413.545   4
   2  -4  11 7145.22 340.701   5
  -2  -4 -11 10402.7 448.879   4
  -2   4 -11 7721.76 245.246   4
   2  -4  11 8350.79 479.799   1
  -2  -4 -11 8359.66 353.676   3
  -2   4 -11 7243.64 398.431   7
   2   4  11 9325.77 504.771   7
  -2   4 -12 3162.55 271.561   7
  -2  -4 -12 4033.26 232.806   3
   2  -4  12 3205.54 222.014   5
   2   4  12 3896.37 279.116   4
  -2  -4 -12 4694.23 304.908   4
  -2   4 -12 3501.98 174.681   4
   2  -4  12 3434.64 320.679   1
   2   4  12 3991.48 342.863   7
   2   4  13 37.4880 28.9956   7
   2  -4  13 155.227 45.9670   5
   2  -4  13 51.8122 49.7047   1
  -2  -4 -13 224.301 66.8160   4
  -2   4 -13 139.810 40.8618   4
  -2  -4 -14 45.5034 22.1130   4
  -2   4 -14 57.5919 24.5446   4
   2  -4  14 35.6632 44.1826   1
  -2  -4 -15 156.215 64.5164   4
   2  -4  15 100.866 68.6683   1
   2  -4  16-24.5423 36.3274   6
  -2  -4 -16 23.1951 29.1630   4
  -2  -4 -17 1937.33 220.808   4
   2  -4  17 1919.31 293.130   1
   2  -4  17 1783.64 234.722   6
   2  -4  18-121.314 66.8343   6
   2  -4  18 116.566 85.6077   1
   2  -4  19 152.025 99.3572   1
   2  -4  20 613.145 183.097   1
   2   5 -21 912.217 217.543   4
  -2  -5  20 222.270 117.202   1
   2  -5 -20-13.2596 38.4630   4
  -2   5  20 25.7006 49.5877   1
   2   5 -20-206.717 103.775   4
  -2   5  19 330.788 131.092   1
   2  -5 -19 227.704 99.2007   4
   2   5 -19 319.879 121.469   4
  -2  -5  19 290.938 130.612   1
   2   5 -18 1296.13 231.518   4
  -2   5  18 1034.49 230.851   1
   2  -5 -18 1186.05 211.551   4
  -2  -5  18 1113.46 241.217   1
   2   5 -17 432.073 144.620   4
  -2  -5  17 460.083 163.417   1
  -2   5  17 554.315 155.481   1
   2  -5 -17 627.081 150.860   4
  -2   5  17 439.168 99.3128   5
   2   5 -16 41.4444 49.6578   4
  -2  -5  16-19.0985 31.5830   1
  -2   5  16 33.7331 33.0068   5
  -2   5  16 51.6264 34.6526   1
   2  -5 -16 32.3574 47.8093   4
  -2   5  15 268.744 78.6726   5
  -2  -5  15 267.662 112.498   1
   2   5 -15 349.392 113.818   4
  -2   5  15 278.880 111.235   1
   2  -5 -15 274.942 105.279   4
   2   5 -14 354.171 115.818   4
  -2   5  14 346.104 125.311   1
  -2   5  14 410.848 92.8113   5
  -2  -5  14 338.711 127.732   1
   2  -5 -14 346.073 100.787   4
  -2   5  13 873.714 170.322   1
   2   5 -13 974.786 175.523   4
  -2   5  13 817.735 130.739   5
  -2  -5  13 732.211 162.065   1
   2  -5 -13 823.413 153.213   4
  -2   5  12 2658.89 235.305   5
   2   5 -12 2851.62 158.053   5
  -2  -5  12 3068.36 318.641   1
  -2   5  12 2787.80 293.773   1
   2  -5 -12 3450.97 307.542   4
   2   5 -12 3178.34 305.970   4
   2   5 -11 105.403 40.5929   6
  -2   5  11 275.586 84.1746   5
   2   5 -11 18.1579 18.0173   5
  -2  -5  11 167.046 81.8542   1
  -2   5  11 187.424 77.4177   1
   2  -5 -11 157.216 68.4244   4
  -2   5  10 37.8765 36.3547   1
   2   5 -10 223.589 57.2826   6
   2   5 -10 76.5742 31.6550   5
  -2   5  10 105.594 52.1243   5
   2  -5 -10 94.0914 49.8439   4
  -2  -5  10 73.4101 45.1661   1
   2  -5 -10 59.1309 38.5952   3
   2  -5  -9 53.5715 32.3725   7
  -2   5   9 136.482 56.1626   1
   2  -5  -9 35.6266 31.3540   3
  -2   5   9 59.8863 24.1507   5
   2  -5  -9 73.7233 44.6776   1
  -2  -5   9 57.3013 44.9289   1
   2   5  -9 24.8125 20.4131   5
   2  -5  -9 77.0549 32.6964   4
   2  -5  -8 4044.74 277.186   7
   2  -5  -8 4018.84 290.169   3
  -2  -5   8 4085.61 305.589   1
  -2   5   8 3773.33 264.040   5
   2  -5  -8 4124.94 268.167   5
  -2   5   8 4098.46 290.697   1
   2   5  -8 3899.92 294.134   1
   2  -5  -8 4462.46 303.860   4
   2   5  -8 3470.21 212.152   5
   2  -5  -8 4201.95 298.371   1
  -2  -5   7 1137.20 154.079   1
   2  -5  -7 1299.89 166.839   3
  -2   5   7 1491.24 160.948   5
   2  -5  -7 1283.38 157.118   4
   2  -5  -7 1405.51 151.785   5
  -2   5   7 1139.96 144.243   1
   2   5  -7 1051.83 118.120   5
   2   5  -7 1305.82 163.152   1
   2  -5  -7 1341.68 158.825   1
  -2  -5   6 900.294 131.800   1
   2  -5  -6 1252.83 103.350   6
   2  -5  -6 1171.37 160.854   3
   2  -5  -6 1240.72 145.106   5
   2  -5  -6 1084.82 135.865   1
  -2   5   6 940.560 125.222   1
   2  -5  -6 1028.87 135.662   4
  -2   5   6 1261.51 148.992   5
   2   5  -6 830.596 125.510   1
   2   5  -5 1067.12 136.291   1
   2  -5  -5 1067.96 100.146   6
   2  -5  -5 1156.52 156.653   3
   2  -5  -5 1056.84 128.804   5
   2  -5  -5 1063.92 123.187   1
  -2  -5   5 1109.30 137.963   1
  -2   5   5 1110.12 136.355   5
   2  -5  -5 1333.91 147.686   4
   2  -5  -4 3389.95 187.458   6
   2  -5  -4 3084.16 192.449   1
   2   5  -4 3193.09 227.912   1
   2  -5  -4 3228.40 261.094   3
  -2  -5   4 3122.09 221.610   1
   2  -5  -4 3431.30 223.257   4
  -2   5   4 3192.25 208.497   4
  -2   5   4 2980.53 225.622   5
   2  -5  -3 9455.44 334.532   6
   2  -5  -3 9373.23 447.287   3
   2  -5  -3 8915.72 357.256   2
   2   5  -3 9237.97 389.038   1
  -2  -5   3 9817.63 378.173   1
   2  -5  -3 9981.03 366.644   4
   2  -5  -3 8973.99 306.998   1
  -2   5   3 8815.47 337.006   4
  -2   5   3 9441.91 395.039   5
   2  -5  -2 221.423 45.6899   1
  -2   5   2 234.977 54.0959   4
   2  -5  -2 235.758 74.6666   3
  -2   5   2 484.611 97.9458   5
  -2  -5   2 158.425 46.9891   1
   2  -5  -2 154.041 53.5231   2
   2   5  -2 150.689 43.6441   1
   2  -5  -2 264.554 59.7160   4
  -2   5   1 27434.2 571.684   4
   2  -5  -1 31695.9 851.244   3
   2  -5  -1 31306.1 719.126   2
   2  -5  -1 26081.7 485.789   1
   2  -5  -1 30163.9 604.033   4
  -2  -5   1 30186.2 698.553   7
  -2   5   1 30798.0 741.779   5
  -2  -5   1 29966.5 670.293   1
   2  -5   0 10235.8 468.590   3
   2  -5   0 9390.16 209.577   1
  -2   5   0 10460.4 408.468   5
  -2   5   0 9177.82 274.636   4
   2  -5   0 10047.0 387.390   2
  -2   5   0 9104.25 355.109   2
  -2  -5   0 10028.9 375.518   7
  -2  -5   0 9870.19 358.253   1
   2  -5   0 9813.12 285.679   4
   2  -5   0 9203.43 208.954   7
  -2   5  -1 121.744 27.1981   4
   2  -5   1 111.445 20.4015   1
  -2  -5  -1 111.717 44.4703   1
   2  -5   1 160.986 61.4515   3
  -2   5  -1 143.421 47.4163   5
  -2   5  -1 148.236 51.9655   2
   2   5   1 151.352 45.1215   2
   2  -5   1 154.576 30.4163   4
  -2  -5  -1 86.5218 37.8508   7
   2  -5   2 1062.53 70.1354   1
  -2   5  -2 911.773 66.7991   1
  -2   5  -2 1097.54 132.393   5
   2  -5   2 1056.81 121.859   5
   2   5   2 1104.64 114.537   2
  -2   5  -2 954.139 118.342   2
   2   5   2 1099.89 109.243   4
   2  -5   2 895.748 57.4606   4
  -2  -5  -2 1046.44 121.511   7
  -2   5  -2 969.819 62.9797   4
   2  -5   2 1104.65 150.260   3
  -2   5  -3 10621.6 291.189   1
  -2   5  -3 11978.3 452.489   5
   2  -5   3 11608.0 418.846   5
   2   5   3 11163.5 371.731   2
  -2   5  -3 11166.6 420.540   2
   2   5   3 11787.3 381.323   4
  -2  -5  -3 11133.1 413.736   7
   2   5   3 12200.8 454.441   7
   2  -5   3 12297.4 506.166   3
   2  -5   3 11006.1 289.654   1
   2  -5   4 631.198 74.5742   1
   2  -5   4 609.950 94.5259   5
  -2   5  -4 571.141 47.6924   7
  -2  -5  -4 739.939 101.625   2
   2   5   4 868.698 99.1328   4
   2  -5   4 726.629 120.822   3
  -2  -5  -4 705.776 104.409   7
  -2   5  -4 677.001 77.8602   1
   2   5   4 741.088 115.287   7
  -2   5  -4 743.324 113.062   5
   2  -5   5 196.623 65.0795   3
   2  -5   5 130.697 38.3524   1
   2  -5   5 158.583 48.1951   5
  -2  -5  -5 166.415 51.2900   2
  -2   5  -5 120.750 37.0175   1
   2   5   5 113.221 36.2049   4
  -2   5  -5 156.342 31.6201   7
  -2  -5  -5 143.673 50.7794   7
   2   5   5 163.870 55.9305   7
   2  -5   6 1154.68 131.531   5
   2  -5   6 1091.20 122.887   1
  -2  -5  -6 1371.79 132.012   4
  -2   5  -6 1109.09 119.741   1
  -2  -5  -6 317.761 70.6663   2
   2   5   6 1408.92 131.046   4
   2  -5   6 1254.49 159.672   3
  -2  -5  -6 1381.34 154.677   7
  -2   5  -6 1180.90 99.3366   7
   2   5   6 1357.54 159.168   7
   2  -5   7 1296.79 159.025   3
   2  -5   7 1171.72 131.840   5
   2   5   7 1324.63 131.716   4
  -2   5  -7 1348.85 141.042   1
  -2  -5  -7 1495.92 143.545   4
  -2  -5  -7 1700.12 200.222   1
  -2  -5  -7 1511.67 170.430   7
  -2   5  -7 1170.06 113.683   7
   2  -5   7 1250.66 141.178   1
   2   5   7 1434.08 171.680   7
   2  -5   8 6096.03 347.455   3
   2  -5   8 6261.12 311.711   5
   2   5   8 7402.04 335.215   4
  -2  -5  -8 8369.68 466.209   1
  -2  -5  -8 8201.09 350.504   4
   2  -5   8 6875.45 362.901   1
  -2   5  -8 6470.34 299.014   7
   2   5   8 7704.60 417.051   7
   2   5   9 536.122 110.915   7
   2  -5   9 560.143 91.5691   5
  -2  -5  -9 521.664 101.303   2
  -2  -5  -9 619.368 101.322   4
   2   5   9 526.104 91.6927   4
   2  -5   9 714.430 122.366   1
   2  -5   9 503.381 92.5154   3
  -2   5  -9 491.295 90.1945   7
   2  -5  10 5742.73 324.703   3
  -2  -5 -10 7291.05 384.385   2
  -2   5 -10 6607.75 385.317   1
  -2  -5 -10 8864.62 398.194   4
  -2   5 -10 6130.17 173.443   4
   2  -5  10 6458.85 316.184   5
   2   5  10 7995.32 382.940   4
   2  -5  10 6994.16 411.686   1
  -2   5 -10 6120.21 335.017   7
   2   5  10 7806.57 454.203   7
   2   5  11 205.268 85.7378   7
   2  -5  11 218.196 63.9660   3
   2  -5  11 257.180 84.9903   1
  -2   5 -11 168.861 31.6300   4
   2  -5  11 201.368 52.3192   5
  -2  -5 -11 194.537 65.1643   4
  -2   5 -11 155.454 60.8226   7
   2   5  11 202.848 60.8314   4
   2   5  12 0.64228 36.6715   7
   2  -5  12-9.57929 34.9684   1
  -2   5 -12 29.4255 19.2814   4
  -2  -5 -12 11.8886 15.6189   3
   2  -5  12 13.7050 15.1512   5
  -2  -5 -12 27.0766 20.4205   4
  -2   5 -12-19.9165 26.1402   7
  -2  -5 -13 316.470 62.9684   3
  -2   5 -13 465.151 62.4947   4
  -2  -5 -13 661.543 121.462   4
   2  -5  13 490.305 128.704   1
   2   5  13 456.189 123.935   7
   2   5  14 5336.05 436.440   7
   2  -5  14 4199.10 352.852   6
  -2  -5 -14 5622.85 366.487   4
   2  -5  14 4602.40 403.708   1
   2  -5  15 1860.93 236.741   6
  -2  -5 -15 2436.73 246.405   4
   2  -5  15 2169.01 290.297   1
   2  -5  16 26.1937 25.8849   6
  -2  -5 -16 127.535 66.7677   4
   2  -5  16 135.602 86.0397   1
   2  -5  17 49.4851 50.1520   6
  -2  -5 -17 69.1425 47.2726   4
   2  -5  17 65.8380 55.5858   1
   2  -5  18 93.1785 60.0253   6
   2  -5  18-18.2696 41.7928   1
   2  -5  19-65.3421 63.7668   1
   2  -5  20 1077.73 240.709   1
   2   6 -21 1154.52 244.180   4
   2  -6 -20-2.56011 41.0099   4
  -2   6  20-61.9381 68.6639   1
   2   6 -20-66.8314 66.1485   4
   2   6 -19 397.824 140.198   4
  -2  -6  19 486.127 171.049   1
  -2   6  19 402.184 143.828   1
   2  -6 -19 254.824 109.537   4
   2   6 -18 110.042 73.4813   4
  -2  -6  18 10.5000 32.5421   1
   2  -6 -18 23.4736 42.6962   4
   2   6 -17 1055.75 220.714   4
   2  -6 -17 797.003 171.395   4
  -2  -6  17 806.673 201.966   1
  -2   6  17 566.332 116.120   5
  -2   6  17 853.866 199.886   1
   2   6 -16 7.55892 37.4283   4
  -2  -6  16 61.9349 75.2403   1
  -2   6  16 12.8326 37.6986   5
  -2   6  16 27.0400 48.1244   1
   2  -6 -16 5.48481 60.7904   4
  -2   6  15 48.2353 53.8766   1
  -2   6  15 62.1083 45.3690   5
  -2  -6  15 125.483 77.4781   1
   2   6 -15 57.7881 50.7558   4
   2  -6 -15 21.0749 35.6447   4
  -2   6  14 3.66219 39.8687   5
   2   6 -14 7.68637 44.9027   4
  -2  -6  14 27.4734 31.5000   1
  -2   6  14 25.4005 35.5205   1
   2  -6 -14 20.4942 31.0491   4
   2   6 -13 178.007 81.9474   4
  -2   6  13 206.722 71.4841   5
  -2  -6  13 49.7124 48.5163   1
  -2   6  13 223.906 96.4999   1
   2  -6 -13 133.005 64.9239   4
  -2   6  12 4003.71 301.134   5
   2   6 -12 3822.18 178.217   5
   2   6 -12 4216.21 248.029   6
  -2   6  12 3977.81 355.090   1
   2  -6 -12 4179.34 339.066   4
  -2  -6  12 4036.62 364.376   1
  -2  -6  11 1778.07 233.402   1
   2  -6 -11 1792.20 197.896   3
   2   6 -11 1956.35 139.910   5
  -2   6  11 1929.18 205.667   5
   2   6 -11 2265.68 185.835   6
  -2   6  11 2122.74 248.227   1
   2  -6 -11 2076.16 236.334   4
   2   6 -10 145.307 51.5512   6
   2  -6 -10 87.7952 57.8224   3
   2   6 -10 81.9103 32.0671   5
  -2   6  10 121.295 69.8787   1
  -2   6  10 45.8565 42.1846   5
  -2  -6  10 16.9513 26.1994   1
   2  -6 -10 131.767 59.0979   4
   2  -6  -9 3693.57 289.871   3
  -2  -6   9 3678.97 309.582   1
   2   6  -9 3506.35 210.613   5
  -2   6   9 3920.30 304.919   1
   2  -6  -9 4138.19 303.482   4
   2  -6  -9 3795.66 286.273   7
  -2   6   9 4005.97 287.163   5
   2  -6  -9 4203.21 320.744   1
   2  -6  -8 21.7205 25.5834   7
   2   6  -8 14.6255 25.5264   1
   2  -6  -8 13.9718 38.4049   3
   2   6  -8 59.1950 32.6050   5
   2  -6  -8-87.1310 46.3872   1
  -2   6   8 48.3507 50.2030   5
  -2   6   8-38.3861 51.8984   1
  -2  -6   8-20.5750 42.4000   1
   2  -6  -8-15.1680 24.9146   4
   2  -6  -7 11659.7 493.482   1
  -2   6   7 10023.3 443.531   4
   2  -6  -7 10594.5 497.094   3
  -2   6   7 11424.4 475.451   5
   2  -6  -7 10986.3 447.498   5
  -2  -6   7 10827.6 490.807   1
   2  -6  -7 11936.3 486.086   4
   2  -6  -7 10253.4 432.775   7
   2   6  -7 10441.1 487.880   1
   2   6  -6 4143.93 293.367   1
   2  -6  -6 4427.02 315.991   3
  -2  -6   6 4227.14 290.955   1
  -2   6   6 3997.26 272.285   5
   2  -6  -6 4169.69 274.662   1
   2  -6  -6 4079.15 264.187   5
   2  -6  -6 4561.95 286.520   4
  -2   6   6 4076.80 265.630   4
   2  -6  -6 3900.90 247.177   7
   2  -6  -5 2197.72 221.454   3
   2   6  -5 2046.39 198.364   1
   2  -6  -5 2260.22 192.842   5
  -2   6   5 2415.47 208.204   5
  -2  -6   5 2187.13 197.990   1
   2  -6  -5 2488.22 160.210   6
   2  -6  -5 2407.31 203.079   4
   2  -6  -5 2175.15 183.922   1
   2  -6  -5 2080.75 167.296   7
  -2   6   4-14.4964 18.1514   4
   2  -6  -4-1.05804 15.8306   7
   2  -6  -4-2.11198 14.8608   1
   2  -6  -4 5.99940 26.0972   6
   2   6  -4-3.96874 27.1932   1
   2  -6  -4-31.5255 30.8436   3
  -2   6   4 17.7342 30.9913   5
  -2  -6   4 2.25575 19.3456   1
   2  -6  -4-3.57329 18.2988   4
  -2  -6   3 5749.96 300.790   1
   2   6  -3 5734.61 319.626   1
   2  -6  -3 6034.30 275.239   6
   2  -6  -3 5528.61 235.718   7
   2  -6  -3 6012.01 371.339   3
  -2   6   3 5685.77 273.225   4
   2  -6  -3 5646.44 283.828   2
   2  -6  -3 6259.99 289.956   4
   2  -6  -3 5957.31 262.707   1
  -2   6   3 5874.18 317.725   5
  -2  -6   2 1404.45 142.926   1
   2  -6  -2 1339.91 131.951   6
  -2   6   2 1068.73 133.318   5
  -2   6   2 1230.82 116.550   4
   2  -6  -2 1083.29 126.572   2
   2   6  -2 1522.10 159.520   1
   2  -6  -2 1515.63 189.154   3
   2  -6  -2 1393.86 127.323   4
   2  -6  -2 1152.28 101.994   1
   2  -6  -2 1123.84 92.6061   7
   2  -6  -1 27436.9 657.058   6
   2  -6  -1 26426.1 811.134   3
  -2   6   1 26484.8 695.964   5
  -2  -6   1 25481.7 647.936   1
   2  -6  -1 23518.6 482.793   1
   2  -6  -1 27303.2 575.945   4
   2  -6  -1 26532.2 656.836   2
  -2   6   1 24825.7 549.540   4
  -2  -6   1 26733.3 668.418   7
   2  -6  -1 24029.9 445.085   7
   2  -6   0 4304.27 253.770   6
   2  -6   0 4216.46 158.352   1
   2  -6   0 4866.91 331.362   3
  -2   6   0 4384.10 265.970   5
  -2  -6   0 4325.49 252.132   7
   2  -6   0 4514.94 252.932   2
  -2   6   0 4069.79 234.120   2
  -2   6   0 3948.37 183.720   4
   2  -6   0 4205.87 189.201   4
  -2  -6   0 4461.42 252.125   1
   2  -6   0 2971.55 105.965   7
  -2  -6  -1 922.744 115.719   1
   2  -6   1 1123.12 157.647   3
  -2   6  -1 884.851 111.421   2
   2   6   1 977.133 111.491   2
   2   6   1 956.717 112.002   4
   2  -6   1 872.549 75.0704   4
   2  -6   1 992.159 71.7206   1
  -2   6  -1 883.084 76.9394   4
  -2   6  -1 1010.46 126.086   5
  -2  -6  -1 868.287 112.314   7
   2  -6   2 4624.69 319.003   3
  -2   6  -2 4242.26 260.724   5
   2  -6   2 3989.95 153.783   1
   2  -6   2 3792.83 136.493   4
   2   6   2 4202.19 220.878   2
  -2   6  -2 3450.19 225.318   2
   2   6   2 4407.71 233.739   4
  -2  -6  -2 4131.56 247.841   7
  -2   6  -2 3809.92 141.243   4
   2  -6   3 740.579 73.6470   1
   2  -6   3 975.429 146.378   3
  -2   6  -3 761.153 112.545   5
   2   6   3 728.896 88.6695   2
   2  -6   3 153.204 47.5863   5
   2   6   3 920.741 108.014   4
  -2   6  -3 802.823 82.0149   1
  -2  -6  -3 753.474 111.456   7
  -2   6  -3 645.603 48.0624   4
  -2   6  -3 657.961 104.149   2
  -2   6  -4 7677.28 287.701   1
   2  -6   4 7806.04 413.824   3
  -2   6  -4 7810.02 371.498   5
  -2   6  -4 8170.64 381.770   2
   2   6   4 8524.64 337.051   4
  -2  -6  -4 7837.01 363.341   7
   2   6   4 9001.59 404.923   7
   2  -6   4 7195.87 266.599   1
  -2   6  -5 3307.07 240.593   5
   2  -6   5 2310.67 184.201   5
   2  -6   5 3198.14 193.527   1
  -2  -6  -5 3445.63 217.227   2
   2   6   5 3488.71 215.426   4
  -2   6  -5 2511.99 110.830   7
  -2   6  -5 3194.51 197.518   1
   2   6   5 3641.62 261.271   7
   2  -6   5 3416.94 266.685   3
  -2  -6  -5 3608.66 252.100   7
   2  -6   6 2703.97 193.435   1
   2  -6   6 2983.36 249.346   3
   2  -6   6 2261.94 180.821   5
  -2  -6  -6 2830.17 231.812   7
  -2  -6  -6 2901.09 202.287   2
  -2  -6  -6 3135.24 210.573   4
   2   6   6 3200.11 210.711   4
  -2  -6  -6 3385.03 286.584   1
  -2   6  -6 2604.65 190.808   1
  -2   6  -6 2345.42 132.053   7
   2   6   6 3177.30 253.258   7
   2  -6   7 678.042 116.807   3
   2  -6   7 606.017 93.7261   5
   2   6   7 1039.48 152.983   7
  -2  -6  -7 1122.31 127.694   4
  -2   6  -7 831.160 113.972   1
   2   6   7 931.863 116.875   4
  -2  -6  -7 1196.45 175.801   1
   2  -6   7 704.287 107.884   1
  -2   6  -7 682.555 82.6055   7
   2   6   8 229.812 75.3487   7
   2  -6   8 231.856 69.4626   3
   2  -6   8 211.348 61.4744   1
   2  -6   8 140.024 41.1556   5
  -2  -6  -8 223.902 60.9907   4
   2   6   8 174.465 52.9699   4
  -2   6  -8 189.524 49.3458   7
   2  -6   9 2261.89 220.797   1
   2  -6   9 1882.76 195.894   3
   2   6   9 2651.14 259.674   7
   2  -6   9 1990.12 169.449   5
  -2  -6  -9 2446.76 206.097   2
  -2  -6  -9 3051.73 231.164   4
  -2   6  -9 2104.65 207.259   1
   2   6   9 2631.79 212.837   4
  -2   6  -9 1944.18 169.783   7
   2  -6  10 13199.1 529.733   3
   2  -6  10 13853.4 462.994   5
   2  -6  10 15704.2 625.675   1
  -2  -6 -10 16129.1 569.066   2
  -2   6 -10 15136.4 599.247   1
  -2  -6 -10 20392.9 636.325   4
  -2   6 -10 12694.8 257.363   4
   2   6  10 17878.6 593.325   4
  -2   6 -10 13597.4 501.364   7
   2   6  10 17554.6 700.959   7
   2   6  11 146.122 67.3680   7
  -2  -6 -11 101.950 49.1292   2
   2  -6  11 52.4344 30.0900   6
   2  -6  11 49.7092 39.6155   1
  -2   6 -11 86.6232 20.9153   4
   2  -6  11 77.3907 29.8758   5
  -2  -6 -11 120.174 50.1384   4
   2  -6  11 91.2686 49.8319   3
  -2   6 -11 122.443 49.7463   7
   2  -6  12 50.3655 42.1561   3
   2  -6  12 24.5667 45.5749   6
   2  -6  12 26.7850 48.8704   1
  -2  -6 -12 84.8120 50.5855   2
   2  -6  12 66.3285 24.2864   5
   2   6  12 38.7292 38.9769   7
  -2  -6 -12 70.2776 45.1481   4
  -2   6 -12 29.9869 14.5944   4
  -2   6 -12 20.5520 25.1414   7
   2  -6  13 534.616 123.245   6
  -2  -6 -13 417.840 74.7182   3
   2   6  13 704.493 156.710   7
  -2  -6 -13 759.489 139.800   4
  -2   6 -13 520.758 63.4912   4
   2  -6  13 531.160 130.057   1
   2  -6  14 736.817 161.395   1
   2   6  14 854.298 177.594   7
   2  -6  14 761.414 149.539   6
  -2  -6 -14 1122.29 169.668   4
   2  -6  15 184.281 74.8770   6
   2  -6  15 166.401 80.5578   1
  -2  -6 -15 133.736 63.7420   4
   2  -6  16 76.4168 60.2378   1
   2  -6  16-27.0403 51.3518   6
  -2  -6 -16 32.1863 44.7331   4
   2  -6  17 1043.72 180.726   6
  -2  -6 -17 1304.58 196.512   4
   2  -6  17 1041.51 213.007   1
   2  -6  18 105.277 71.0270   6
   2  -6  18 83.4481 65.7911   1
   2  -6  19 97.3560 73.3658   1
   2  -6  20 173.732 99.7930   1
   2   7 -21 143.311 92.4871   4
   2   7 -20-68.6323 67.7824   4
   2  -7 -20 7.12743 61.7563   4
   2   7 -19 26.3754 39.6469   4
   2  -7 -19 15.3273 48.6411   4
   2   7 -18 13.6744 39.1315   4
  -2  -7  18-104.381 79.9111   1
   2  -7 -18 83.1582 65.1075   4
  -2   7  17 607.758 125.165   5
  -2  -7  17 533.758 167.000   1
   2   7 -17 671.796 169.501   4
   2  -7 -17 901.684 179.488   4
   2   7 -16 109.275 73.5947   4
  -2  -7  16 26.6475 33.9458   1
   2  -7 -16 176.906 72.8623   4
  -2   7  16 90.2047 46.0937   5
   2   7 -15 199.753 93.0417   4
  -2   7  15 219.124 76.4317   5
  -2  -7  15 28.0531 34.6972   1
  -2   7  15 161.159 85.2983   1
   2  -7 -15 191.056 89.6407   4
   2  -7 -14-30.0953 48.8096   4
   2   7 -14 2.03935 41.4869   4
  -2   7  14 9.62995 33.0092   5
  -2  -7  14-46.2483 57.1175   1
  -2   7  13 859.952 147.872   5
  -2  -7  13 821.200 179.153   1
  -2   7  13 820.456 168.908   1
   2  -7 -13 685.069 141.923   4
   2   7 -13 885.741 175.811   4
   2   7 -12 106.881 49.3017   6
   2  -7 -12 117.289 62.3618   3
  -2   7  12 98.7388 59.6499   5
   2   7 -12 2.79891 17.7135   5
  -2  -7  12 56.5251 55.3623   1
   2  -7 -12 152.102 72.5421   4
   2  -7 -11 513.740 114.308   3
  -2   7  11 451.540 105.421   5
   2   7 -11 442.095 66.6589   5
   2   7 -11 765.069 121.226   6
  -2  -7  11 584.487 134.053   1
   2  -7 -11 595.895 123.771   4
   2   7 -10 1840.04 181.355   6
   2  -7 -10 1189.49 167.827   3
   2   7 -10 1307.11 125.036   5
  -2   7  10 1360.16 179.243   5
   2  -7 -10 1624.82 200.937   4
  -2  -7  10 1496.19 215.992   1
   2  -7  -9 581.922 118.896   3
   2  -7  -9 554.881 122.828   1
   2   7  -9 466.106 78.7247   5
  -2   7   9 542.035 116.753   5
   2  -7  -9 587.974 118.243   4
  -2  -7   9 560.162 121.695   1
   2  -7  -8 2569.00 247.946   3
   2   7  -8 2276.88 178.835   5
  -2   7   8 2823.91 248.732   5
  -2  -7   8 2893.95 268.161   1
   2  -7  -8 3114.65 261.896   4
   2  -7  -8 2507.50 223.821   7
   2  -7  -8 2986.72 263.840   1
  -2   7   7 55.0406 37.7415   4
   2  -7  -7 25.1768 22.3376   4
   2  -7  -7-0.15001 26.7276   1
  -2  -7   7-2.20234 26.4810   1
   2  -7  -7 26.2080 25.1740   7
   2   7  -7 10.8723 23.5603   1
   2  -7  -7 70.1476 45.5267   3
  -2   7   7 87.7388 52.0317   5
  -2   7   6 10.6827 16.8640   4
   2  -7  -6 16.0257 17.3662   7
   2  -7  -6 18.3222 30.2442   1
   2   7  -6-14.3815 31.9538   1
  -2  -7   6-0.28914 35.6981   1
  -2   7   6 82.7632 57.8836   5
   2  -7  -6 50.1382 48.7182   5
   2  -7  -6 6.55363 22.3216   4
   2  -7  -6-12.1049 22.1774   3
   2  -7  -5 2465.33 243.318   3
   2  -7  -5 2346.62 203.627   5
  -2   7   5 2457.67 216.348   5
  -2  -7   5 2501.19 216.822   1
   2  -7  -5 2797.04 218.296   4
   2  -7  -5 2510.06 206.607   1
   2   7  -5 2520.13 229.084   1
   2  -7  -5 2359.60 181.829   7
   2  -7  -4 808.898 99.5012   6
   2  -7  -4 788.928 137.849   3
  -2   7   4 772.496 124.646   5
   2  -7  -4 675.472 97.4212   2
   2   7  -4 687.098 116.824   1
   2  -7  -4 723.750 109.081   4
  -2  -7   4 705.129 113.498   1
   2  -7  -4 610.720 95.0473   1
   2  -7  -4 717.618 92.7388   7
   2  -7  -3 10363.9 378.439   6
   2  -7  -3 10443.4 512.461   3
  -2   7   3 10623.8 444.236   5
   2  -7  -3 10304.2 392.700   2
   2  -7  -3 10831.4 400.524   4
   2  -7  -3 9353.24 353.768   1
  -2  -7   3 9918.90 416.369   1
  -2   7   3 9665.64 369.079   4
   2   7  -3 10069.8 451.596   1
   2  -7  -3 9420.97 322.922   7
  -2  -7   2 804.861 112.997   1
   2  -7  -2 694.963 97.0847   6
  -2   7   2 608.796 85.1503   4
   2   7  -2 811.126 122.950   1
   2  -7  -2 689.667 96.9330   2
   2  -7  -2 753.710 98.1677   4
   2  -7  -2 686.517 83.9570   1
  -2   7   2 666.602 109.655   5
   2  -7  -2 674.234 72.3032   7
  -2   7   1 6005.62 322.156   5
   2  -7  -1 6017.13 300.947   6
  -2  -7   1 5439.59 294.828   7
   2  -7  -1 5383.10 222.727   1
  -2  -7   1 5295.31 288.645   1
   2  -7  -1 6086.40 296.538   2
  -2   7   1 5330.51 243.080   4
   2  -7  -1 5934.44 256.771   4
   2  -7  -1 4700.57 170.659   7
  -2   7   0 13672.1 371.488   4
   2  -7   0 15684.9 499.998   6
  -2   7   0 14924.4 513.812   5
   2  -7   0 14899.7 353.474   1
  -2   7   0 13978.5 450.119   2
   2  -7   0 14662.3 379.842   4
  -2  -7   0 14615.4 490.363   1
  -2  -7   0 14637.9 485.074   7
  -2  -7  -1 2735.22 209.536   1
  -2   7  -1 2712.51 197.872   2
  -2   7  -1 2996.39 222.243   5
   2   7   1 2846.33 187.466   2
   2  -7   1 2595.79 139.734   4
   2  -7   1 2976.22 148.010   1
  -2  -7  -1 2710.04 206.187   7
  -2   7  -1 2670.53 147.344   4
   2   7   1 3248.17 214.606   4
  -2  -7  -2 457.897 90.1963   7
  -2   7  -2 526.930 94.1570   5
   2   7   2 514.825 77.7727   2
  -2   7  -2 504.200 93.1401   2
   2  -7   2 571.713 65.6013   1
   2  -7   2 510.807 54.6497   4
   2   7   2 667.726 98.9559   4
  -2   7  -2 503.279 57.2925   4
  -2   7  -3 4414.78 277.566   5
   2  -7   3 4281.20 195.468   1
  -2   7  -3 4694.12 280.875   2
   2   7   3 4287.39 217.572   2
   2   7   3 5244.69 282.330   4
  -2   7  -3 3809.04 198.788   1
  -2  -7  -3 4473.61 276.590   7
  -2   7  -3 4068.23 151.015   4
  -2   7  -4 236.274 30.1349   4
   2  -7   4 324.298 88.2036   3
  -2   7  -4 200.890 61.6018   5
  -2   7  -4 271.627 75.0587   2
   2   7   4 358.401 72.3977   4
   2  -7   4 285.544 53.6353   1
  -2  -7  -4 286.747 72.2491   7
  -2   7  -4 273.462 54.6397   1
  -2   7  -5 794.249 102.220   1
   2  -7   5 555.774 81.7188   1
  -2   7  -5 582.686 103.308   5
   2  -7   5 651.646 123.631   3
  -2   7  -5 446.984 35.0126   7
  -2  -7  -5 774.048 119.514   7
   2   7   5 975.799 139.424   7
   2   7   5 703.415 100.611   4
   2  -7   6 3645.00 285.985   3
  -2   7  -6 3711.54 263.847   5
  -2   7  -6 2885.67 130.872   7
  -2  -7  -6 4025.11 238.846   2
  -2  -7  -6 4218.15 251.216   4
   2  -7   6 3763.36 282.830   6
   2   7   6 3902.84 243.138   4
  -2  -7  -6 4605.62 347.185   1
   2   7   6 4096.11 297.253   7
  -2   7  -6 3786.70 241.319   1
   2  -7   6 3701.58 227.000   1
   2   7   7 214.757 77.6327   7
   2  -7   7 168.326 54.6461   1
   2  -7   7 126.795 57.9874   3
   2  -7   7 96.7077 31.8219   6
  -2  -7  -7 163.710 51.7106   4
  -2  -7  -7 218.768 78.6571   1
   2  -7   7-11.7274 18.7226   5
   2   7   7 172.975 56.9810   4
  -2   7  -7 113.885 31.6498   7
  -2   7  -7 137.426 49.4679   1
   2  -7   8 778.488 138.287   6
   2  -7   8 869.974 138.063   3
   2  -7   8 893.390 130.460   1
  -2  -7  -8 1259.94 146.531   4
   2   7   8 1034.26 131.209   4
  -2   7  -8 808.663 94.6391   7
   2   7   8 977.321 155.452   7
   2  -7   9 1560.42 198.633   6
   2  -7   9 1568.36 184.137   1
   2  -7   9 657.219 97.0888   5
   2  -7   9 1196.71 162.481   3
  -2  -7  -9 1815.30 182.772   4
  -2   7  -9 1347.72 168.443   1
   2   7   9 1767.18 180.013   4
  -2   7  -9 1303.65 134.294   7
   2   7   9 1881.37 221.809   7
   2  -7  10 4876.55 327.871   3
   2  -7  10 4962.33 263.470   5
   2  -7  10 6079.06 398.319   6
  -2  -7 -10 6356.84 342.440   2
   2  -7  10 6419.28 395.330   1
  -2   7 -10 5280.66 294.903   7
  -2   7 -10 4867.15 144.360   4
  -2  -7 -10 7794.55 396.273   4
  -2   7 -10 4828.09 138.446   4
  -2   7 -10 5552.49 360.280   1
   2   7  10 7447.52 455.637   7
   2  -7  11 4819.35 361.027   6
   2  -7  11 3807.85 285.875   3
  -2   7 -11 3918.93 268.443   7
   2  -7  11 3772.16 223.856   5
  -2  -7 -11 5049.45 318.931   2
  -2   7 -11 3730.53 141.315   4
  -2  -7 -11 6294.82 371.476   4
   2   7  11 5462.37 407.661   7
  -2   7 -11 3977.57 142.511   4
   2  -7  11 4826.63 360.084   1
   2   7  12 76.1206 59.3199   7
   2  -7  12 3.01695 32.0304   6
   2  -7  12 37.4085 18.6912   3
   2  -7  12-23.8538 29.4722   5
  -2  -7 -12-0.93436 26.2073   2
  -2  -7 -12 46.7132 47.3686   4
   2  -7  12-23.9756 46.5628   1
  -2   7 -12 6.44538 10.0274   4
  -2   7 -12 13.3525 21.4241   7
   2  -7  13 1055.07 177.596   6
  -2  -7 -13 1287.63 177.334   2
  -2  -7 -13 1639.63 203.229   4
   2  -7  13 1036.80 182.339   1
   2   7  13 1538.63 232.158   7
   2  -7  14 69.7502 52.8552   1
   2  -7  14-13.8443 35.2128   6
  -2  -7 -14 49.5547 52.4335   2
  -2  -7 -14 2.69405 31.4418   4
   2   7  14 12.9155 41.4543   7
   2   7  15 78.2261 62.8882   7
   2  -7  15 8.17205 46.4128   1
   2  -7  15 46.3626 28.8627   6
  -2  -7 -15 41.2754 38.7826   2
  -2  -7 -15 38.8124 37.2236   4
   2  -7  16 1117.97 213.902   1
   2  -7  16 954.748 174.811   6
  -2  -7 -16 1401.11 201.888   4
  -2  -7 -17-35.3727 41.5530   4
   2  -7  17-7.70751 31.0400   1
   2  -7  18-11.7542 38.4056   1
   2  -7  18 135.497 75.7110   6
  -2  -7 -18 117.755 57.7342   4
  -2  -7 -19 67.1391 54.7613   2
   2  -7  19 83.5497 68.4451   1
   2  -7  20 15.7348 38.8894   1
   2   8 -20 683.114 185.533   4
   2   8 -19 50.4897 36.7853   4
   2  -8 -19-41.8556 38.6724   4
   2   8 -18 641.223 171.959   4
  -2  -8  18 671.898 190.285   1
   2  -8 -18 605.165 157.978   4
  -2   8  18 455.086 117.396   5
  -2  -8  17 94.3216 78.6727   1
   2   8 -17 11.8060 45.3030   4
   2   8 -16 186.815 84.3866   4
  -2   8  16 200.130 85.0516   5
  -2  -8  16 300.910 121.144   1
   2  -8 -16 159.042 67.5252   4
   2   8 -15 734.855 172.618   4
  -2   8  15 508.704 118.064   5
  -2  -8  15 792.540 183.283   1
   2  -8 -15 755.113 162.425   4
   2   8 -14 170.359 80.6859   4
  -2   8  14 283.053 93.6485   5
  -2  -8  14 237.226 100.819   1
   2  -8 -14 213.291 86.5456   4
   2   8 -13 325.640 80.9749   6
   2  -8 -13 324.263 95.6174   3
  -2   8  13 445.780 109.436   5
  -2  -8  13 349.615 110.781   1
   2  -8 -13 422.193 116.374   4
   2   8 -12 39.9753 36.7792   6
  -2   8  12 6.47499 29.2764   5
  -2  -8  12-35.3368 52.8463   1
   2  -8 -12-10.9820 35.7711   4
   2  -8 -12-17.3089 27.4329   3
   2   8 -12 21.8956 15.9826   5
  -2  -8  11 135.271 62.2433   1
   2   8 -11 241.081 75.5967   6
   2  -8 -11 175.107 73.3060   3
  -2   8  11 181.414 84.3761   5
   2   8 -11 182.979 45.1105   5
   2  -8 -11 177.888 78.2444   4
   2   8 -10 1376.20 169.714   6
   2   8 -10 826.189 101.658   5
  -2   8  10 876.510 148.021   5
   2  -8 -10 807.427 141.744   3
   2  -8 -10 1159.41 172.532   4
  -2  -8  10 1114.23 179.187   1
   2   8  -9 218.488 55.4806   5
  -2   8   9 337.579 101.586   5
   2  -8  -9 168.615 62.7817   3
   2  -8  -9 262.564 80.9111   4
  -2  -8   9 206.240 75.7847   1
   2  -8  -8 1341.92 185.371   3
  -2   8   8 1787.62 211.055   5
  -2  -8   8 1176.27 174.668   1
   2  -8  -8 1679.83 198.497   4
   2  -8  -8 1624.87 200.379   1
   2  -8  -8 1278.23 163.644   7
   2  -8  -7 2740.46 263.161   3
  -2   8   7 3392.20 278.470   5
  -2  -8   7 2999.41 265.996   1
   2  -8  -7 3588.16 273.400   4
   2  -8  -7 3175.59 263.577   1
   2  -8  -7 3043.57 238.234   7
   2   8  -6 75.9339 44.6697   1
   2  -8  -6 167.043 52.8315   7
   2  -8  -6 91.3088 45.4233   1
   2  -8  -6 36.7775 29.1309   3
  -2   8   6 122.555 65.5332   5
  -2  -8   6 112.817 42.8975   1
  -2   8   6 89.2391 40.5607   4
   2   8  -6 42.2637 26.2256   7
   2  -8  -6 153.336 49.2010   4
  -2   8   5 1255.96 161.847   5
   2  -8  -5 1200.75 151.026   5
   2  -8  -5 1062.34 124.610   2
   2   8  -5 1209.49 165.289   1
  -2  -8   5 1200.82 157.090   1
   2  -8  -5 1342.68 155.848   4
   2  -8  -5 1079.97 166.366   3
  -2   8   5 1130.19 138.210   4
   2  -8  -5 1160.33 143.665   1
   2  -8  -5 1097.65 125.704   7
  -2   8   4 604.465 112.006   5
   2  -8  -4 609.755 93.4747   2
  -2  -8   4 533.392 98.2030   1
   2  -8  -4 579.924 100.504   4
   2  -8  -4 533.248 95.2660   1
   2   8  -4 624.950 119.120   1
   2  -8  -4 557.963 83.5964   7
   2  -8  -3 183.401 53.5212   1
  -2  -8   3 230.995 70.1490   1
   2  -8  -3 205.392 56.0778   6
   2  -8  -3 234.475 60.7591   4
   2  -8  -3 190.890 46.9295   7
  -2   8   3 238.823 76.3169   5
   2  -8  -3 211.211 55.2951   2
   2   8  -3 211.343 69.6819   1
   2  -8  -2 2.72742 13.3114   7
   2  -8  -2 55.9687 35.8245   6
  -2   8   2 62.0273 44.5064   5
   2  -8  -2 6.48286 19.0384   2
  -2  -8   2 3.29061 27.5089   1
   2  -8  -2 18.7694 25.8046   4
  -2   8   2 9.21859 18.4895   4
  -2  -8   1 0.35551 20.9510   7
  -2  -8   1 30.0169 29.2476   1
   2  -8  -1 24.3088 29.0897   6
   2  -8  -1 14.7809 21.8757   2
  -2   8   1 85.7037 46.0030   5
   2  -8  -1-2.88340 23.7159   1
   2  -8  -1 4.35537 19.2370   4
  -2   8   1 16.6426 12.9506   4
   2  -8  -1 15.2546 13.8791   7
  -2  -8   0 21793.8 618.722   7
   2  -8   0 22356.0 625.301   6
   2  -8   0 22346.7 489.265   1
  -2   8   0 21123.6 636.147   5
  -2   8   0 19333.9 545.277   2
   2   8   0 22962.3 629.480   4
   2  -8   0 21471.5 489.755   4
  -2  -8   0 22251.8 646.786   1
  -2   8   0 20253.7 495.009   4
   2  -8   1-3.28030 29.2778   6
   2  -8   1 8.07838 12.5464   1
  -2   8  -1 19.8656 26.1976   5
  -2   8  -1 21.4561 25.4305   2
   2   8   1 31.3144 26.7350   4
  -2  -8  -1 15.7698 19.7836   7
   2   8   1 19.1273 15.9621   2
   2  -8   1 16.8741 14.2160   4
  -2  -8  -1 57.9940 34.2338   1
  -2   8  -1 13.4733 15.1331   4
   2   8   2 7520.41 295.897   2
  -2  -8  -2 7488.51 376.790   1
  -2  -8  -2 7569.88 364.772   7
  -2   8  -2 7011.50 357.441   5
  -2   8  -2 6698.96 330.297   2
   2  -8   2 5981.92 212.245   4
   2   8   2 7911.03 357.930   4
   2  -8   2 6993.66 262.835   1
  -2   8  -2 6973.71 247.078   4
   2  -8   3 119.162 33.6657   1
  -2   8  -3 155.451 60.0647   5
   2   8   3 113.252 34.0658   2
  -2   8  -3 185.259 59.0187   2
  -2   8  -3 107.557 35.1903   1
   2   8   3 157.534 57.9742   4
  -2  -8  -3 135.806 46.3753   7
  -2   8  -3 127.742 30.2977   4
  -2   8  -4 4798.44 300.900   5
   2  -8   4 4730.46 235.440   1
  -2   8  -4 5385.00 325.706   2
   2   8   4 5608.95 299.606   4
  -2   8  -4 4649.27 255.027   1
  -2   8  -4 4749.96 170.087   4
  -2  -8  -4 5366.58 316.273   7
   2  -8   5 705.417 126.520   6
   2  -8   5 721.819 95.3192   1
  -2   8  -5 739.495 119.226   5
  -2   8  -5 734.982 104.245   1
  -2   8  -5 642.430 128.925   2
   2   8   5 829.770 115.285   4
  -2   8  -5 626.233 54.6263   4
   2   8   5 730.240 126.892   7
   2  -8   6 72.8012 49.5384   6
  -2   8  -6 87.5114 47.3814   5
  -2  -8  -6 16.8367 22.8363   4
  -2   8  -6 59.1014 34.8576   1
  -2  -8  -6 60.2994 26.0772   2
   2  -8   6 53.4793 30.9106   1
  -2   8  -6 24.5393 9.87123   4
   2   8   6 51.0830 33.9453   4
  -2   8  -6 39.8264 14.7378   7
   2   8   6 64.5832 53.6937   7
   2   8   7 677.723 131.082   7
   2  -8   7 460.633 102.791   6
  -2   8  -7 449.871 97.2595   5
  -2   8  -7 340.864 50.4091   7
   2  -8   7 485.693 108.913   3
  -2  -8  -7 567.706 92.9079   2
  -2  -8  -7 683.639 111.293   4
   2  -8   7 443.165 87.0749   1
   2   8   7 652.856 105.942   4
  -2   8  -7 370.137 34.5865   4
  -2   8  -7 353.687 33.1029   4
   2   8   8 681.292 132.412   7
   2  -8   8 441.390 101.851   3
   2  -8   8 483.350 94.0425   1
  -2  -8  -8 688.393 113.076   4
  -2   8  -8 415.895 37.3275   4
  -2   8  -8 393.838 32.9429   4
   2  -8   8 436.035 102.252   6
  -2   8  -8 459.108 66.2306   7
   2   8   9 415.892 111.076   7
   2  -8   9 259.634 77.6814   3
   2  -8   9 286.763 87.7650   6
   2  -8   9 390.198 89.6216   1
  -2   8  -9 296.730 32.5241   4
  -2  -8  -9 592.512 108.636   4
  -2   8  -9 336.272 68.1733   7
  -2   8  -9 258.792 28.7143   4
  -2   8  -9 396.757 94.8816   1
   2  -8  10 2453.34 238.242   3
  -2  -8 -10 3419.94 244.336   2
   2  -8  10 2767.56 272.795   6
  -2  -8 -10 4250.72 300.745   4
  -2   8 -10 2837.13 116.449   4
  -2   8 -10 2829.64 206.018   7
  -2   8 -10 2538.30 100.697   4
   2  -8  10 2881.36 263.493   1
   2   8  10 3632.33 323.837   7
   2   8  11 481.340 125.885   7
   2  -8  11 560.876 129.265   6
   2  -8  11 418.705 101.704   3
   2  -8  11 531.581 115.550   1
   2  -8  11 335.040 64.4876   5
  -2  -8 -11 382.465 84.8585   2
  -2   8 -11 410.094 45.9451   4
  -2  -8 -11 556.092 115.332   4
  -2   8 -11 430.282 45.3605   4
  -2   8 -11 425.526 84.3148   7
   2  -8  12 2178.73 220.549   3
  -2  -8 -12 2904.62 245.708   2
  -2  -8 -12 3423.05 291.245   4
  -2   8 -12 2273.06 115.012   4
   2  -8  12 2487.02 270.606   1
   2  -8  12 2507.86 271.511   6
   2   8  12 3226.38 326.224   7
   2   8  13 266.826 104.860   7
   2  -8  13 250.996 91.0037   1
  -2  -8 -13 243.240 73.9370   2
  -2  -8 -13 248.047 83.1538   4
   2  -8  13 221.527 81.3584   6
   2  -8  14 244.344 82.0037   6
   2  -8  14 436.233 128.528   1
  -2  -8 -14 336.651 93.3737   2
  -2  -8 -14 383.574 103.850   4
   2   8  14 482.306 135.827   7
  -2  -8 -15 299.412 97.4471   2
   2   8  15 396.927 144.215   7
   2  -8  15 212.358 93.0383   1
   2  -8  15 167.979 75.1173   6
  -2  -8 -15 389.687 106.577   4
   2  -8  16-24.2770 39.5322   1
   2  -8  16 11.1954 30.3449   6
  -2  -8 -16-83.5224 53.4911   2
   2  -8  17 168.186 92.1613   1
   2  -8  17 82.0288 69.1188   6
  -2  -8 -17 68.0938 51.0216   2
  -2  -8 -17 86.2405 41.1795   4
   2  -8  18 163.595 96.4278   1
   2  -8  18 164.310 78.0959   6
  -2  -8 -18 228.940 86.3034   4
   2  -8  19 366.494 141.974   1
   2   9 -20-45.0771 59.1556   4
   2   9 -19-208.353 107.282   4
   2  -9 -19 58.2437 59.0097   4
   2   9 -18-73.3604 65.7198   4
  -2   9  18 36.7699 42.6739   5
   2  -9 -18 46.6151 51.8911   4
   2   9 -17 102.411 67.9564   4
  -2   9  17 128.092 62.0106   5
  -2  -9  17 86.4439 61.3066   1
   2  -9 -17 168.624 88.5438   4
   2   9 -16 203.597 97.3468   4
   2  -9 -16 204.007 94.2181   4
  -2   9  16 93.3285 54.8591   5
  -2  -9  16 91.5619 77.1086   1
   2   9 -15 39.2485 56.4053   4
  -2   9  15 10.5456 52.5498   5
  -2  -9  15 43.2189 67.9035   1
   2  -9 -15 53.7594 64.1447   4
  -2  -9  14 35.0608 39.8346   1
   2  -9 -14 123.704 60.0255   4
  -2   9  14 83.9436 66.1169   5
  -2   9  13 276.303 96.0848   5
   2  -9 -13 180.342 83.1314   4
  -2  -9  13 182.271 89.1408   1
   2   9 -12 122.517 51.9267   6
   2  -9 -12 127.575 62.9500   3
   2   9 -12 85.9258 27.7925   5
  -2  -9  12 86.3843 60.6535   1
   2  -9 -12 60.6882 44.4922   4
  -2   9  12 131.183 50.1437   5
   2   9 -11 266.749 77.7166   6
   2  -9 -11 264.114 83.9748   3
   2   9 -11 216.769 49.5049   5
  -2   9  11 249.710 83.6921   5
  -2  -9  11 288.847 100.939   1
   2  -9 -11 269.275 92.0843   4
   2   9 -10 1983.20 214.305   6
   2  -9 -10 1338.82 191.336   3
   2   9 -10 1494.50 144.969   5
  -2  -9  10 1734.00 228.712   1
  -2   9  10 1665.78 212.431   5
   2  -9 -10 1725.39 215.924   4
   2  -9  -9 2307.56 248.079   3
  -2  -9   9 2321.66 256.093   1
   2  -9  -9 2922.60 271.653   4
  -2   9   9 2632.23 263.292   5
   2  -9  -8 164.723 64.9978   7
   2  -9  -8 138.223 61.5342   1
  -2  -9   8 66.7406 26.0568   1
   2  -9  -8 73.2999 46.8249   3
  -2   9   8 206.084 77.2406   5
   2  -9  -8 180.924 75.0491   4
   2  -9  -7 25.1948 26.3750   7
  -2  -9   7 28.6456 24.2148   1
   2  -9  -7-31.3384 40.4518   3
  -2   9   7 105.163 56.9304   5
   2  -9  -7-2.87462 20.2571   1
   2  -9  -7 15.5784 39.7260   4
   2   9  -7 67.0399 47.6381   7
  -2   9   6 4074.71 309.491   5
  -2  -9   6 3723.24 296.462   1
   2  -9  -6 4373.35 299.576   4
   2  -9  -6 4054.06 299.503   1
   2   9  -6 4123.79 318.037   7
  -2   9   6 3736.41 268.931   4
   2  -9  -6 3498.79 248.766   7
   2  -9  -5 54.2373 30.8211   7
   2  -9  -5 31.1455 33.4805   4
  -2   9   5 138.194 68.5687   5
   2  -9  -5 3.97734 19.3410   2
   2   9  -5 36.4519 23.9948   1
  -2  -9   5 53.4870 46.5198   1
   2   9  -5 64.3309 24.6868   7
   2  -9  -5 33.9990 17.5339   1
  -2   9   5 65.2251 39.2852   4
   2  -9  -4 1927.22 167.265   2
  -2   9   4 1997.84 206.674   5
   2  -9  -4 2130.94 194.844   4
   2  -9  -4 1680.20 171.521   1
  -2   9   4 1809.37 172.470   4
  -2  -9   4 1576.03 179.631   1
   2  -9  -4 1662.84 148.795   7
   2   9  -4 1610.82 197.330   1
  -2   9   3 4623.85 312.013   5
   2   9  -3 4089.64 311.173   1
   2  -9  -3 3682.56 204.313   7
   2  -9  -3 4123.56 245.996   2
   2  -9  -3 4392.25 265.271   4
   2  -9  -3 3514.23 233.427   1
  -2  -9   3 4304.79 292.619   1
   2  -9  -2 1019.70 95.3544   7
  -2   9   2 1329.70 162.002   5
   2  -9  -2 1330.07 144.612   6
  -2  -9   2 1157.35 151.443   1
   2  -9  -2 1247.42 133.848   2
   2  -9  -2 1266.53 136.598   4
  -2  -9   1 42.8547 23.7628   1
   2  -9  -1 79.4734 50.5877   6
   2  -9  -1 26.4622 18.2736   1
   2  -9  -1 36.9562 17.5605   7
  -2   9   1 43.0846 37.9571   5
   2  -9  -1 27.1416 23.8579   4
  -2  -9   1 44.6646 31.9833   7
  -2   9   1 57.1478 28.4090   4
   2  -9   0 93.7479 41.2948   1
  -2  -9   0 37.5422 32.2091   7
   2  -9   0 51.1254 41.6001   6
  -2   9   0 32.6084 34.8447   5
   2  -9   0 82.1802 42.5808   5
   2   9   0 6.96897 21.0336   4
  -2  -9   0 36.0416 27.0608   1
  -2   9   0 58.5283 36.7791   2
   2  -9   0 30.2622 25.5461   4
  -2   9   0 18.5095 16.1372   4
   2  -9   0 16.7450 8.29260   7
  -2   9  -1 3980.32 279.540   5
  -2  -9  -1 4401.10 296.950   1
   2  -9   1 4025.79 278.646   6
   2  -9   1 3876.61 259.216   5
  -2   9  -1 3777.08 245.325   2
   2  -9   1 4255.03 220.744   1
   2   9   1 4456.24 233.810   2
   2   9   1 4891.36 293.857   4
   2  -9   1 3986.42 202.283   4
  -2   9  -1 3856.14 207.559   4
  -2  -9  -1 4268.41 278.464   7
  -2   9  -2 3628.25 246.484   2
  -2   9  -2 3776.19 268.231   5
   2  -9   2 3171.38 234.667   5
  -2  -9  -2 3644.85 275.843   1
   2   9   2 3420.74 194.955   2
   2  -9   2 3178.93 161.463   4
   2   9   2 4063.48 270.182   4
   2  -9   2 3570.93 201.496   1
  -2   9  -2 3475.35 183.829   4
  -2  -9  -2 3342.61 248.611   7
   2  -9   3-18.7468 27.7991   1
  -2   9  -3-6.06987 28.8053   5
   2   9   3 3.46503 13.6915   2
   2  -9   3 18.4725 17.8100   5
  -2   9  -3 35.4243 38.8809   2
   2   9   3 3.10063 15.6409   4
  -2   9  -3-4.24992 14.6481   4
  -2   9  -4 1901.46 192.157   5
   2  -9   4 2029.54 162.169   1
  -2   9  -4 2128.70 210.390   2
   2  -9   4 1779.57 192.492   6
   2   9   4 2084.54 189.527   4
  -2   9  -4 1936.20 120.715   4
   2   9   4 2078.42 218.220   7
  -2   9  -4 1834.32 168.945   1
   2  -9   5 351.141 92.6216   6
  -2   9  -5 339.051 80.6129   5
  -2   9  -5 396.612 100.800   2
  -2   9  -5 362.583 79.4794   1
  -2   9  -5 310.235 45.1740   4
   2   9   5 357.048 78.6352   4
   2  -9   5 333.116 68.0633   1
   2   9   5 513.247 108.991   7
   2  -9   6 51.5310 40.4918   6
  -2   9  -6 96.9189 49.3959   5
  -2  -9  -6-7.73002 18.7915   4
   2  -9   6-21.8178 28.2648   1
  -2   9  -6 11.6653 7.74012   4
  -2   9  -6 5.74715 21.9570   1
   2   9   6-40.1746 36.7339   7
   2  -9   7 8678.00 462.392   6
  -2   9  -7 8918.67 437.239   5
  -2  -9  -7 10417.5 394.875   2
  -2  -9  -7 10420.8 446.012   4
  -2   9  -7 8134.14 225.383   4
   2  -9   7 8300.46 390.416   1
  -2   9  -7 6650.89 219.507   7
   2   9   7 10526.0 525.822   7
   2  -9   8 3849.07 312.819   6
  -2  -9  -8 4511.92 298.852   4
  -2   9  -8 3458.35 137.735   4
  -2   9  -8 3125.16 172.713   7
  -2   9  -8 3132.88 127.435   4
   2   9   8 4161.11 342.289   7
   2  -9   8 3618.62 271.983   1
  -2   9  -8 3748.45 290.656   1
   2  -9   9 4396.29 348.716   6
   2  -9   9 4225.72 326.122   3
  -2   9  -9 5148.74 352.845   1
  -2  -9  -9 6521.13 371.331   4
  -2   9  -9 4622.11 161.289   4
  -2   9  -9 4192.61 145.100   4
   2  -9   9 4798.30 328.375   1
  -2   9  -9 4490.65 232.709   7
   2   9   9 5881.10 415.814   7
   2  -9  10 745.942 131.959   3
  -2  -9 -10 1119.88 161.627   4
  -2   9 -10 854.507 69.1562   4
   2  -9  10 911.531 158.349   6
  -2   9 -10 811.396 61.9415   4
   2  -9  10 887.974 150.267   1
  -2   9 -10 914.047 115.029   7
   2   9  10 1146.20 186.922   7
  -2   9 -11 570.722 98.9661   7
   2   9  11 779.461 159.601   7
   2  -9  11 650.689 138.787   6
   2  -9  11 329.768 92.3033   3
   2  -9  11 545.862 119.484   1
  -2  -9 -11 663.303 113.008   2
   2  -9  11 44.6613 24.8047   5
  -2  -9 -11 722.346 132.384   4
  -2   9 -11 467.498 49.7674   4
   2  -9  12 1697.52 226.074   6
   2   9  12 2224.70 279.358   7
  -2  -9 -12 2163.68 208.742   2
  -2  -9 -12 2417.60 248.550   4
   2  -9  12 1987.99 244.045   1
   2   9  13 472.181 130.422   7
   2  -9  13 414.218 113.614   6
   2  -9  13 454.459 122.432   1
  -2  -9 -13 392.762 92.4234   2
  -2  -9 -13 439.260 106.794   4
   2  -9  14 1211.93 196.026   6
   2  -9  14 1247.53 211.852   1
  -2  -9 -14 1247.43 171.418   2
  -2  -9 -14 1540.12 212.679   4
   2   9  14 1682.03 255.160   7
   2   9  15 37.6396 50.0138   7
   2  -9  15 37.8059 49.5063   6
   2  -9  15 24.0443 41.9156   1
  -2  -9 -15 89.3746 52.5117   2
  -2  -9 -15-2.83484 26.4975   4
   2  -9  16 506.420 143.745   1
   2  -9  16 524.839 133.356   6
  -2  -9 -16 534.571 122.454   2
  -2  -9 -16 711.367 151.235   4
   2  -9  17-71.5337 59.6885   1
  -2  -9 -17-37.0086 37.7509   4
   2  -9  18 56.7482 80.8666   1
   2  -9  18 20.5577 35.4819   6
  -2  -9 -18 38.5211 48.9361   4
   2  -9  19-42.6959 51.7161   1
   2  10 -20 1046.46 230.694   4
   2  10 -19 80.7203 84.7265   4
   2  10 -18 694.106 181.585   4
  -2  10  18 662.505 149.156   5
   2 -10 -18 796.619 184.818   4
  -2 -10  18 505.198 178.719   1
   2  10 -17 152.954 85.2688   4
  -2  10  17 249.449 93.6795   5
  -2 -10  17 32.2671 41.0129   1
   2 -10 -17 149.340 83.1411   4
   2  10 -16-24.9836 69.8186   4
   2 -10 -16 78.6968 63.4477   4
  -2  10  16 204.687 96.7560   5
  -2 -10  16-41.1807 85.1137   1
   2  10 -15 85.0747 54.4318   4
  -2  10  15 154.564 76.9058   5
  -2 -10  15 222.754 109.400   1
   2 -10 -15 155.083 76.1130   4
   2 -10 -14 371.295 116.780   4
  -2  10  14 343.507 108.726   5
  -2 -10  14 324.044 103.648   1
   2 -10 -13 36.0482 60.3277   4
  -2  10  13 93.6331 67.6850   5
  -2 -10  13 65.5572 62.7467   1
   2 -10 -12 92.8676 69.5331   4
  -2 -10  12 109.788 64.5645   1
  -2  10  12 183.409 87.8130   5
   2  10 -11 92.9512 61.3691   6
  -2 -10  11-20.2918 60.8433   1
   2  10 -11-71.0644 31.8071   5
  -2  10  11 40.6919 40.1883   5
   2 -10 -11 24.6419 28.3469   4
  -2 -10  10 207.813 80.6151   1
   2 -10 -10 214.582 77.6619   4
   2  10 -10 343.131 100.183   6
  -2  10  10 219.669 84.9941   5
  -2 -10   9 864.170 161.083   1
  -2  10   9 1148.28 180.882   5
   2 -10  -9 1140.07 176.661   4
  -2  10   8 1123.07 175.478   5
   2 -10  -8 1143.77 168.939   4
   2  10  -8 1077.94 170.562   7
  -2 -10   8 930.119 159.448   1
  -2  10   7 5371.73 373.766   5
  -2 -10   7 4577.11 346.732   1
   2 -10  -7 5492.50 361.961   4
   2 -10  -7 5149.20 362.956   1
   2  10  -7 5095.90 365.208   7
   2 -10  -7 4186.58 292.057   7
   2 -10  -6 62.9785 39.9336   7
   2 -10  -6 52.1222 44.5996   4
  -2  10   6 86.7174 50.7248   5
  -2 -10   6-27.9494 33.6067   1
   2 -10  -6 26.5705 21.0824   2
   2  10  -6-35.9263 50.4387   7
   2 -10  -6 89.3169 57.0990   1
   2 -10  -5 54.4256 27.8079   7
  -2 -10   5 9.23511 35.4584   1
   2 -10  -5 86.7099 45.0848   4
  -2  10   5 184.294 71.7298   5
   2 -10  -5 42.5116 30.1351   2
   2  10  -5 77.7421 30.0302   7
   2 -10  -5 67.9539 37.0214   1
  -2  10   5 43.9169 28.6537   4
  -2  10   4 3342.16 277.239   5
   2 -10  -4 3220.19 218.106   2
   2 -10  -4 3651.67 267.822   4
   2 -10  -4 2944.29 235.868   1
   2  10  -4 3306.40 281.597   7
  -2  10   4 2933.81 232.919   4
  -2 -10   4 3231.90 266.336   1
   2 -10  -4 2963.71 202.863   7
  -2  10   3 728.957 129.642   5
   2 -10  -3 712.027 101.164   2
   2 -10  -3 757.106 116.985   4
  -2  10   3 727.005 111.157   4
   2  10  -3 722.380 126.250   7
   2 -10  -3 702.985 90.4482   7
  -2 -10   3 719.628 124.603   1
  -2 -10   2 8029.16 415.998   1
  -2  10   2 8123.11 421.457   5
   2  10  -2 8848.93 452.752   7
   2 -10  -2 9026.16 379.895   4
   2 -10  -2 7038.73 265.713   7
  -2  10   1 1346.48 166.206   5
   2 -10  -1 1131.84 143.434   6
  -2 -10   1 1311.52 164.685   1
  -2 -10   1 1323.05 157.095   7
   2 -10  -1 1232.81 154.837   5
   2 -10  -1 1355.22 137.872   4
   2 -10  -1 1051.80 82.1683   7
   2 -10  -1 1420.83 142.597   1
   2 -10   0 8193.33 388.344   6
  -2  10   0 8360.74 415.775   5
   2 -10   0 8049.73 391.068   5
   2 -10   0 8759.69 347.884   1
  -2  10   0 8066.18 350.943   2
   2  10   0 8953.65 421.023   4
   2 -10   0 9009.95 345.079   4
  -2 -10   0 8818.03 435.375   1
  -2  10   0 8190.97 336.407   4
   2 -10   1 971.073 140.462   6
  -2  10  -1 932.222 135.546   5
   2 -10   1 1051.79 140.216   5
  -2 -10  -1 988.766 147.485   1
  -2  10  -1 1078.02 131.858   2
   2  10   1 1045.76 112.131   2
   2  10   1 1106.95 148.619   4
   2 -10   1 896.637 100.825   4
  -2  10  -1 992.161 112.415   4
   2 -10   1 1036.01 118.035   1
   2 -10   2 2768.78 237.598   6
  -2  10  -2 2762.37 236.589   5
  -2 -10  -2 2973.66 259.337   1
   2 -10   2 2616.37 216.543   5
   2  10   2 2664.12 169.904   2
   2 -10   2 2279.46 146.762   4
  -2  10  -2 2633.07 172.670   4
   2 -10   2 2747.38 190.714   1
  -2  10  -2 2740.23 220.907   2
   2  10   2 3289.17 274.438   7
   2 -10   3 254.489 88.5904   6
   2  10   3 116.833 33.8906   2
  -2  10  -3 114.193 62.1314   5
   2 -10   3 212.336 73.0809   5
   2 -10   3 176.741 56.7223   1
  -2  10  -3 101.487 52.0998   2
  -2  10  -3 253.579 50.7992   4
   2  10   3 201.248 69.6150   7
   2 -10   4 560.026 115.150   6
   2 -10   4 442.358 81.8230   1
  -2  10  -4 357.648 84.9612   5
   2 -10   4 385.943 84.3603   5
  -2  10  -4 364.973 93.5902   2
  -2  10  -4 406.762 86.1965   1
  -2  10  -4 449.999 65.2236   4
   2  10   4 584.195 117.588   7
  -2  10  -5 56.9195 27.4409   1
   2 -10   5 567.049 117.015   6
  -2  10  -5 512.643 104.269   5
  -2  10  -5 539.824 120.042   2
   2 -10   5 346.366 82.2136   5
  -2  10  -5 479.949 64.1215   4
   2  10   5 436.657 109.617   7
   2 -10   5 371.374 78.6617   1
  -2  10  -6 211.247 41.8143   4
   2 -10   6 205.503 86.0661   6
   2  10   6 276.160 89.7278   7
  -2  10  -6 169.292 64.9604   5
   2 -10   6 229.111 65.0106   5
   2 -10   6 214.158 59.6870   1
   2  10   7 690.508 135.655   7
  -2  10  -7 492.120 103.178   5
  -2 -10  -7 489.519 101.527   4
  -2  10  -7 433.476 55.8608   4
   2 -10   7 380.171 83.7836   1
   2 -10   7 468.793 116.072   6
  -2  10  -7 326.367 40.1753   7
  -2  10  -7 382.513 41.5871   7
   2  10   8 6.87625 29.4700   7
  -2  10  -8-126.836 56.4987   5
   2 -10   8 15.9390 42.0958   6
  -2 -10  -8-6.72524 24.9043   4
   2 -10   8-24.7990 46.5149   1
  -2  10  -8-7.15213 10.9282   4
  -2  10  -8-37.7915 34.4093   1
  -2  10  -8 14.5363 16.9714   7
  -2  10  -9 5688.16 388.689   1
   2 -10   9 5535.34 388.168   6
  -2 -10  -9 7332.52 404.757   4
  -2  10  -9 5496.83 200.785   4
   2 -10   9 5155.98 346.537   1
   2  10   9 6768.41 451.091   7
  -2  10  -9 4936.05 235.238   7
  -2  10  -9 5083.52 188.725   4
   2 -10  10 5327.73 393.616   6
  -2 -10 -10 7178.88 412.267   4
  -2  10 -10 5176.99 194.551   4
   2 -10  10 5033.23 360.042   1
  -2  10 -10 4878.48 178.045   4
  -2  10 -10 4774.66 253.797   7
   2  10  10 6617.13 463.712   7
   2  10  11 116.124 68.3034   7
   2 -10  11 172.967 77.6305   6
   2 -10  11 148.554 72.7538   1
  -2 -10 -11 184.976 60.8144   2
  -2 -10 -11 242.838 80.7322   4
  -2  10 -11 88.2146 22.4856   4
   2  10  12 42.6801 50.9767   7
   2 -10  12 7.60271 54.0916   6
   2 -10  12 12.5903 27.2120   1
  -2 -10 -12 27.3256 36.4672   2
  -2 -10 -12 7.33818 38.7161   4
   2  10  13 551.037 149.805   7
   2 -10  13 570.076 138.734   6
   2 -10  13 614.063 143.931   1
  -2 -10 -13 608.629 114.139   2
  -2 -10 -13 829.476 154.784   4
   2 -10  14 1564.07 224.199   6
   2 -10  14 1323.68 217.666   1
  -2 -10 -14 1505.64 186.473   2
  -2 -10 -14 1843.99 233.454   4
   2  10  14 2105.93 291.648   7
   2  10  15 302.109 112.591   7
   2 -10  15 308.814 104.765   6
  -2 -10 -15 188.425 71.6442   2
  -2 -10 -15 171.635 73.0991   4
   2 -10  15 201.246 99.8027   1
   2  10  16 507.974 152.584   7
   2 -10  16 440.614 136.530   1
   2 -10  16 342.982 112.639   6
  -2 -10 -16 421.831 117.777   4
   2 -10  17 240.294 91.0167   6
   2 -10  17 92.3851 68.6777   1
  -2 -10 -17 132.183 70.7840   4
   2 -10  18 638.795 174.823   1
   2 -10  18 843.900 169.326   6
  -2 -10 -18 1206.62 205.225   4
   2 -10  19 258.978 121.842   1
   2  11 -19 523.880 172.207   4
   2  11 -18 853.432 211.528   4
   2 -11 -18 870.479 196.531   4
  -2  11  18 582.579 156.713   5
  -2 -11  18 392.603 139.716   1
  -2  11  17 196.160 86.9243   5
   2 -11 -17 212.395 101.865   4
   2  11 -17 236.426 118.283   4
  -2 -11  17 160.439 77.9006   1
   2  11 -16 52.6352 40.0610   4
  -2  11  16 31.4914 48.3364   5
  -2 -11  16 43.6340 54.3033   1
   2 -11 -16-0.87143 33.7304   4
   2 -11 -15 88.4615 63.7843   4
  -2  11  15 38.1402 45.1258   5
  -2  11  14 489.951 133.864   5
  -2 -11  14 303.657 115.388   1
   2 -11 -14 399.632 126.859   4
   2 -11 -13 481.494 131.201   4
  -2  11  13 423.942 125.879   5
  -2 -11  13 348.863 118.338   1
   2 -11 -12 585.060 147.352   4
  -2  11  12 678.437 150.216   5
  -2 -11  12 445.671 124.507   1
   2 -11 -11 670.830 145.175   4
  -2  11  11 680.888 155.034   5
  -2 -11  11 598.458 143.831   1
  -2  11  10 2714.86 294.293   5
  -2 -11  10 2349.31 276.805   1
   2 -11 -10 2849.87 290.901   4
   2  11 -10 2757.49 291.612   7
   2 -11  -9 30.0271 38.3391   4
   2  11  -9 27.0015 51.5227   7
  -2  11   9-3.50389 55.3771   5
  -2 -11   9 60.7015 33.4256   1
  -2  11   8 985.668 171.159   5
  -2 -11   8 985.787 169.373   1
   2 -11  -8 1323.63 185.538   4
   2  11  -8 1248.86 186.725   7
  -2  11   7-56.6853 83.4366   5
  -2 -11   7-13.8046 48.2782   1
   2 -11  -7 6.27754 15.1314   2
   2 -11  -7 75.8196 55.7061   4
   2  11  -7 20.2791 37.4048   7
   2 -11  -7 29.6550 40.4344   7
   2 -11  -7 30.5546 45.3273   1
   2 -11  -6 14.1805 34.0929   4
  -2  11   6-104.960 74.2969   5
   2 -11  -6 3.07695 17.8638   2
  -2 -11   6-9.30331 48.3482   1
   2  11  -6-34.6256 60.1198   7
   2 -11  -6-15.1650 19.6219   1
   2 -11  -6-16.0630 31.1348   7
   2 -11  -5 652.820 121.048   4
  -2 -11   5 483.936 109.381   1
  -2  11   5 468.042 112.322   5
   2 -11  -5 442.745 83.0599   2
   2 -11  -5 480.486 90.0274   7
   2  11  -5 400.646 97.4655   7
   2 -11  -5 451.572 102.930   1
  -2  11   4 3829.53 308.003   5
   2 -11  -4 3284.68 218.505   2
   2 -11  -4 4458.83 300.102   4
   2 -11  -4 3731.49 277.707   1
  -2  11   4 4016.42 279.730   4
   2  11  -4 4070.13 320.427   7
  -2 -11   4 3690.02 294.787   1
   2 -11  -4 3344.98 221.027   7
  -2  11   3 426.124 108.462   5
  -2 -11   3 352.813 92.8933   1
   2 -11  -3 394.466 86.8620   4
   2  11  -3 381.069 92.1807   7
  -2  11   3 432.522 89.1301   4
   2 -11  -3 349.553 65.2966   7
   2 -11  -2 1483.31 122.808   7
  -2 -11   2 1614.97 192.016   1
  -2  11   2 1928.94 209.180   5
   2 -11  -2 1623.14 168.822   1
   2 -11  -2 1685.04 167.399   4
  -2  11   2 1747.81 172.979   4
   2  11  -2 1747.10 206.178   7
  -2 -11   1 59.9849 41.8753   1
   2 -11  -1 54.3727 19.2133   7
  -2  11   1 153.999 81.6336   5
   2 -11  -1 101.577 45.0655   4
   2 -11  -1 39.1477 32.6810   1
   2  11  -1 60.6905 38.4061   7
   2 -11   0 693.209 123.295   6
   2 -11   0 602.136 98.7000   1
  -2  11   0 647.335 118.193   5
  -2  11   0 514.737 89.7856   2
  -2 -11   0 664.986 125.260   1
   2 -11   0 557.005 90.8244   4
   2 -11   0 473.560 45.0559   7
   2  11   0 613.780 118.837   7
  -2 -11  -1 4435.60 327.385   1
   2 -11   1 4511.86 300.523   6
  -2  11  -1 4435.85 311.573   5
   2  11   1 5056.23 351.440   7
  -2  11  -1 4600.92 279.096   2
   2  11   1 4353.44 228.710   2
   2 -11   1 4165.98 227.969   4
  -2  11  -1 4586.23 256.232   4
   2 -11   1 4897.10 275.248   1
   2 -11   2 2139.43 214.345   6
  -2 -11  -2 2187.98 233.106   1
  -2  11  -2 1946.00 205.681   5
   2 -11   2 2018.72 196.413   5
   2 -11   2 1818.41 139.610   4
  -2  11  -2 2121.81 166.964   4
   2 -11   2 2410.95 191.374   1
   2  11   2 2090.89 146.123   2
   2  11   2 2032.07 226.451   7
  -2  11  -2 2057.25 197.854   2
   2 -11   3 219.994 79.8797   6
  -2  11  -3 112.946 57.3498   5
   2 -11   3 130.685 69.1152   5
  -2  11  -3 152.668 59.5152   2
   2 -11   3 90.0389 39.7628   1
   2  11   3 90.1336 56.1534   7
  -2  11  -3 78.8206 32.3550   4
  -2 -11  -3-19.4118 30.4130   1
   2 -11   4 452.892 104.681   6
   2 -11   4 495.237 92.0683   1
  -2  11  -4 517.921 110.222   5
   2 -11   4 448.260 93.8914   5
  -2  11  -4 471.846 106.901   2
  -2  11  -4 513.380 76.5362   4
   2  11   4 486.139 116.662   7
   2 -11   5 2385.99 243.898   6
   2  11   5 3126.91 292.219   7
   2 -11   5 2409.95 208.767   5
   2 -11   5 2657.49 215.349   1
  -2  11  -5 3208.24 286.508   2
  -2  11  -5 2536.19 164.351   4
  -2  11  -5 2699.21 245.507   5
   2 -11   6 5677.59 376.823   6
   2  11   6 6730.67 430.100   7
  -2  11  -6 5616.63 363.686   5
   2 -11   6 5336.60 318.433   1
   2 -11   6 4618.20 288.218   5
  -2  11  -6 6317.00 256.803   4
   2 -11   7 2234.01 239.415   6
   2 -11   7 1802.53 190.454   1
   2 -11   7 1751.24 172.783   5
  -2  11  -7 2060.28 221.837   5
  -2 -11  -7 2390.21 225.912   4
  -2  11  -7 1981.85 222.128   1
  -2  11  -7 2216.62 144.088   4
   2  11   7 2531.66 268.289   7
   2 -11   8 1968.52 206.219   1
   2 -11   8 2242.40 244.875   6
  -2  11  -8 2457.14 243.795   5
  -2  11  -8 2329.86 246.635   1
  -2 -11  -8 2857.12 252.568   4
  -2  11  -8 2346.05 145.592   4
  -2  11  -8 2043.73 116.914   7
  -2  11  -8 1749.23 110.802   7
   2  11   8 2825.75 290.866   7
   2 -11   9 2911.08 284.713   6
  -2 -11  -9 3427.88 284.700   4
  -2  11  -9 2961.66 160.716   4
  -2  11  -9 2346.44 151.690   7
   2  11   9 3423.19 332.931   7
   2 -11   9 2846.67 262.597   1
   2  11  10-7.83779 36.0840   7
  -2  11 -10 2.80210 9.98372   4
   2 -11  10 83.3757 64.9268   6
   2 -11  10 1.12679 22.0269   1
  -2 -11 -10-9.09717 48.1681   4
   2  11  11-6.76103 48.6003   7
   2 -11  11 48.6927 45.8073   6
   2 -11  11 58.2136 57.1559   1
  -2 -11 -11 3.78326 34.2938   4
   2  11  12 54.7351 40.0816   7
   2 -11  12 32.9515 53.2833   6
   2 -11  12-14.4951 27.5628   1
  -2 -11 -12-9.36012 30.5979   2
  -2 -11 -12 49.0914 44.3568   4
   2  11  13 1023.94 198.941   7
   2 -11  13 617.270 145.033   1
   2 -11  13 620.598 150.826   6
  -2 -11 -13 799.824 126.723   2
  -2 -11 -13 828.957 155.154   4
   2  11  14 664.314 166.977   7
   2 -11  14 536.684 137.338   6
   2 -11  14 714.875 161.721   1
  -2 -11 -14 704.934 151.027   4
   2  11  15 1080.16 213.979   7
   2 -11  15 807.056 168.134   6
   2 -11  15 680.527 164.029   1
  -2 -11 -15 1224.59 199.914   4
   2  11  16 121.269 102.678   7
   2 -11  16 85.0763 62.9853   1
   2 -11  16 86.9580 60.0444   6
  -2 -11 -16 72.6515 53.2972   4
   2 -11  17 284.671 126.572   1
  -2 -11 -17 306.920 106.395   4
   2 -11  18 342.639 131.025   1
  -2 -11 -18 539.341 141.348   4
   2  12 -19-28.3949 59.5869   4
   2  12 -18-36.7466 62.9837   4
  -2  12  18 68.9940 57.5022   5
   2  12 -17 221.227 104.105   4
  -2  12  17 263.046 102.166   5
  -2 -12  17 207.463 93.8000   1
   2 -12 -17 115.679 74.4723   4
   2  12 -16 437.133 148.422   4
  -2  12  16 392.813 123.637   5
  -2 -12  16 404.692 145.429   1
   2 -12 -16 471.014 142.524   4
  -2 -12  15 1694.68 284.673   1
  -2  12  15 1768.62 261.705   5
   2 -12 -15 1980.80 284.717   4
  -2  12  14 92.9193 67.9428   5
  -2 -12  14 11.6362 65.2115   1
   2 -12 -14-4.29721 45.8599   4
  -2 -12  13 1046.87 203.908   1
  -2  12  13 1329.67 224.033   5
   2 -12 -13 1511.48 232.891   4
  -2  12  12-7.15226 52.4735   5
  -2 -12  12 133.440 81.6905   1
   2 -12 -12 26.0817 34.1510   4
  -2  12  11 1110.25 198.072   5
   2 -12 -11 1150.00 193.663   4
   2  12 -11 862.439 171.984   7
  -2 -12  11 843.566 174.594   1
  -2 -12  10 4.32530 35.2307   1
   2 -12 -10 99.8766 55.3679   4
   2  12 -10-28.7210 46.9467   7
  -2  12  10 4.19727 63.7201   5
  -2  12   9 4174.33 371.050   5
  -2 -12   9 3574.72 338.244   1
   2 -12  -9 4547.05 363.611   4
   2  12  -9 4066.75 359.705   7
   2  12  -8 1670.87 223.775   7
  -2  12   8 1450.05 214.621   5
   2 -12  -8 1523.25 154.196   2
  -2 -12   8 1622.06 224.039   1
   2 -12  -8 1933.48 231.996   4
   2 -12  -7-14.9859 43.5221   4
  -2  12   7-54.0419 65.0047   5
  -2 -12   7 21.5988 31.0924   1
   2 -12  -7 11.6948 18.1080   2
   2  12  -7 24.7547 29.3992   7
   2 -12  -7 73.7518 43.7145   7
  -2  12   6 438.090 100.462   5
   2 -12  -6 493.928 84.8852   2
  -2 -12   6 432.194 104.700   1
   2 -12  -6 627.068 126.683   4
   2  12  -6 514.903 117.083   7
   2 -12  -6 609.254 126.687   1
   2 -12  -6 498.518 97.9686   7
  -2  12   5 5254.89 379.537   5
   2 -12  -5 4736.05 264.178   2
   2 -12  -5 6161.33 377.554   4
   2 -12  -5 5281.13 358.112   1
  -2 -12   5 4968.24 361.494   1
   2  12  -5 5786.09 400.614   7
   2 -12  -5 4782.40 293.833   7
  -2 -12   4 512.850 113.682   1
  -2  12   4 606.605 126.530   5
   2 -12  -4 701.835 125.062   1
   2 -12  -4 579.752 113.659   4
   2 -12  -4 442.664 83.8454   7
   2  12  -4 559.701 123.057   7
   2 -12  -3 1879.51 157.276   7
  -2  12   3 1884.76 217.809   5
   2 -12  -3 2031.09 199.303   4
  -2  12   3 1867.95 198.771   4
   2  12  -3 1813.06 219.375   7
  -2 -12   3 1803.56 212.162   1
  -2 -12   2 916.678 148.793   1
   2 -12  -2 891.927 128.738   1
   2  12  -2 946.275 156.980   7
   2 -12  -2 1051.88 139.806   4
  -2  12   2 992.770 139.378   4
  -2  12   2 851.901 146.734   5
   2 -12  -2 810.031 92.2326   7
  -2  12   1 3638.10 299.504   5
  -2 -12   1 3502.44 293.973   1
   2 -12  -1 4008.17 267.691   4
   2 -12  -1 3589.78 258.045   1
  -2  12   1 3586.04 255.899   4
   2 -12  -1 3025.44 157.009   7
   2  12  -1 3969.34 323.792   7
   2 -12   0 511.264 51.3422   7
  -2  12   0 757.308 136.995   5
   2 -12   0 733.943 111.672   1
  -2 -12   0 716.722 135.803   1
   2 -12   0 675.281 100.892   4
  -2  12   0 542.531 93.5894   2
   2  12   0 687.645 132.106   7
  -2 -12  -1 55.8799 32.3312   1
  -2  12  -1 102.325 62.4645   5
   2 -12   1 85.1916 41.1881   1
   2 -12   1 119.639 45.1633   4
  -2  12  -1 130.200 49.7407   2
   2  12   1 56.7186 27.1640   2
   2  12   1 97.7532 46.1370   7
   2 -12   2 77.2604 39.1252   1
  -2  12  -2-5.08673 16.0893   4
   2 -12   2 77.6815 55.8932   6
  -2  12  -2 57.1133 36.6805   5
   2  12   2 41.4366 21.4283   2
  -2  12  -2 42.3062 35.3964   2
  -2 -12  -2 69.8777 49.6913   1
   2  12   2-17.0524 37.3924   7
   2 -12   3 44.8587 53.7647   6
  -2 -12  -3 12.4430 51.7562   1
  -2  12  -3 23.5583 30.9599   5
  -2  12  -3-31.5973 34.5160   2
  -2  12  -3-5.53349 15.4228   4
   2  12   3-8.14742 31.7769   7
   2 -12   3 23.0008 28.4204   1
   2 -12   4 120.932 68.0661   6
  -2  12  -4 48.3473 46.3009   5
   2 -12   4 75.3708 35.7022   1
  -2  12  -4 86.7478 56.1640   2
  -2  12  -4 71.0930 31.0076   4
   2  12   4 75.9301 44.0024   7
   2 -12   5 720.156 139.109   6
   2  12   5 888.000 158.614   7
  -2  12  -5 647.025 124.609   5
   2 -12   5 650.516 112.417   1
  -2  12  -5 687.072 142.473   2
  -2  12  -5 813.879 101.610   4
   2 -12   6 84.6642 64.8366   6
  -2  12  -6 25.1722 36.2136   5
  -2  12  -6-18.7470 43.4418   1
  -2  12  -6 37.4096 17.6740   4
   2  12   6 51.3980 52.5703   7
   2 -12   6 3.87151 26.2156   1
   2 -12   7 2248.31 244.947   6
   2 -12   7 1986.24 207.756   1
  -2  12  -7 2340.73 242.336   5
   2  12   7 3013.30 300.805   7
  -2  12  -7 2594.90 171.613   4
  -2  12  -7 2323.05 251.542   1
   2  12   8 12.8675 62.2635   7
   2 -12   8 59.2288 53.3425   6
  -2  12  -8-30.4426 43.6870   5
  -2 -12  -8 24.8819 34.7830   4
  -2  12  -8 10.2991 17.2131   4
   2 -12   8-34.0452 36.0053   1
  -2  12  -8-5.87556 9.42818   7
  -2  12  -8-8.24639 6.88243   7
   2 -12   9 2696.52 261.612   1
  -2  12  -9 3291.61 289.490   5
  -2  12  -9 2755.64 152.492   7
  -2 -12  -9 3817.88 310.980   4
   2 -12   9 2899.57 289.338   6
   2  12   9 3938.61 364.238   7
   2 -12  10 1110.19 185.188   6
  -2 -12 -10 1754.17 214.854   4
   2 -12  10 1173.98 178.905   1
  -2  12 -10 1174.51 113.273   7
  -2  12 -10 1198.86 108.620   4
   2  12  10 1591.71 236.405   7
   2  12  11 377.457 121.333   7
   2 -12  11 272.796 93.0927   6
   2 -12  11 130.177 60.9046   1
  -2 -12 -11 324.798 94.9041   4
   2  12  12-19.0231 31.4566   7
   2 -12  12-29.1626 38.5898   6
   2 -12  12-31.8930 41.9003   1
  -2 -12 -12 0.84480 40.4169   4
   2 -12  13 1038.27 183.842   6
   2 -12  13 925.064 179.234   1
  -2 -12 -13 1173.62 190.242   4
   2  12  13 1055.37 210.594   7
   2  12  14 566.482 157.817   7
   2 -12  14 622.751 147.201   6
   2 -12  14 459.619 129.707   1
  -2 -12 -14 699.575 152.287   4
   2 -12  15 663.703 165.062   1
  -2 -12 -15 1034.80 191.430   4
   2  12  15 1099.21 220.321   7
   2 -12  16 62.5134 55.5965   1
  -2 -12 -16 77.8038 53.6261   4
   2 -12  17 60.6409 58.7639   1
  -2 -12 -17 124.258 64.9614   4
   2 -12  18-79.4702 64.7409   1
  -2 -12 -18 41.0039 45.6255   4
  -2  13  18 0.30847 54.6937   5
   2  13 -18 102.654 79.7163   4
   2  13 -17 187.654 109.261   4
  -2  13  17-0.61778 30.4298   5
  -2 -13  17-13.6309 70.5594   1
   2 -13 -17 4.23777 73.8271   4
  -2  13  16-16.9205 44.3108   5
  -2 -13  16-48.7242 57.3288   1
   2 -13 -16 19.8536 41.5394   4
   2 -13 -15 29.5089 58.5188   4
  -2  13  15-125.728 81.5054   5
  -2 -13  15-158.139 88.5764   1
  -2  13  14-62.9704 62.7002   5
  -2 -13  14 105.530 74.9325   1
   2 -13 -14 21.5090 43.7528   4
  -2  13  13 133.227 74.6598   5
  -2 -13  13 132.813 77.8682   1
   2  13 -13 106.762 61.1034   7
   2 -13 -13 267.475 109.209   4
   2 -13 -12 491.367 142.366   4
  -2 -13  12 282.034 104.035   1
  -2  13  12 358.346 129.525   5
   2  13 -12 439.608 129.684   7
  -2  13  11 1444.06 235.732   5
  -2 -13  11 1430.63 230.757   1
   2 -13 -11 1664.84 238.214   4
   2  13 -11 1425.19 224.980   7
  -2 -13  10 272.483 99.6285   1
  -2  13  10 346.473 98.6779   5
   2 -13 -10 366.959 120.777   4
   2  13 -10 295.041 90.4121   7
   2 -13  -9 111.003 49.4464   4
  -2 -13   9 60.6680 58.3434   1
   2  13  -9 103.056 65.0642   7
  -2  13   9 229.132 86.8660   5
   2 -13  -9 100.496 44.4529   2
  -2  13   8 7301.56 498.119   5
  -2 -13   8 6666.83 463.708   1
   2 -13  -8 6602.14 326.612   2
   2 -13  -8 7787.03 482.287   4
   2  13  -8 7116.61 476.460   7
  -2  13   7 201.568 64.6111   5
   2 -13  -7 239.834 56.7290   2
  -2 -13   7 307.655 102.415   1
   2 -13  -7 273.062 87.8917   4
   2  13  -7 207.507 82.4062   7
   2  13  -6 302.780 100.816   7
  -2  13   6 432.312 114.586   5
   2 -13  -6 348.070 70.9769   2
  -2 -13   6 314.847 96.3352   1
   2 -13  -6 453.084 115.523   4
   2 -13  -6 322.704 82.5872   7
  -2  13   5 1544.24 212.408   5
   2 -13  -5 1913.79 214.726   4
  -2 -13   5 1447.97 201.536   1
   2 -13  -5 1522.63 170.060   7
   2  13  -5 1714.39 227.461   7
  -2 -13   4 1351.44 191.401   1
   2 -13  -4 1510.29 183.880   4
   2  13  -4 1452.76 203.630   7
  -2  13   4 1255.21 188.668   5
   2 -13  -4 1134.77 138.123   7
  -2  13   3 1831.41 229.805   5
   2 -13  -3 1150.07 170.600   1
  -2 -13   3 104.291 60.5507   1
   2 -13  -3 834.237 149.769   4
   2 -13  -3 561.076 94.3768   7
   2  13  -3 128.419 60.4381   7
   2 -13  -2 1620.26 181.446   1
   2 -13  -2 1452.48 126.918   7
  -2 -13   2 1468.93 196.167   1
  -2  13   2 1677.73 208.354   5
   2 -13  -2 1755.28 190.861   4
  -2  13   2 1514.59 174.258   4
   2  13  -2 1708.88 215.858   7
  -2  13   1 1479.66 197.022   5
  -2 -13   1 1361.60 190.450   1
   2 -13  -1 1573.21 171.938   4
   2 -13  -1 1515.27 176.059   1
  -2  13   1 1510.63 175.370   4
   2 -13  -1 1378.97 108.448   7
   2  13  -1 1379.99 196.843   7
  -2  13   0 1155.65 172.843   5
   2 -13   0 1227.34 155.189   1
  -2  13   0 1082.26 133.911   2
  -2 -13   0 1115.93 175.854   1
   2 -13   0 1163.91 139.584   4
  -2  13   0 1310.74 155.098   4
   2 -13   0 1063.40 80.1572   7
   2  13   0 1261.20 189.527   7
  -2  13  -1 31.2139 36.9198   5
   2 -13   1 10.5484 27.8524   1
   2 -13   1 16.7299 16.3660   4
   2  13   1 103.241 41.5789   2
  -2  13  -1 18.2848 29.8666   2
  -2 -13  -1 112.578 85.4636   1
   2  13   1 138.591 89.9003   7
  -2 -13  -2 1563.26 216.940   1
   2 -13   2 1713.44 182.199   1
  -2  13  -2 1498.86 194.140   5
   2  13   2 1472.40 114.846   2
  -2  13  -2 1864.05 195.331   2
   2  13   2 1670.06 223.947   7
  -2  13  -3 1783.56 216.859   5
  -2 -13  -3 1822.64 237.975   1
  -2  13  -3 2035.47 214.217   2
   2 -13   3 1919.35 193.958   1
   2  13   3 1907.50 242.610   7
  -2  13  -4 1.25968 27.3429   5
   2 -13   4 13.1016 31.0407   1
  -2  13  -4 82.3025 54.6373   2
  -2  13  -4 0.65745 16.2258   4
   2  13   4-13.9949 45.6248   7
   2 -13   5 1840.11 217.944   6
   2 -13   5 2120.64 212.087   1
  -2  13  -5 1942.33 222.146   5
  -2  13  -5 2283.19 253.582   2
  -2  13  -5 2135.84 178.371   4
   2  13   5 2400.91 274.219   7
   2 -13   6 1157.52 178.178   6
  -2  13  -6 1311.81 187.001   5
  -2  13  -6 1424.50 195.831   1
   2 -13   6 1222.14 166.879   1
  -2  13  -6 1555.01 216.998   2
  -2  13  -6 1635.73 151.689   4
   2  13   6 1528.17 222.427   7
   2  13   7 16.1612 49.9182   7
   2 -13   7 44.1315 41.5701   6
  -2  13  -7 134.109 66.7991   5
  -2  13  -7 31.1799 20.4668   4
   2 -13   7 5.25896 22.0920   1
   2  13   8 9.80835 44.5021   7
  -2  13  -8-9.51277 29.7135   5
   2 -13   8 20.6825 46.1889   6
  -2 -13  -8-32.7640 36.4427   4
   2 -13   8-89.6200 50.5477   1
   2  13   9 384.675 121.660   7
  -2  13  -9 291.130 92.5882   5
   2 -13   9 493.054 125.474   6
  -2 -13  -9 465.302 112.491   4
   2 -13   9 188.076 73.4490   1
   2  13  10 801.348 180.596   7
   2 -13  10 1108.09 186.191   6
  -2 -13 -10 807.303 150.850   4
   2 -13  10 829.213 154.254   1
   2 -13  11 1152.70 192.582   6
  -2 -13 -11 1611.32 217.455   4
   2  13  11 1622.71 249.358   7
   2 -13  11 1173.96 191.589   1
   2 -13  12 25.3609 37.7387   6
   2 -13  12-72.2757 54.3374   1
  -2 -13 -12-12.2264 35.5926   4
   2 -13  13 844.751 175.596   1
  -2 -13 -13 1153.22 190.556   4
   2  13  13 1286.85 234.915   7
   2  13  14 164.154 89.9891   7
   2 -13  14 51.6294 48.8905   1
  -2 -13 -14 26.5202 39.7443   4
   2  13  15 31.8393 46.3197   7
   2 -13  15 83.2811 65.3078   1
  -2 -13 -15-0.51350 30.4747   4
   2 -13  16 352.956 122.719   1
  -2 -13 -16 655.154 155.468   4
   2 -13  17 877.458 206.631   1
  -2 -13 -17 838.530 180.676   4
  -2 -13 -18 228.898 99.1443   4
   2  14 -18 316.877 141.121   4
  -2  14  18 347.798 128.928   5
   2  14 -17 226.966 117.276   4
  -2  14  17 261.627 114.876   5
   2  14 -16 157.677 96.0232   7
  -2  14  16 80.9343 71.6701   5
  -2 -14  16 23.4609 47.4693   1
   2 -14 -16 204.137 107.075   4
   2  14 -15 102.478 72.3650   7
  -2  14  15 9.49850 42.5829   5
  -2 -14  15 2.41841 46.6714   1
   2 -14 -15 82.6828 72.2725   4
  -2  14  14 112.528 78.1099   5
   2 -14 -14 83.1647 70.2096   4
  -2 -14  14-1.30483 43.4018   1
   2  14 -14 77.5977 79.4238   7
  -2  14  13 926.532 200.850   5
   2 -14 -13 1072.98 203.953   4
   2  14 -13 790.494 178.069   7
  -2 -14  13 678.130 165.139   1
  -2 -14  12 1910.09 279.647   1
  -2  14  12 2052.18 293.563   5
   2 -14 -12 2195.65 286.418   4
   2  14 -12 2053.32 283.175   7
   2  14 -11 210.717 92.8022   7
  -2  14  11 243.936 87.5259   5
  -2 -14  11 167.587 85.0635   1
   2 -14 -11 354.665 109.365   4
  -2 -14  10-167.009 82.7396   1
  -2  14  10 27.2164 53.6889   5
   2 -14 -10 167.087 83.5526   4
   2  14 -10-33.6713 66.2585   7
  -2  14   9 2206.76 287.057   5
  -2 -14   9 1901.89 259.032   1
   2 -14  -9 2144.12 267.742   4
   2  14  -9 1804.54 249.202   7
  -2 -14   8 3344.20 335.451   1
  -2  14   8 3756.45 367.931   5
   2 -14  -8 4380.30 365.227   4
   2  14  -8 3630.95 348.200   7
  -2  14   7 2252.61 277.928   5
   2  14  -7 2091.02 262.811   7
   2 -14  -7 1965.57 162.578   2
   2 -14  -7 2353.64 262.566   4
  -2 -14   7 1965.06 253.492   1
   2 -14  -6-58.7478 53.2352   4
  -2 -14   6 48.2997 97.2250   1
   2  14  -6 30.2371 55.8741   7
  -2  14   6-19.6924 62.1944   5
   2 -14  -6-21.3600 29.8982   7
  -2  14   5 3.12308 69.5846   5
   2 -14  -5-6.28441 26.3856   4
   2  14  -5 45.8894 47.2391   7
  -2 -14   5-23.8018 62.8714   1
   2 -14  -5-42.5130 32.4966   7
  -2 -14   4 39.9559 42.3944   1
  -2  14   4-90.9986 87.0737   5
   2 -14  -4 26.4054 32.7698   4
   2  14  -4 22.2926 42.9105   7
   2 -14  -4 19.8271 21.4063   7
  -2  14   3 247.546 79.7388   5
   2 -14  -3 367.250 92.8049   1
  -2 -14   3 374.448 103.893   1
   2 -14  -3 284.905 82.8156   4
   2  14  -3 416.589 119.667   7
   2 -14  -3 318.654 66.2257   7
   2 -14  -2 1355.83 126.065   7
  -2 -14   2 1255.06 190.457   1
  -2  14   2 1372.50 197.569   5
   2 -14  -2 1642.29 190.355   4
   2  14  -2 1823.07 233.442   7
   2 -14  -2 1492.04 185.985   1
  -2  14   1 1360.92 192.105   5
  -2 -14   1 1264.10 189.196   1
   2 -14  -1 1405.16 174.230   1
   2 -14  -1 1194.22 151.429   4
   2 -14  -1 1249.99 106.068   7
   2  14  -1 1371.25 200.335   7
  -2  14   0 8249.99 478.672   5
   2 -14   0 9104.36 446.755   1
  -2 -14   0 9397.49 530.142   1
   2 -14   0 8881.96 398.962   4
  -2  14   0 9922.74 459.624   4
   2 -14   0 8515.70 258.850   7
   2  14   0 10593.0 566.319   7
   2  14   1 4335.88 363.342   7
  -2  14  -1 3392.05 304.059   5
   2  14   1 3488.70 192.559   2
  -2  14  -1 3554.21 259.995   2
   2 -14   1 3510.28 241.433   4
  -2 -14  -1 4188.61 357.792   1
  -2  14  -1 3696.36 270.221   4
   2 -14   1 3735.45 283.223   1
  -2  14  -2 7357.76 446.274   5
  -2 -14  -2 9126.47 543.182   1
   2  14   2 7161.57 255.603   2
  -2  14  -2 8579.60 431.585   2
  -2  14  -2 9019.00 421.833   4
   2  14   2 9569.69 546.730   7
   2 -14   2 8483.36 431.022   1
  -2 -14  -3-65.0880 51.8541   1
   2  14   3 35.0606 49.3259   7
  -2  14  -3 11.9088 47.6520   5
  -2  14  -3 6.31789 25.2808   2
   2 -14   3-1.21882 32.2953   1
  -2 -14  -4 1103.93 196.957   1
  -2  14  -4 846.324 152.746   5
  -2  14  -4 906.434 155.182   2
   2 -14   4 1067.31 153.396   1
   2  14   4 975.590 183.978   7
  -2  14  -5 949.390 162.560   5
  -2  14  -5 1339.97 196.882   2
   2 -14   5 969.924 149.940   1
   2  14   5 1169.75 201.255   7
  -2  14  -6 2422.09 262.729   5
   2 -14   6 2097.59 223.142   1
  -2  14  -6 3066.44 309.902   2
   2  14   6 2848.72 305.747   7
  -2  14  -7 446.168 117.173   5
   2  14   7 238.493 97.1438   7
   2 -14   7 285.042 83.0824   1
  -2  14  -8 205.992 119.974   5
   2 -14   8 180.780 64.7109   1
   2  14   8 297.073 105.210   7
   2  14   9 114.971 58.4063   7
  -2  14  -9 74.0266 52.7133   5
  -2 -14  -9 106.825 55.9215   4
   2 -14   9 45.3929 46.3073   1
   2  14  10 605.421 155.562   7
  -2  14 -10 444.478 116.678   5
  -2 -14 -10 451.954 112.192   4
   2 -14  10 285.968 88.5500   1
   2 -14  11 1139.65 190.999   1
  -2 -14 -11 1525.11 221.179   4
   2  14  11 1567.35 249.121   7
   2 -14  12 148.332 58.4236   1
  -2 -14 -12 344.470 104.349   4
   2  14  12 362.167 114.982   7
   2  14  13 212.910 99.3863   7
   2 -14  13 99.9376 65.8140   1
  -2 -14 -13 171.133 78.9636   4
   2  14  14 835.156 195.031   7
   2 -14  14 654.263 161.479   1
  -2 -14 -14 593.707 143.630   4
   2  14  15 429.501 154.988   7
   2 -14  15 265.376 100.308   1
  -2 -14 -15 276.487 109.254   4
   2 -14  16 31.3642 45.4093   1
  -2 -14 -16-104.902 68.1705   4
   2 -14  17 354.333 131.093   1
  -2 -14 -17 369.607 119.353   4
  -2  15  18 128.224 82.4561   5
  -2  15  17 836.677 197.890   5
   2  15 -17 644.319 175.292   7
  -2  15  16 194.788 102.315   5
   2  15 -16 238.747 109.477   7
  -2  15  15 201.595 105.742   5
  -2 -15  15 235.951 108.584   1
   2 -15 -15 381.551 133.731   4
   2  15 -15 168.361 91.6802   7
   2  15 -14 191.524 93.8415   7
  -2 -15  14 129.319 82.5484   1
  -2  15  14 97.8730 46.2784   5
   2 -15 -14 180.723 84.2121   4
   2  15 -13 491.176 146.381   7
  -2  15  13 298.308 113.498   5
   2 -15 -13 428.110 132.435   4
  -2 -15  13 425.016 143.867   1
  -2  15  12 574.414 161.913   5
   2 -15 -12 792.606 177.448   4
   2  15 -12 432.846 128.085   7
  -2 -15  12 414.365 127.095   1
  -2 -15  11 369.938 123.103   1
  -2  15  11 297.447 122.517   5
   2 -15 -11 349.805 113.297   4
   2  15 -11 335.208 112.529   7
  -2 -15  10 544.139 145.908   1
  -2  15  10 652.914 170.887   5
   2 -15 -10 686.718 154.174   4
   2  15 -10 646.887 153.046   7
  -2 -15   9 710.485 172.020   1
  -2  15   9 694.704 170.942   5
   2  15  -9 785.758 173.533   7
   2 -15  -9 861.088 177.140   4
   2  15  -8-43.0631 56.2159   7
  -2  15   8-11.0329 48.1805   5
  -2 -15   8-24.5021 48.3641   1
   2 -15  -8 20.5346 39.2134   4
  -2  15   7-36.4926 68.1032   5
  -2 -15   7-41.4664 41.9061   1
   2 -15  -7 19.6369 30.9608   4
   2  15  -7-143.017 73.7977   7
  -2  15   6 447.454 126.607   5
   2 -15  -6 540.546 127.072   4
  -2 -15   6 359.604 115.994   1
   2  15  -6 424.182 118.913   7
  -2  15   5 15.7612 69.7561   5
   2 -15  -5 79.1522 34.7169   4
   2 -15  -5-2.54849 14.7375   7
   2  15  -5 44.2119 38.5902   7
  -2 -15   5 129.195 63.7948   1
   2 -15  -4 6548.32 419.579   1
  -2  15   4 5281.82 414.542   5
   2 -15  -4 5735.50 323.448   7
   2 -15  -4 7013.18 428.881   4
   2  15  -4 6340.77 459.592   7
  -2 -15   4 5290.19 408.438   1
  -2  15   3-52.4275 59.9935   5
  -2 -15   3 52.5432 35.6059   1
   2 -15  -3 116.369 62.9956   4
   2 -15  -3 83.4939 52.0703   1
   2 -15  -3 43.0915 25.9698   7
   2  15  -3 82.9485 50.9977   7
   2 -15  -2 250.051 57.1013   7
  -2  15   2 281.099 90.2116   5
   2 -15  -2 272.577 81.4333   4
  -2 -15   2 132.672 68.2415   1
   2 -15  -2 232.001 75.7850   1
   2  15  -2 219.429 81.6891   7
   2 -15  -1 551.383 113.192   1
   2  15  -1 666.639 146.282   7
  -2  15   1 545.213 132.143   5
   2 -15  -1 478.953 102.259   4
  -2 -15   1 616.685 142.021   1
   2 -15  -1 504.245 69.1698   7
   2 -15   0 1776.99 201.381   1
  -2  15   0 1718.84 223.399   5
  -2 -15   0 1821.21 239.125   1
   2 -15   0 1803.15 186.839   4
   2  15   0 2236.97 271.060   7
  -2  15  -1 1880.10 232.578   5
   2  15   1 1997.38 140.958   2
  -2  15  -1 2309.47 212.035   2
  -2 -15  -1 2257.64 272.338   1
   2  15   1 2635.87 291.863   7
   2 -15   1 2223.16 227.800   1
   2 -15   2 364.481 101.480   1
  -2  15  -2 293.649 96.0122   5
  -2  15  -2 268.783 77.6548   2
  -2  15  -2 421.197 96.7830   4
   2  15   2 432.877 124.491   7
  -2 -15  -2 309.395 104.860   1
  -2  15  -3 23.1508 43.5298   5
  -2  15  -3 49.7458 41.9935   2
  -2 -15  -3-32.2317 45.5174   1
   2 -15   3 17.9413 25.5009   1
   2  15   3 14.6895 36.5203   7
  -2  15  -3 29.9548 30.4388   4
  -2 -15  -4 1344.17 220.582   1
  -2  15  -4 937.015 163.950   5
  -2  15  -4 1226.81 183.640   2
   2 -15   4 1103.12 162.795   1
  -2  15  -4 1163.87 150.559   4
   2  15   4 1434.58 219.051   7
  -2 -15  -5 411.903 129.468   1
   2 -15   5 402.504 102.776   1
  -2  15  -5 392.547 113.584   5
  -2  15  -5 411.201 109.169   2
   2  15   5 349.187 113.510   7
   2 -15   6 824.912 147.278   1
  -2  15  -6 643.925 148.063   2
  -2  15  -6 670.821 138.618   5
   2  15   6 781.814 171.634   7
   2  15   7 138.748 71.8373   7
  -2  15  -7 135.026 71.5933   5
  -2  15  -7 113.109 64.0302   2
   2 -15   7 74.5313 48.7429   1
   2  15   8 355.360 116.061   7
  -2  15  -8 187.571 83.0059   5
   2 -15   8 250.509 78.3034   1
   2  15   9 171.792 92.5282   7
  -2  15  -9 139.956 78.0708   5
   2 -15   9 103.141 47.1325   1
  -2  15 -10 656.408 147.541   5
  -2 -15 -10 502.013 124.757   4
   2  15  10 709.768 176.701   7
   2 -15  10 363.017 103.837   1
   2  15  11 154.619 88.1196   7
  -2 -15 -11 220.251 82.9673   4
   2 -15  11 228.112 90.6252   1
   2  15  12 14.4594 62.3631   7
   2 -15  12-177.519 81.9487   1
  -2 -15 -12-39.1543 48.7843   4
   2  15  13 82.4542 86.2405   7
   2 -15  13-65.3371 55.6935   1
  -2 -15 -13 55.0266 46.1881   4
   2  15  14 777.871 198.102   7
   2 -15  14 480.079 139.621   1
  -2 -15 -14 845.584 180.370   4
   2 -15  15 12.5018 31.3327   1
  -2 -15 -15-27.3347 42.4578   4
   2 -15  16 157.392 88.2017   1
  -2 -15 -16 49.8077 50.4697   4
  -2  16  17 100.049 86.8802   5
   2  16 -17-194.415 105.391   7
  -2  16  16 209.907 102.136   5
   2  16 -16 437.139 142.125   7
  -2  16  15 225.290 111.712   5
   2 -16 -15 217.730 92.1509   4
   2  16 -15 178.104 97.3928   7
  -2  16  14 32.7619 75.7170   5
   2 -16 -14 75.1154 57.0549   4
   2  16 -14-93.4816 72.2629   7
  -2 -16  14-7.01257 34.7891   1
  -2 -16  13 1376.04 254.031   1
  -2  16  13 1627.28 282.806   5
   2 -16 -13 1542.56 258.434   4
   2  16 -13 1550.93 256.795   7
  -2  16  12 9.08204 53.9352   5
   2  16 -12-10.1728 38.6335   7
   2 -16 -12 35.2255 46.9812   4
  -2 -16  12 32.6145 36.6188   1
  -2  16  11-38.4555 75.1560   5
   2 -16 -11 10.7331 41.3245   4
  -2 -16  11-63.9259 57.8102   1
   2  16 -11 19.0421 48.4678   7
  -2 -16  10 188.687 83.7032   1
   2  16 -10 304.926 102.547   7
  -2  16  10 148.085 74.0994   5
   2 -16 -10 317.922 109.158   4
  -2 -16   9 408.891 125.587   1
  -2  16   9 444.932 137.067   5
   2 -16  -9 353.767 113.143   4
   2  16  -9 596.143 150.888   7
  -2  16   8 854.131 190.202   5
  -2 -16   8 681.804 163.491   1
   2 -16  -8 1030.97 182.531   4
   2  16  -8 974.217 196.311   7
  -2  16   7 460.790 135.598   5
   2  16  -7 666.363 162.113   7
  -2 -16   7 507.845 135.388   1
   2 -16  -7 549.981 140.464   4
   2  16  -6 90.9099 63.3222   7
  -2  16   6 33.5947 48.5654   5
   2 -16  -6 20.4864 29.1602   4
  -2 -16   6-7.28746 45.8586   1
  -2  16   5 251.824 88.8766   5
   2 -16  -5 124.924 63.4280   4
   2  16  -5 162.766 82.3051   7
  -2 -16   5 102.823 61.9893   1
  -2 -16   4 115.747 65.6998   1
  -2  16   4-18.4430 59.2392   5
   2 -16  -4 73.1013 46.4349   1
   2 -16  -4 132.499 67.7712   4
   2  16  -4 100.914 64.9491   7
   2 -16  -4 55.0608 33.7672   7
   2 -16  -3 246.173 81.9208   1
  -2  16   3 151.323 69.4163   5
  -2 -16   3 131.053 78.5456   1
   2 -16  -3 236.641 85.1610   4
   2 -16  -3 238.487 61.8199   7
   2  16  -3 304.618 104.243   7
  -2  16   2 99.8937 67.4917   5
   2 -16  -2 124.905 65.1041   4
   2 -16  -2 119.234 61.0121   1
  -2 -16   2 149.146 80.5673   1
   2 -16  -2 69.9163 31.1130   7
   2  16  -2 128.845 79.0100   7
  -2 -16   1 1472.42 219.284   1
  -2  16   1 1159.94 188.870   5
   2  16  -1 1680.07 238.742   7
   2 -16  -1 1510.23 195.884   1
   2 -16  -1 1402.36 177.884   4
   2 -16  -1 1429.92 122.684   7
  -2 -16   0 210.250 93.7133   1
   2 -16   0 165.946 58.6122   1
  -2  16   0 220.563 86.3411   5
   2 -16   0 64.5269 39.8572   4
   2  16   0 197.541 46.8884   2
   2  16   0 258.300 101.277   7
  -2 -16  -1 81.9828 34.5529   1
   2 -16   1 382.327 97.4126   1
   2  16   1 96.8402 31.7184   2
  -2  16  -1 513.404 112.273   2
   2  16   1 39.6939 40.5211   7
  -2  16  -2 4268.32 360.100   5
  -2  16  -2 5365.50 352.498   2
  -2 -16  -2 5184.86 436.476   1
   2 -16   2 5153.38 362.734   1
   2  16   2 5556.10 444.304   7
   2 -16   3 41.0102 37.6896   1
  -2 -16  -3 47.6986 51.0655   1
  -2  16  -3-30.8135 47.4398   5
  -2  16  -3-2.19922 26.9646   2
   2  16   3-4.99804 30.5142   7
  -2 -16  -4 40.3410 33.4678   1
  -2  16  -4-35.2304 43.0290   5
  -2  16  -4 0.20268 27.4926   2
   2 -16   4 41.9423 44.4493   1
   2  16   4 44.0661 56.6223   7
  -2 -16  -5 384.719 126.871   1
   2 -16   5 321.564 99.9011   1
  -2  16  -5 277.369 93.1464   5
  -2  16  -5 463.620 125.422   2
   2  16   5 479.845 136.130   7
   2 -16   6 5.87122 26.7862   1
  -2  16  -6 3.95201 30.6734   5
  -2  16  -6 50.2119 50.2510   2
   2  16   6 83.7758 61.6849   7
  -2  16  -7 272.756 97.2043   5
  -2  16  -7 343.309 115.797   2
   2 -16   7 547.053 128.676   1
  -2  16  -8-0.28578 28.0478   2
   2  16   8 26.4633 42.6208   7
   2 -16   8-11.9176 28.7339   1
   2  16   9 60.4798 57.5822   7
  -2  16  -9-2.02295 40.4983   5
   2 -16   9 120.165 68.2861   1
   2  16  10 45.8752 63.1780   7
   2 -16  10 45.4062 45.6453   1
  -2 -16 -11 103.764 66.3858   4
   2 -16  11 35.6714 31.2470   1
   2  16  11-45.6840 76.2578   7
  -2 -16 -12 62.7258 59.1903   4
   2 -16  12 19.8582 35.6586   1
   2  16  13 2.82312 60.6504   7
   2 -16  13 72.1895 53.5221   1
  -2 -16 -13 83.6130 39.0777   4
   2 -16  14 107.505 57.9317   1
  -2 -16 -14 328.853 115.463   4
   2 -16  15 405.631 131.589   1
  -2 -16 -15 670.269 180.752   4
   2  17 -16 527.825 160.735   7
  -2  17  15-54.0104 68.2896   5
   2  17 -15-60.3105 64.5918   7
  -2 -17  14-84.8347 72.6207   1
  -2  17  14-100.304 97.9820   5
   2 -17 -14-127.019 81.7236   4
   2  17 -14-153.985 87.3914   7
  -2  17  13 603.999 169.168   5
   2 -17 -13 651.911 166.118   4
   2  17 -13 498.056 145.429   7
  -2 -17  13 524.478 156.670   1
   2  17 -12 1017.61 204.133   7
  -2  17  12 1010.07 228.321   5
   2 -17 -12 1302.38 230.753   4
  -2 -17  12 1028.86 221.151   1
   2  17 -11 633.970 164.598   7
  -2  17  11 601.488 174.604   5
   2 -17 -11 498.772 142.828   4
  -2 -17  11 600.818 169.928   1
   2  17 -10 2821.92 337.692   7
  -2  17  10 2846.31 369.188   5
  -2 -17  10 2649.93 335.572   1
   2 -17 -10 3604.57 370.396   4
  -2 -17   9 614.343 154.000   1
  -2  17   9 715.486 181.997   5
   2 -17  -9 861.808 180.242   4
   2  17  -9 814.742 180.092   7
  -2  17   8-44.7791 66.3150   5
  -2 -17   8 45.0799 32.9626   1
   2 -17  -8 152.757 76.6210   4
   2  17  -8 161.141 85.9874   7
  -2  17   7 6016.53 501.135   5
   2 -17  -7 7296.29 498.155   4
   2  17  -7 6280.99 496.410   7
  -2  17   6 329.826 117.563   5
   2 -17  -6 372.209 106.733   4
   2  17  -6 341.727 114.613   7
  -2 -17   6 283.365 100.036   1
  -2  17   5 624.847 143.791   5
   2 -17  -5 721.835 150.890   1
   2 -17  -5 819.259 162.848   4
  -2 -17   5 447.561 124.820   1
   2  17  -5 629.121 155.215   7
   2 -17  -4 1199.05 193.883   1
  -2 -17   4 901.941 180.672   1
   2  17  -4 1089.76 202.305   7
   2 -17  -4 916.303 174.542   4
  -2  17   4 966.113 187.297   5
  -2  17   3 2993.58 326.180   5
   2 -17  -3 3444.51 310.997   4
   2  17  -3 3549.63 364.339   7
   2 -17  -3 3515.98 321.885   1
  -2 -17   3 3017.83 326.758   1
   2 -17  -2-2.42139 25.1868   1
   2 -17  -2-0.71106 29.7227   4
  -2 -17   2-48.0068 65.6907   1
   2  17  -2 39.7286 40.1706   7
  -2  17   2-60.0682 67.5791   5
   2 -17  -1 15.1698 31.7034   1
  -2 -17   1-11.7109 28.9909   1
  -2  17   1 49.9784 36.5458   5
   2 -17  -1 1.32998 27.1499   4
   2  17  -1 9.27649 33.0764   7
  -2 -17   0 318.198 112.115   1
  -2  17   0 87.4542 74.4933   5
   2 -17   0 108.809 49.8602   4
   2 -17   0 168.432 69.3993   1
   2  17   0 435.719 129.852   7
  -2 -17  -1 7.74600 53.0689   1
  -2  17  -1 83.4673 60.4747   5
   2 -17   1 80.1723 43.8982   1
  -2  17  -1 93.9663 43.6898   2
   2  17   1 140.876 83.2013   7
  -2  17  -2 1260.27 202.660   5
   2 -17   2 1426.03 198.637   1
  -2  17  -2 1539.89 188.882   2
  -2 -17  -2 1414.77 238.578   1
   2  17   2 1423.58 236.418   7
  -2 -17  -3 29.5773 46.0192   1
   2  17   3 52.2213 45.5669   7
  -2  17  -3 54.8229 44.0449   5
  -2  17  -3 175.450 67.1034   2
   2 -17   3 110.978 56.8961   1
  -2  17  -4 199.855 80.4775   5
  -2  17  -4 249.068 90.3853   2
   2 -17   4 146.754 69.2695   1
  -2 -17  -4 190.913 83.1409   1
   2  17   4 228.233 94.8774   7
  -2  17  -5 2222.44 277.321   5
  -2 -17  -5 2625.13 342.418   1
  -2  17  -5 2621.54 292.324   2
   2 -17   5 2240.82 256.663   1
   2  17   5 3037.29 345.425   7
  -2  17  -6 3850.42 368.624   2
   2 -17   6 3092.71 306.593   1
  -2  17  -6 2991.53 323.114   5
   2  17   6 4059.61 403.042   7
  -2 -17  -6 4309.42 437.335   1
   2  17   7 578.147 155.805   7
   2 -17   7 316.080 110.422   1
  -2  17  -7 665.767 156.087   5
  -2  17  -7 660.008 160.538   2
   2  17   8 1128.01 217.441   7
  -2  17  -8 1231.61 212.627   5
  -2  17  -8 801.261 185.849   2
   2 -17   8 847.124 166.974   1
   2 -17   9 113.957 66.6592   1
  -2  17  -9 88.1874 64.0972   5
   2  17   9-83.8389 57.2326   7
   2  17  10 345.927 129.775   7
   2 -17  10 330.141 109.722   1
   2  17  11 308.195 123.190   7
   2 -17  11 255.697 97.5511   1
   2  17  12 30.2661 33.1901   7
  -2 -17 -12-27.9476 42.9042   4
   2 -17  12-46.8720 48.3872   1
  -2 -17 -13 294.712 99.2872   4
   2 -17  13 279.015 113.788   1
   2 -17  14 59.3460 55.0618   1
  -2 -17 -14 385.247 129.361   4
   2  18 -15 95.0873 75.6177   7
  -2  18  14 253.248 129.353   5
   2  18 -14 226.780 97.4090   7
   2  18 -13 483.846 151.138   7
  -2  18  13 314.015 120.225   5
   2 -18 -13 709.806 179.381   4
  -2  18  12 339.237 139.767   5
   2 -18 -12 441.510 141.452   4
  -2 -18  12 190.685 84.8542   1
   2  18 -12 379.997 137.920   7
  -2 -18  11 554.230 162.401   1
   2  18 -11 877.924 199.732   7
  -2  18  11 778.319 198.788   5
   2 -18 -11 886.169 202.559   4
  -2 -18  10 61.0567 61.7698   1
  -2  18  10 135.140 82.1796   5
   2 -18 -10 106.154 94.8846   4
   2  18 -10 121.733 62.0315   7
  -2 -18   9 904.980 199.934   1
  -2  18   9 926.769 211.374   5
   2 -18  -9 1142.39 212.338   4
   2  18  -9 1141.08 222.054   7
  -2  18   8 150.348 88.0188   5
  -2 -18   8 307.582 114.412   1
   2 -18  -8 404.446 126.815   4
   2  18  -8 324.539 108.801   7
  -2  18   7 3956.60 416.810   5
   2 -18  -7 4700.35 423.718   4
  -2 -18   7 3423.17 370.538   1
   2  18  -7 3746.76 392.497   7
  -2  18   6 355.170 126.871   5
   2 -18  -6 417.885 122.992   4
  -2 -18   6 342.272 116.748   1
   2  18  -6 353.655 124.659   7
   2 -18  -6 338.287 118.824   1
   2 -18  -5 486.457 132.440   1
  -2  18   5 308.731 89.5803   5
   2 -18  -5 631.753 140.850   4
   2  18  -5 594.818 159.001   7
  -2 -18   5 422.272 122.216   1
  -2  18   4 3141.20 348.665   5
  -2 -18   4 3002.05 335.939   1
   2 -18  -4 3489.01 327.428   4
   2  18  -4 3294.93 365.544   7
   2 -18  -4 3176.63 323.072   1
   2  18  -3 1106.88 209.066   7
  -2 -18   3 938.840 188.296   1
  -2  18   3 879.697 182.429   5
   2 -18  -3 1111.50 176.967   4
   2 -18  -3 1254.33 198.483   1
  -2 -18   2 1191.02 211.792   1
  -2  18   2 1302.72 219.680   5
   2 -18  -2 1403.38 208.957   1
   2 -18  -2 1590.74 205.558   4
   2  18  -2 1516.10 248.832   7
  -2  18   1-63.2623 65.2896   5
   2 -18  -1-42.8772 38.8793   4
  -2 -18   1 3.55413 56.0793   1
   2 -18  -1-26.8360 35.0816   1
   2  18  -1-9.72084 37.9895   7
   2 -18   0 2028.38 244.712   1
  -2  18   0 1650.12 237.970   5
  -2 -18   0 2065.21 285.129   1
   2  18   0 2086.98 290.917   7
  -2 -18  -1-62.4518 55.8398   1
   2  18   1-16.8353 43.4633   7
   2 -18   1 51.3268 47.4127   1
  -2  18  -2 2196.31 275.896   5
  -2  18  -2 2478.22 244.009   2
  -2 -18  -2 2439.55 319.405   1
   2 -18   2 2358.90 264.206   1
   2  18   2 2779.70 334.084   7
  -2 -18  -3 113.487 65.8638   1
   2 -18   3 188.736 78.5791   1
  -2  18  -3 114.412 68.1439   5
  -2  18  -3 209.852 80.8217   2
   2  18   3 163.208 86.5490   7
  -2 -18  -4 56.0045 51.9912   1
   2  18   4-5.53383 38.9369   7
  -2  18  -4-7.42025 31.5364   5
  -2  18  -4 55.4095 52.9262   2
   2 -18   4 71.9955 51.3224   1
  -2  18  -5 249.057 91.4356   5
   2 -18   5 252.002 86.3092   1
  -2  18  -5 243.088 89.9672   2
  -2 -18  -5 285.082 124.217   1
   2  18   5 322.692 125.294   7
   2 -18   6 789.321 158.249   1
   2  18   6 839.290 190.674   7
  -2  18  -6 648.714 151.695   5
  -2  18  -6 726.183 163.688   2
  -2 -18  -6 1188.44 239.937   1
   2  18   7 499.649 150.851   7
   2 -18   7 364.230 107.932   1
  -2  18  -7 503.337 142.046   5
  -2  18  -7 440.640 137.905   2
  -2 -18  -7 549.154 180.735   1
   2  18   8 463.186 150.156   7
  -2  18  -8 248.739 102.967   5
  -2  18  -8 241.897 110.530   2
   2 -18   8 160.020 73.2468   1
   2  18   9 488.271 155.082   7
  -2  18  -9 290.547 124.706   2
   2 -18   9 363.871 112.413   1
   2  18  10 409.634 142.019   7
   2 -18  10 339.340 119.513   1
   2  18  11 102.530 79.7544   7
   2 -18  11-88.9545 59.5594   1
   2 -18  12 17.9112 40.3055   1
   2 -18  13 113.023 64.7137   1
   2  19 -14 189.884 117.840   7
   2  19 -13 232.586 105.198   7
  -2  19  12 78.8090 91.4568   5
   2 -19 -12-1.35522 31.1486   4
   2  19 -12-50.5262 57.5793   7
  -2 -19  11 457.784 150.461   1
  -2  19  11 856.837 217.704   5
   2 -19 -11 816.107 192.289   4
   2  19 -11 471.100 144.206   7
  -2 -19  10 185.054 94.1572   1
  -2  19  10 406.314 123.032   5
   2 -19 -10 451.830 140.234   4
   2  19 -10 141.845 70.8028   7
  -2 -19   9 160.340 88.9774   1
  -2  19   9 345.134 126.728   5
   2 -19  -9 200.467 101.731   4
   2  19  -9 69.1504 40.8773   7
  -2  19   8 88.9130 76.6740   5
  -2 -19   8-23.2920 74.5918   1
   2 -19  -8-18.5210 37.4139   4
   2  19  -8-53.7163 57.1440   7
  -2  19   7 1120.90 230.581   5
   2 -19  -7 1256.51 223.470   4
  -2 -19   7 849.951 190.496   1
   2  19  -7 1051.65 213.616   7
  -2  19   6 104.511 48.5853   5
   2 -19  -6 50.8907 44.7202   4
   2 -19  -6 94.7069 74.6058   1
  -2 -19   6 16.4822 39.7257   1
   2  19  -6 100.422 64.8322   7
  -2  19   5 52.7427 52.6313   5
   2 -19  -5 78.6432 56.8059   4
   2 -19  -5 149.174 78.8295   1
   2  19  -5 246.844 103.059   7
  -2 -19   5 138.896 67.2753   1
  -2 -19   4 2230.72 300.192   1
  -2  19   4 1897.78 280.905   5
   2 -19  -4 2641.99 290.387   4
   2  19  -4 2428.98 317.643   7
   2 -19  -4 2373.61 286.574   1
  -2 -19   3-30.7535 57.7108   1
  -2  19   3 75.0457 62.7055   5
   2 -19  -3 221.907 90.5567   1
   2 -19  -3 261.684 93.2668   4
   2  19  -3 150.481 86.7472   7
  -2 -19   2 2064.63 292.526   1
  -2  19   2 1660.64 253.075   5
   2 -19  -2 1985.53 251.678   1
   2 -19  -2 2149.42 250.104   4
   2  19  -2 2233.99 307.996   7
  -2  19   1 75.1051 58.8422   5
   2 -19  -1 44.2428 39.8874   4
  -2 -19   1 70.0993 35.0078   1
   2 -19  -1-48.7076 59.5862   1
   2  19  -1 145.984 84.3219   7
  -2  19   0 242.078 94.2177   5
   2 -19   0 227.873 76.7976   1
  -2 -19   0-1.48564 41.4992   1
   2  19   0 238.283 99.9128   7
  -2 -19  -1 1023.64 207.624   1
  -2  19  -1 949.393 188.329   5
   2 -19   1 1082.58 182.919   1
   2  19   1 969.436 204.132   7
   2 -19   2 283.516 94.9941   1
   2  19   2 563.442 165.341   7
  -2 -19  -2 252.395 114.752   1
  -2  19  -2 398.384 126.409   5
  -2  19  -2 370.077 96.5373   2
  -2  19  -3 320.379 113.101   5
  -2  19  -3 295.401 92.5659   2
  -2 -19  -3 259.213 105.889   1
   2 -19   3 271.631 90.9518   1
   2  19   3 390.679 149.713   7
  -2 -19  -4 317.553 133.434   1
  -2  19  -4 276.319 102.666   5
  -2  19  -4 362.916 107.506   2
   2 -19   4 286.752 96.0359   1
   2  19   4 412.308 136.358   7
  -2  19  -5-0.28286 29.8511   5
   2 -19   5 54.4697 41.3314   1
  -2 -19  -5 208.151 101.042   1
  -2  19  -5 117.738 68.4668   2
   2  19   5 123.645 67.4153   7
   2  19   6 557.427 165.941   7
  -2 -19  -6 811.236 205.959   1
   2 -19   6 454.069 127.356   1
  -2  19  -6 316.969 110.845   5
  -2  19  -6 606.809 149.126   2
   2  19   7 119.490 83.0555   7
   2 -19   7 56.1893 46.6731   1
  -2  19  -7 115.267 82.3550   5
  -2  19  -7 110.672 78.3515   2
  -2 -19  -7 237.793 132.894   1
   2  19   8 1007.77 227.043   7
  -2 -19  -8 1374.64 279.085   1
  -2  19  -8 748.415 180.791   5
  -2  19  -8 1094.91 221.861   2
   2 -19   8 868.344 176.040   1
  -2  19  -9-22.6050 41.9881   2
   2 -19   9 6.59027 24.1640   1
  -2  19 -10 21.3314 47.4913   2
   2  19  10 128.974 83.1270   7
   2 -19  10 21.5125 36.4921   1
  -2  19 -11 286.350 123.279   2
   2 -19  11 377.605 126.407   1
   2 -19  12 926.111 200.854   1
   2  20 -13 22.5301 45.0712   7
   2  20 -12-57.3961 62.7437   7
   2 -20 -11 201.591 101.793   4
   2  20 -11 114.893 78.7456   7
   2  20 -10 8.67673 48.6719   7
  -2 -20  10-33.8296 49.7463   1
  -2  20  10 34.0660 94.3263   5
   2 -20 -10 79.0414 67.8508   4
  -2 -20   9 169.529 87.2858   1
  -2  20   9 226.964 94.4799   5
   2 -20  -9 398.720 140.115   4
   2  20  -9 137.198 89.7620   7
  -2  20   8 48.0140 54.8849   5
  -2 -20   8-17.6781 58.4868   1
   2 -20  -8 6.90205 33.1314   4
   2  20  -8 25.6704 36.2858   7
  -2  20   7 5062.74 499.507   5
   2 -20  -7 5027.92 462.963   1
   2 -20  -7 5885.05 480.181   4
  -2 -20   7 4955.98 473.103   1
   2  20  -7 5181.09 487.658   7
   2 -20  -6 235.274 107.685   1
  -2  20   6 114.012 89.1529   5
   2 -20  -6 253.304 98.4892   4
  -2 -20   6 166.262 88.5941   1
   2  20  -6 130.330 72.1357   7
   2 -20  -5 34.2305 44.6272   1
  -2  20   5 5.95503 68.1796   5
   2 -20  -5 19.0141 39.8093   4
   2  20  -5-14.0337 54.5107   7
  -2 -20   5-57.3116 56.1032   1
  -2 -20   4 311.750 108.671   1
  -2  20   4 152.188 87.9446   5
   2 -20  -4 511.911 135.424   4
   2 -20  -4 369.584 116.482   1
   2  20  -4 417.261 123.015   7
  -2 -20   3 19.5627 42.3789   1
   2 -20  -3 89.2402 58.0776   1
  -2  20   3 23.6981 60.6416   5
   2 -20  -3 70.9487 65.1922   4
   2  20  -3 76.2715 65.9788   7
   2 -20  -2 52.9741 45.0393   1
   2  20  -2 119.148 69.7769   7
  -2  20   2 52.4062 51.2381   5
  -2 -20   2 18.4872 64.0756   1
   2 -20  -2 1.50976 41.4134   4
  -2  20   1 41.3335 54.0384   5
  -2 -20   1-53.5684 57.6750   1
   2 -20  -1 46.6917 42.8741   1
   2  20  -1 8.16780 48.9023   7
  -2  20   0 12.7301 57.0018   5
   2 -20   0-13.5351 29.6040   1
   2  20   0 31.6628 36.8506   7
  -2 -20   0-2.55171 47.8845   1
  -2 -20  -1 47.6434 53.8883   1
   2 -20   1 9.17501 25.0446   1
  -2  20  -1 61.3282 49.7167   5
  -2 -20  -2 62.6137 62.8517   1
  -2  20  -2 207.713 90.3362   5
   2  20   2 55.1274 67.4531   7
   2 -20   2 78.6267 56.9505   1
   2  20   3 42.6201 47.6059   7
  -2  20  -3 16.2581 39.0178   5
  -2 -20  -3-97.0296 75.2868   1
   2 -20   3 40.6432 44.3556   1
  -2  20  -4 770.274 172.886   5
   2 -20   4 498.759 129.894   1
  -2  20  -4 834.859 163.572   2
  -2 -20  -4 782.278 199.595   1
   2  20   4 725.212 188.706   7
  -2 -20  -5 150.123 85.8449   1
  -2  20  -5 34.0493 50.3196   5
   2 -20   5 78.1518 59.1448   1
  -2  20  -5 76.9848 53.0718   2
   2  20   5 78.4261 76.9648   7
   2  20   6 884.518 209.516   7
   2 -20   6 449.553 127.448   1
  -2  20  -6 280.542 106.603   5
  -2  20  -6 442.391 134.243   2
  -2 -20  -6 708.670 203.230   1
   2 -20   7-53.2943 48.6679   1
   2  20   7-87.3166 73.5126   7
  -2 -20  -7 64.6863 79.5449   1
  -2  20  -7 27.2950 46.4433   5
  -2  20  -7 53.8957 59.3541   2
   2  20   8 116.686 76.6507   7
  -2  20  -8 69.8158 66.8302   2
  -2 -20  -8 59.5614 82.7258   1
   2 -20   8-76.5958 57.0744   1
   2  20   9 1444.76 278.307   7
  -2 -20  -9 1399.43 296.154   1
  -2  20  -9 1273.57 245.419   2
   2 -20   9 1100.52 206.104   1
  -2  20 -10-122.032 83.7992   2
   2 -20  10-128.376 76.9636   1
  -2  20 -11 6344.67 583.325   2
  -2  20 -12 237.831 116.345   2
   2  21 -12-19.6573 45.7683   7
   2  21 -11 43.3466 57.1854   7
   2  21 -10 379.294 133.680   7
   2 -21  -9 18.5845 40.8416   4
   2  21  -9-20.1567 47.1488   7
   2 -21  -8-80.1683 69.2178   1
  -2  21   8 53.1581 73.7961   5
  -2 -21   8 84.0648 53.3818   1
   2 -21  -8 154.452 85.7965   4
   2  21  -8 65.0781 57.8246   7
   2 -21  -7 196.530 106.041   1
  -2  21   7 126.693 69.2267   5
  -2 -21   7 309.343 119.752   1
   2 -21  -7 131.843 77.4088   4
   2  21  -7 306.480 117.711   7
   2 -21  -6 757.723 184.626   1
  -2  21   6 501.179 148.293   5
   2 -21  -6 964.192 191.592   4
  -2 -21   6 687.714 179.787   1
   2  21  -6 907.092 209.255   7
   2 -21  -5 24.9822 34.5556   4
  -2 -21   5 53.0267 70.0998   1
   2 -21  -5 171.023 83.7632   1
   2  21  -5 33.6826 45.2098   7
  -2 -21   4 1.65409 34.2386   1
   2 -21  -4-10.0470 31.1765   1
   2 -21  -4 50.4450 48.5346   4
   2  21  -4 8.02406 71.3200   7
  -2 -21   3 1367.58 248.837   1
  -2  21   3 1154.99 228.518   5
   2 -21  -3 1236.59 214.197   1
   2 -21  -3 1559.36 227.726   4
   2  21  -3 1573.64 271.305   7
   2  21  -2 105.601 76.6706   7
  -2  21   2 127.195 85.2470   5
  -2 -21   2 28.0212 52.3366   1
   2 -21  -2 76.8880 44.7861   1
  -2  21   1 39.1620 47.3735   5
  -2 -21   1-40.1986 58.2984   1
   2 -21  -1-20.5000 48.8692   1
   2  21  -1 20.5626 47.5697   7
  -2  21   0 868.629 194.798   5
   2 -21   0 985.769 183.099   1
  -2 -21   0 1018.43 219.921   1
   2  21   0 1353.94 256.307   7
   2 -21   1-22.3872 49.3806   1
  -2  21  -1 72.1747 85.2664   5
  -2 -21  -1 35.3373 53.2388   1
   2  21   1 47.2051 50.2309   7
  -2 -21  -2 526.286 162.657   1
  -2  21  -2 490.785 144.782   5
   2  21   2 471.087 156.289   7
   2 -21   2 379.263 114.898   1
  -2 -21  -3 315.184 128.762   1
  -2  21  -3 457.559 140.852   5
   2 -21   3 476.788 131.575   1
   2  21   3 364.869 129.987   7
  -2  21  -4 37.7561 49.6016   5
   2 -21   4-60.2904 52.3978   1
  -2 -21  -4 22.6513 35.4993   1
   2  21   4-24.7532 41.9612   7
  -2  21  -5 243.686 107.567   5
   2 -21   5 147.633 72.5879   1
  -2 -21  -5 123.467 83.3011   1
   2  21   5 207.645 111.812   7
   2  21   6 430.206 155.130   7
  -2 -21  -6 353.435 146.997   1
   2 -21   6 428.133 123.344   1
  -2  21  -6 184.841 96.9828   5
   2  21   7 284.326 124.434   7
   2 -21   7 111.987 56.0009   1
  -2  21  -7 322.772 117.608   5
  -2 -21  -7 343.253 146.013   1
   2  21   8 1079.35 241.751   7
   2 -21   8 618.907 153.001   1
  -2  21  -9 165.076 102.113   2
   2 -21   9 180.055 94.4012   1
  -2  21 -10 58.7658 63.5526   2
  -2  21 -11 957.162 224.082   2
   2  22 -11 162.824 97.0764   7
   2  22 -10-49.3572 61.1630   7
   2 -22  -9 1628.41 295.860   1
   2  22  -9 1154.29 242.605   7
   2 -22  -8-32.1497 44.5992   4
   2  22  -8-42.2852 57.0923   7
   2 -22  -7 322.812 123.226   1
   2 -22  -7 366.042 120.516   4
   2  22  -7 236.668 114.515   7
   2 -22  -6 180.266 92.7790   1
  -2  22   6-14.7496 65.3503   5
   2  22  -6 156.710 98.2343   7
   2 -22  -6 373.620 123.756   4
  -2 -22   6 484.676 159.109   1
   2  22  -5 105.178 78.7393   7
   2 -22  -5 114.605 71.8428   4
   2 -22  -5 101.400 68.2292   1
  -2 -22   5-10.5928 52.9166   1
   2 -22  -4 1112.09 213.859   1
  -2  22   4 981.297 217.805   5
   2 -22  -4 1200.33 210.002   4
   2  22  -4 1103.00 237.979   7
  -2 -22   4 879.177 206.460   1
  -2 -22   3-74.7560 67.6585   1
  -2  22   3-128.401 87.3216   5
   2 -22  -3 133.734 88.4968   1
   2  22  -3-73.0554 71.0341   7
  -2 -22   2 64.8162 68.5390   1
  -2  22   2 228.546 94.5338   5
   2 -22  -2 57.8833 53.3520   1
   2  22  -2 151.290 87.0601   7
  -2  22   1 256.870 112.869   5
  -2 -22   1 102.864 78.0590   1
   2 -22  -1 72.5855 56.1667   1
   2  22  -1 122.222 94.4291   7
   2 -22   0 46.5246 45.5250   1
  -2  22   0 133.356 94.0163   5
  -2 -22   0 22.5125 47.2454   1
   2  22   0 193.842 104.301   7
   2 -22   1-5.46201 29.2706   1
   2  22   1 106.627 89.0690   7
  -2  22  -1 65.3661 69.7381   5
  -2 -22  -1 5.16223 53.7279   1
  -2 -22  -2 498.092 171.060   1
  -2  22  -2 256.539 105.454   5
   2 -22   2 331.517 112.129   1
   2  22   2 324.817 131.098   7
  -2 -22  -3 1062.78 239.015   1
  -2  22  -3 723.272 180.091   5
   2 -22   3 881.964 181.612   1
   2  22   3 1289.22 262.031   7
  -2  22  -4 547.302 154.742   5
  -2 -22  -4 1065.05 240.815   1
   2  22   4 1180.52 249.252   7
   2 -22   4 767.578 172.636   1
   2  22   5 613.440 185.432   7
  -2  22  -5 510.476 160.757   5
   2 -22   5 486.581 137.179   1
  -2 -22  -5 832.105 217.765   1
   2 -22   6 21.3813 38.7647   1
  -2  22  -6 57.3010 59.4777   5
   2 -22   7 280.165 112.950   1
   2  23  -9-43.6015 59.7342   7
   2 -23  -8 48.6777 57.7467   1
   2  23  -8 87.0469 75.1589   7
   2 -23  -7 65.5571 62.9836   1
   2  23  -7 69.5322 59.6757   7
   2 -23  -6 56.3282 52.6251   4
   2 -23  -6 78.2852 65.2575   1
   2 -23  -5 844.542 189.331   1
   2 -23  -5 1041.43 207.951   4
   2  23  -5 1041.36 230.817   7
   2 -23  -4 194.628 92.6935   1
   2 -23  -4 250.557 100.892   4
   2  23  -4 282.561 121.825   7
  -2  23   3 1725.36 298.140   5
   2 -23  -3 1381.42 236.795   1
   2  23  -3 1730.02 308.397   7
  -2  23   2 338.139 140.432   5
   2 -23  -2 227.898 103.374   1
   2  23  -2 131.805 88.8710   7
   2  23  -1 553.839 176.483   7
  -2  23   1 728.837 189.594   5
   2 -23  -1 823.341 175.508   1
   2 -23   0 565.165 149.401   1
  -2  23   0 599.817 167.737   5
   2  23   0 555.235 173.611   7
   2 -23   1-42.7421 47.6233   1
  -2  23  -1 6.02964 32.0374   5
   2  23   1 62.3963 70.8056   7
  -2  23  -2 105.530 90.7835   5
   2 -23   2 187.646 86.9188   1
   2  23   2 129.241 90.3552   7
  -2  23  -3 384.769 140.078   5
   2 -23   3 440.426 133.260   1
   2  23   3 338.729 145.212   7
  -2  23  -4 1163.14 237.759   5
   2 -23   4 1193.05 220.276   1
   2  23   4 1365.36 275.692   7
   2  23   5 504.462 174.236   7
   2 -23   5 293.626 101.743   1
  -2  23  -5 468.122 151.404   5
   2 -24  -7-11.6387 37.0665   1
   2 -24  -6 49.8215 54.5642   1
   2  24  -6 287.796 130.968   7
   2 -24  -5 138.235 82.1239   1
   2  24  -5 199.875 124.095   7
   2 -24  -4-132.628 79.4776   1
   2  24  -4 12.4664 43.7332   7
   2 -24  -3 445.175 133.479   1
   2  24  -3 775.518 208.989   7
   2 -24  -2-27.2094 41.2939   1
   2  24  -2 55.6117 65.4069   7
   2 -24  -1 5.52276 27.0756   1
   2  24  -1 19.4833 48.1180   7
   2 -24   0 749.014 178.510   1
   2  24   0 530.078 177.530   7
  -2  24  -1 199.634 110.116   5
   2  24   1 204.712 130.017   7
   2 -24   1 84.1479 63.1832   1
  -2  24  -2 27.0475 44.6797   5
   2  24   2 47.2166 61.4157   7
  -2  24  -3 298.943 124.274   5
  -2  24  -4-83.0698 76.4581   5
  -2  24  -5 60.0816 66.0171   5
  -3   0  20 793.818 219.491   1
  -3   0  19 100.873 85.4217   1
   3   0 -19 88.1292 81.5175   4
  -3   0  18 459.504 162.804   1
   3   0 -18 432.727 135.200   4
  -3   0  17 20.5406 45.6142   1
   3   0 -17-33.8894 63.7079   4
  -3   0  16 730.591 182.737   1
   3   0 -16 707.145 167.249   4
  -3   0  15 33.8421 38.8787   1
   3   0 -15 35.4975 45.7148   4
  -3   0  14 9.18652 31.2115   1
   3   0 -14 73.7915 47.6100   4
   3   0 -13-1.15100 47.6806   4
  -3   0  13 14.1151 46.8702   1
  -3   0  13 27.5654 48.7178   3
   3   0 -13 2.23123 31.0911   5
  -3   0  12 4464.47 335.868   3
   3   0 -12 4294.18 302.680   5
  -3   0  12 4550.51 382.095   1
   3   0 -12 5486.32 416.583   4
   3   0 -11 10.9811 47.5853   4
  -3   0  11-10.0330 43.3913   1
  -3   0  11-59.8134 62.6327   3
   3   0 -11-33.8834 45.9706   5
   3   0 -10 151.000 59.8149   4
  -3   0  10 211.758 70.3956   1
  -3   0  10-17.7018 71.8430   3
   3   0 -10 92.7868 55.3385   5
   3   0  -9-40.5480 47.3147   4
  -3   0   9 3.14843 36.8159   1
   3   0  -9-8.51672 24.2288   1
   3   0  -9-16.1154 18.5944   5
  -3   0   8 1852.10 222.503   3
   3   0  -8 1759.14 187.480   5
   3   0  -8 1988.38 197.103   1
  -3   0   8 1741.75 191.705   1
   3   0  -8 2133.48 222.992   4
   3   0  -7 21.3651 31.7473   4
  -3   0   7-45.4959 74.4407   3
  -3   0   7 57.4746 36.6980   1
   3   0  -7-4.25889 21.7529   5
   3   0  -7-5.28885 13.9561   1
  -3   0   6 2968.41 284.306   3
   3   0  -6 2557.37 225.736   5
  -3   0   6 2675.73 206.949   1
   3   0  -6 3041.04 246.066   4
   3   0  -6 2554.90 194.341   1
   3   0  -5 7.88344 23.7436   4
  -3   0   5-29.1599 54.7275   3
   3   0  -5-55.9854 44.2668   5
  -3   0   5-8.83402 21.0644   1
   3   0  -5-11.1874 22.8068   1
   3   0  -4 2705.38 230.166   5
   3   0  -4 2696.74 171.424   1
  -3   0   4 2765.33 179.337   1
   3   0  -3 53.2333 19.6454   5
  -3   0   3-10.3876 14.1967   1
   3   0  -3-25.1504 38.1622   7
   3   0  -3-12.0412 20.2990   1
  -3   0   2 9022.48 277.179   1
   3   0  -2 10277.7 404.713   7
   3   0  -2 10159.3 460.910   2
   3   0  -2 8858.67 285.447   1
   3   0  -1 12.8794 21.0789   2
   3   0  -1-5.89701 24.8346   7
  -3   0   1-3.79542 11.4072   1
  -3   0   0 147.621 31.6037   1
   3   0   0 111.301 55.1452   2
   3   0   0 184.616 54.8072   7
  -3   0  -1-1.85940 7.13920   1
  -3   0  -1-45.5900 52.9291   3
   3   0   1-53.2544 36.0345   2
   3   0   1-35.8315 30.7592   7
  -3   0  -2 5922.33 392.509   3
   3   0   2 5773.46 283.326   7
   3   0   2 6007.18 345.407   2
  -3   0  -2 5581.47 190.960   1
  -3   0  -2 5140.91 197.293   1
  -3   0  -2 6086.45 292.098   7
  -3   0  -3 30.3264 39.2323   3
   3   0   3 61.8981 43.0084   5
  -3   0  -3 0.28531 14.0708   1
   3   0   3 23.4485 13.2376   4
  -3   0  -3 4.88267 16.0455   7
   3   0   3-9.26267 18.2831   7
  -3   0  -4 3238.56 215.035   7
  -3   0  -4 3539.27 296.171   3
   3   0   4 3110.99 257.879   5
  -3   0  -4 3306.41 256.279   2
   3   0   4 3260.97 148.524   4
  -3   0  -4 3530.87 189.302   1
   3   0   4 3331.14 224.809   7
  -3   0  -5 6.13974 16.5929   1
  -3   0  -5 8.96166 29.5703   3
   3   0   5 33.4940 31.3385   5
   3   0   5-21.3315 31.3529   7
  -3   0  -5 22.0219 33.0641   2
   3   0   5 11.9026 9.07494   4
  -3   0  -5 54.5890 34.2377   7
  -3   0  -6 1870.43 212.683   3
   3   0   6 1722.94 197.192   5
  -3   0  -6 1832.99 204.186   2
   3   0   6 1711.14 102.150   4
  -3   0  -6 1757.47 172.677   7
  -3   0  -6 1750.69 157.334   1
   3   0   6 2187.96 195.534   7
   3   0   7-6.32397 27.2974   7
  -3   0  -7-14.7532 46.2425   3
  -3   0  -7-22.7578 25.6012   1
  -3   0  -7-32.6332 43.3930   2
  -3   0  -7 4.40679 17.8733   7
   3   0   7-6.65106 13.2820   4
  -3   0  -8 1272.08 169.710   3
  -3   0  -8 1352.07 167.714   7
  -3   0  -8 1278.59 181.164   2
   3   0   8 1393.58 97.0855   4
   3   0   8 1548.42 180.166   7
   3   0   9 14.1535 13.4805   4
   3   0   9 33.5044 45.1401   7
  -3   0  -9 13.6855 23.5395   3
  -3   0  -9-14.3797 33.2158   1
  -3   0  -9-7.83906 28.4117   2
  -3   0  -9 64.5044 44.0910   7
   3   0  10 7.90775 12.3365   4
   3   0  10-28.4433 39.2795   7
  -3   0 -10-33.3179 54.4738   2
  -3   0 -10 42.6566 21.6049   1
   3   0  11-9.17842 39.8523   7
  -3   0 -11 50.0603 58.1910   2
  -3   0 -12 1977.77 268.557   2
  -3   0 -13 34.8266 66.0167   2
  -3   0 -14 1014.26 210.671   2
  -3   0 -15-47.1089 55.3783   2
  -3   0 -16 1046.99 219.042   2
  -3   0 -17-1.38387 44.4587   2
  -3   0 -18 766.210 198.284   2
  -3  -1  20-10.1306 69.5508   1
  -3   1  20 112.429 91.3811   1
  -3  -1  19 878.708 228.326   1
   3  -1 -19 679.906 180.096   4
  -3   1  19 581.652 178.216   1
   3   1 -19 553.762 165.581   4
  -3  -1  18 1190.05 249.731   1
   3   1 -18 1396.60 251.288   4
   3  -1 -18 1236.25 229.949   4
  -3   1  18 949.148 222.484   1
  -3   1  17 458.866 141.685   1
  -3  -1  17 675.264 182.937   1
   3  -1 -17 611.463 166.736   4
   3   1 -17 645.556 162.884   4
  -3   1  16 107.794 55.0796   1
  -3  -1  16 88.5733 68.1012   1
   3  -1 -16 159.456 92.1569   4
   3   1 -16 208.109 105.555   4
  -3   1  15-123.527 74.0601   1
  -3  -1  15 59.4034 68.5387   1
   3   1 -15 26.9781 49.6461   4
  -3  -1  15-83.5756 48.3520   3
   3  -1 -15 17.3926 43.8592   4
   3   1 -14 467.099 138.270   4
  -3   1  14 383.930 119.848   1
  -3  -1  14 466.140 136.715   1
  -3  -1  14 571.218 117.354   3
   3  -1 -14 462.953 129.036   4
   3   1 -13 13.3102 52.1667   4
  -3   1  13-45.2361 54.2939   1
  -3  -1  13 4.77755 39.1858   1
  -3  -1  13 19.5045 34.6099   3
   3   1 -13 73.0611 52.9084   5
   3  -1 -13-10.5470 30.4679   5
   3  -1 -13-0.22695 51.4585   4
   3   1 -12 314.489 126.959   4
  -3   1  12 309.422 116.626   1
  -3   1  12 264.878 85.9371   5
  -3  -1  12 356.702 132.086   1
  -3  -1  12 260.515 90.5864   3
   3  -1 -12 304.640 118.040   4
  -3   1  12 163.988 77.3644   3
   3   1 -12 322.221 95.0678   5
   3  -1 -12 255.593 89.3668   5
   3  -1 -11 176.665 75.2723   4
   3   1 -11 128.482 68.3197   4
  -3   1  11 177.103 82.2804   1
  -3   1  11 84.5603 44.8868   5
  -3  -1  11 195.950 77.8287   3
  -3  -1  11 245.675 90.8116   1
  -3   1  11 108.160 57.1595   3
   3   1 -11 44.6205 33.2410   5
   3  -1 -11 191.677 72.5268   5
   3  -1 -10 1601.93 95.3111   6
  -3  -1  10 1830.57 225.690   3
  -3   1  10 1717.20 207.848   3
  -3   1  10 1871.52 203.985   5
   3   1 -10 2134.66 206.115   5
   3  -1 -10 1612.25 181.696   5
  -3   1  10 2055.82 231.649   1
  -3  -1  10 1959.54 234.791   1
   3  -1 -10 1898.88 223.766   4
   3   1 -10 2048.09 236.195   4
   3  -1  -9 625.478 125.163   4
   3   1  -9 562.509 122.054   4
   3  -1  -9 525.992 107.867   1
  -3  -1   9 536.596 126.372   3
  -3   1   9 588.982 117.105   5
  -3   1   9 440.049 105.972   3
  -3  -1   9 659.871 126.015   1
   3   1  -9 618.141 112.131   5
   3  -1  -9 454.684 98.6726   5
   3   1  -9 646.420 123.421   1
  -3   1   9 710.571 133.018   1
   3  -1  -8 116.795 60.5477   4
   3   1  -8 90.5289 49.7657   4
  -3   1   8 156.025 71.4669   5
  -3   1   8 107.238 60.7290   1
   3  -1  -8 64.7026 32.6083   1
  -3  -1   8 82.1711 41.9580   3
  -3   1   8-29.0128 46.7098   3
   3   1  -8 84.5883 51.2921   5
   3  -1  -8 89.1704 50.7733   5
  -3  -1   8 94.8592 43.0509   1
   3   1  -8 94.0608 42.5099   1
   3  -1  -7 593.211 111.515   4
   3   1  -7 681.920 122.025   4
  -3   1   7 533.746 107.750   5
  -3  -1   7 488.060 120.668   3
  -3   1   7 559.351 98.8986   1
  -3   1   7 545.454 113.578   3
   3   1  -7 456.924 94.8658   5
   3  -1  -7 496.711 101.827   5
   3  -1  -7 658.630 105.817   1
  -3  -1   7 633.765 110.350   1
   3   1  -7 543.142 95.6458   1
  -3  -1   6 2193.83 242.717   3
  -3   1   6 2178.41 240.246   3
   3   1  -6 2090.86 204.011   5
   3  -1  -6 2442.32 220.756   5
   3  -1  -6 2121.66 173.359   1
   3   1  -6 2037.25 177.979   1
   3  -1  -6 2452.00 219.973   4
  -3  -1   6 2036.81 185.980   1
  -3   1   6 2065.66 183.390   1
  -3  -1   5 4581.66 263.842   1
  -3   1   5 5229.61 372.123   3
   3   1  -5 4895.68 310.775   5
   3  -1  -5 5084.99 319.211   5
   3  -1  -5 4495.71 232.852   1
  -3  -1   5 5155.95 376.631   3
  -3   1   5 4319.59 241.158   1
   3   1  -5 4118.70 243.339   1
   3  -1  -5 5002.56 301.769   4
   3   1  -4 4382.95 235.280   1
  -3  -1   4 4554.75 242.547   1
   3  -1  -4 4473.50 299.925   5
   3  -1  -4 4473.42 211.235   1
  -3   1   4 4459.02 220.937   1
   3  -1  -4 4784.44 281.105   4
   3   1  -4 4439.29 301.281   5
   3  -1  -3 75.7426 36.3070   4
   3   1  -3 28.4326 19.4053   1
   3   1  -3 4.29677 21.6059   5
  -3   1   3 62.1373 25.2325   1
   3  -1  -3 65.5929 32.1239   5
   3  -1  -3 62.0314 21.9823   1
   3   1  -3 53.2946 34.0461   7
  -3  -1   3 20.3556 13.7178   1
   3   1  -2 2180.06 149.993   1
   3   1  -2 2186.57 209.380   5
  -3  -1   2 2483.69 154.961   1
   3  -1  -2 2305.43 216.751   2
   3  -1  -2 2403.84 187.070   7
   3  -1  -2 2052.75 115.437   1
  -3   1   2 2001.45 111.122   1
   3   1  -2 2451.28 198.371   7
   3  -1  -2 2098.87 167.854   4
   3  -1  -1 6636.24 371.994   2
   3   1  -1 6695.77 371.824   2
  -3  -1   1 6816.52 247.370   1
   3  -1  -1 6636.98 300.032   7
   3   1  -1 6266.73 315.955   7
  -3   1   1 4906.21 152.784   1
   3  -1   0 2900.80 240.417   2
   3   1   0 3317.14 260.557   2
  -3  -1   0 3275.56 162.462   1
   3  -1   0 2890.40 191.107   7
   3   1   0 2985.39 214.891   7
  -3  -1  -1 6243.27 405.070   3
  -3  -1  -1 6818.02 234.798   1
  -3   1  -1 6707.85 420.321   3
   3  -1   1 7038.94 377.453   2
   3   1   1 7011.09 377.336   2
   3  -1   1 6319.34 283.530   7
   3   1   1 6642.03 320.490   7
  -3  -1  -2 691.810 135.248   3
  -3   1  -2 618.624 49.9399   1
  -3   1  -2 708.894 131.149   3
   3  -1   2 820.700 131.616   2
   3   1   2 768.486 123.018   2
  -3  -1  -2 667.598 77.3944   1
  -3  -1  -2 785.896 108.489   7
  -3  -1  -2 644.964 72.2770   1
  -3   1  -2 559.344 48.9703   1
   3   1   2 725.565 104.883   7
   3  -1   2 784.002 99.4006   7
   3   1   3 4406.64 267.133   7
  -3  -1  -3 4392.83 257.235   7
  -3  -1  -3 4842.92 349.934   3
  -3   1  -3 4460.37 331.119   3
   3  -1   3 4314.64 301.391   5
   3   1   3 4868.79 307.290   2
   3   1   3 3798.09 175.119   4
  -3  -1  -3 4286.57 214.145   1
  -3   1  -3 4568.52 242.421   7
  -3   1  -3 4066.18 163.534   1
   3  -1   3 4098.48 236.355   7
  -3  -1  -4 1743.31 208.011   3
  -3   1  -4 1440.59 186.047   3
   3  -1   4 1588.61 184.624   5
  -3  -1  -4 1398.08 145.546   7
  -3  -1  -4 1339.25 161.627   2
   3   1   4 1318.91 103.665   4
   3  -1   4 1265.79 78.5177   4
  -3  -1  -4 1291.31 123.454   1
  -3   1  -4 1455.21 138.027   7
  -3   1  -4 1474.26 111.758   1
   3   1   4 1404.72 150.140   7
   3  -1   4 1421.78 138.385   7
   3  -1   5 2431.97 189.495   7
  -3  -1  -5 2586.04 252.535   3
  -3   1  -5 2161.22 226.412   3
   3  -1   5 2309.53 224.110   5
  -3   1  -5 2367.50 222.529   2
  -3  -1  -5 2257.14 214.569   2
   3   1   5 2218.60 130.777   4
   3  -1   5 2019.81 92.1265   4
  -3  -1  -5 2352.55 178.828   1
  -3   1  -5 2494.17 187.200   7
  -3  -1  -5 2464.10 201.882   7
  -3   1  -5 2239.57 154.879   1
   3   1   5 2314.13 200.322   7
  -3  -1  -6 3751.68 303.942   3
  -3   1  -6 3541.99 288.548   3
   3  -1   6 3691.43 289.606   5
  -3   1  -6 3540.22 232.527   7
  -3   1  -6 3470.17 279.548   2
  -3  -1  -6 3180.10 261.318   2
   3   1   6 3362.90 165.682   4
   3  -1   6 3291.16 111.492   4
  -3  -1  -6 3636.53 239.162   1
  -3  -1  -6 3879.38 259.802   7
   3   1   6 3803.51 265.296   7
  -3   1  -6 3543.41 214.381   1
   3  -1   6 3933.95 253.824   7
  -3  -1  -7 989.440 157.937   3
  -3   1  -7 868.822 142.136   3
   3  -1   7 995.962 151.218   5
  -3  -1  -7 64.9604 45.5780   1
  -3   1  -7 789.836 142.492   2
  -3  -1  -7 917.611 142.897   2
   3   1   7 1104.03 94.7520   4
  -3   1  -7 882.279 121.688   7
  -3  -1  -7 1097.18 143.426   7
   3  -1   7 767.936 48.4007   4
   3   1   7 1232.26 158.346   7
   3  -1   7 952.710 130.361   7
  -3   1  -7 866.272 114.874   1
  -3  -1  -8 49.3152 34.4094   7
   3   1   8 13.8394 22.7085   7
   3  -1   8 16.3050 28.0020   7
  -3  -1  -8-0.33073 32.3822   3
  -3   1  -8-0.37208 29.5808   2
  -3  -1  -8 6.23151 30.7735   2
  -3   1  -8 21.8408 38.4964   1
  -3   1  -8 66.1548 36.5801   7
   3   1   8-0.13171 10.3232   4
   3   1   9 30.5011 33.5400   7
   3  -1   9 74.0088 57.6758   7
  -3  -1  -9 29.8627 27.5172   3
  -3  -1  -9 11.6973 19.4608   1
  -3   1  -9 62.8513 53.7572   2
  -3  -1  -9-12.7979 26.2133   2
  -3   1  -9 89.6304 65.9450   7
   3   1   9 29.8849 16.9806   4
  -3   1 -10 1247.04 166.941   1
  -3  -1 -10 1315.89 171.137   3
  -3   1 -10 1545.86 226.922   2
  -3  -1 -10 1520.63 213.989   2
  -3   1 -10 1150.29 169.034   7
   3   1  10 1467.06 124.275   4
  -3  -1 -10 1460.64 189.125   1
   3   1  10 1471.76 196.408   7
   3  -1  10 1465.70 186.978   7
   3   1  11 272.777 55.4050   4
   3   1  11 258.092 87.4092   7
   3  -1  11 332.526 96.2417   7
  -3   1 -11 297.483 109.069   2
  -3  -1 -11 509.012 135.129   2
  -3   1 -12 5108.99 437.258   2
  -3  -1 -12 4872.81 412.022   2
   3   1  12 4866.49 385.260   7
  -3   1 -13 122.413 82.0907   2
  -3  -1 -13 170.289 80.5018   2
  -3   1 -14 2591.24 337.190   2
  -3  -1 -14 2526.00 318.412   2
  -3   1 -15-25.3228 46.4540   2
  -3  -1 -15 68.2354 50.1221   2
  -3   1 -16 18.5673 40.8113   2
  -3  -1 -16-1.60390 33.7620   2
  -3   1 -17 310.948 125.507   2
  -3  -1 -17 323.211 123.311   2
  -3   1 -18 170.061 60.8439   2
  -3  -1 -18 37.6374 73.5231   2
  -3  -2  20 216.071 128.711   1
  -3   2  20 183.874 109.302   1
  -3  -2  19 453.587 170.027   1
  -3   2  19 536.892 173.790   1
   3  -2 -19 556.365 158.831   4
   3   2 -19 682.635 182.805   4
   3  -2 -18 277.636 120.954   4
  -3  -2  18 233.651 103.392   1
  -3   2  18 314.809 130.925   1
   3   2 -18 570.783 164.646   4
  -3  -2  17 57.7586 81.9274   1
   3   2 -17 29.5729 30.9608   4
   3  -2 -17-9.54989 46.6003   4
   3   2 -16 267.208 105.684   4
  -3  -2  16 214.317 116.737   1
  -3   2  16 186.219 71.3432   5
  -3  -2  16 142.108 57.1773   3
   3  -2 -16 252.766 93.0638   4
  -3   2  16 245.568 101.579   1
  -3  -2  15 874.276 200.462   1
  -3   2  15 650.441 122.781   5
  -3  -2  15 771.118 140.722   3
   3   2 -15 783.674 173.377   4
   3  -2 -15 986.201 191.101   4
  -3   2  15 625.319 163.848   1
  -3   2  14 326.537 118.349   1
   3   2 -14 369.994 109.673   4
  -3  -2  14 454.587 137.485   1
  -3  -2  14 375.297 101.734   3
  -3   2  14 291.672 87.1998   5
   3  -2 -14 413.520 117.878   4
  -3   2  13 171.825 81.5657   1
   3   2 -13 114.779 74.0572   4
  -3  -2  13 71.7459 44.8105   3
  -3   2  13 53.3375 32.8814   5
  -3  -2  13 10.0034 66.2451   1
   3   2 -13 101.060 41.8313   5
   3  -2 -13 103.684 65.4846   4
  -3  -2  12 9239.52 508.850   3
  -3   2  12 8615.56 455.458   5
   3   2 -12 8982.30 422.308   5
  -3   2  12 9513.01 546.062   1
  -3  -2  12 9546.87 565.264   1
   3  -2 -12 10208.8 552.068   4
   3   2 -12 9873.35 569.512   4
   3   2 -11 296.741 95.5127   4
  -3   2  11 562.874 132.171   1
  -3  -2  11 198.362 83.0970   3
  -3   2  11 504.032 113.574   5
  -3  -2  11 291.285 96.9387   1
   3   2 -11 207.009 67.7079   5
   3  -2 -11 690.354 128.197   5
   3  -2 -11 497.035 131.925   4
   3  -2 -10 2106.71 107.364   6
  -3  -2  10 2541.50 263.068   3
  -3   2  10 2093.50 231.696   3
   3   2 -10 2340.32 213.541   5
   3  -2 -10 2291.37 218.758   5
  -3   2  10 2160.49 226.763   5
   3   2 -10 2647.47 276.748   4
  -3   2  10 2193.39 237.154   1
   3  -2 -10 2410.75 250.293   4
  -3  -2  10 2432.53 258.870   1
  -3  -2   9 3192.88 298.511   3
  -3   2   9 2450.22 248.183   3
  -3   2   9 2868.87 258.392   5
   3   2  -9 2830.89 235.446   5
   3  -2  -9 2585.66 231.351   5
   3  -2  -9 2798.45 250.094   1
   3   2  -9 2779.94 252.381   1
  -3   2   9 2618.60 246.907   1
   3  -2  -9 2736.44 261.161   4
  -3  -2   9 3136.16 280.587   1
   3   2  -9 3109.46 287.689   4
   3   2  -8 918.321 145.953   4
  -3  -2   8 643.294 139.327   3
  -3   2   8 851.295 139.105   5
   3   2  -8 820.205 127.404   5
   3  -2  -8 842.942 128.067   5
   3  -2  -8 868.575 129.156   1
  -3   2   8 724.499 131.868   3
   3   2  -8 835.960 130.799   1
  -3   2   8 891.248 135.042   1
   3  -2  -8 979.349 148.428   4
  -3  -2   8 918.040 142.493   1
  -3  -2   7 7936.17 470.588   3
  -3   2   7 7046.81 423.761   3
  -3   2   7 7261.58 411.436   5
   3   2  -7 6910.99 375.478   5
   3  -2  -7 7217.02 389.229   5
   3  -2  -7 7492.66 358.344   1
   3   2  -7 7330.66 375.693   1
  -3   2   7 6860.77 353.021   1
   3  -2  -7 8259.58 420.426   4
  -3  -2   7 7714.49 398.933   1
  -3  -2   6 783.844 117.343   1
   3   2  -6 749.158 122.287   5
   3  -2  -6 735.423 122.167   5
  -3   2   6 577.255 114.058   5
  -3   2   6 452.390 102.801   3
   3  -2  -6 688.463 97.6678   1
  -3   2   6 579.038 95.5348   1
   3   2  -6 769.916 113.156   1
   3  -2  -6 764.254 123.254   4
  -3   2   5 150.442 49.1338   1
  -3   2   5 184.721 66.9344   5
  -3   2   5 149.659 65.0400   3
   3  -2  -5 183.635 48.3261   1
   3  -2  -5 168.874 59.4066   5
   3   2  -5 154.898 48.9419   1
  -3  -2   5 161.649 51.1651   1
   3  -2  -5 191.319 58.7702   4
   3   2  -5 189.235 62.4949   5
  -3   2   4 898.917 138.902   5
   3   2  -4 986.240 143.287   5
  -3  -2   4 1166.21 129.182   1
   3  -2  -4 1019.75 142.625   5
   3   2  -4 970.998 113.723   1
   3  -2  -4 941.840 89.9739   1
  -3   2   4 1010.28 101.400   1
   3  -2  -4 1151.31 137.880   4
   3   2  -4 1275.63 155.771   7
  -3   2   3 1049.73 155.517   5
   3   2  -3 1023.03 147.090   5
   3  -2  -3 1061.01 144.552   5
  -3  -2   3 1441.70 134.337   1
   3   2  -3 1232.92 126.652   1
  -3   2   3 1011.50 85.0957   1
   3   2  -3 1518.00 166.833   7
   3  -2  -3 1108.50 85.3025   1
   3  -2  -3 1241.70 133.515   4
   3   2  -2 5759.39 348.731   5
   3   2  -2 5838.20 269.230   1
   3  -2  -2 5856.88 344.594   2
  -3  -2   2 6287.53 272.796   1
   3  -2  -2 5056.75 161.436   1
  -3   2   2 4337.61 151.240   1
   3  -2  -2 6402.01 295.176   7
   3   2  -2 6553.49 338.661   7
   3  -2  -2 5849.36 280.341   4
   3   2  -1 4381.34 271.807   7
   3  -2  -1 4474.58 304.101   2
   3   2  -1 4174.93 293.288   2
  -3  -2   1 4133.25 211.506   1
   3  -2  -1 4148.74 226.232   7
   3  -2  -1 4142.49 222.211   4
   3  -2   0 33.4789 21.6426   4
  -3  -2   0 22.9322 14.0670   1
   3  -2   0 18.5653 23.8611   2
   3   2   0 39.2274 25.8415   2
   3  -2   0 1.83276 22.1874   7
   3   2   0-0.90931 27.1221   7
  -3   2  -1 2226.36 235.643   3
  -3  -2  -1 2499.65 153.704   1
   3  -2   1 2762.38 236.074   2
   3   2   1 2647.24 227.940   2
  -3  -2  -1 2686.23 204.686   7
   3   2   1 2525.83 202.526   7
   3  -2   1 2338.03 160.756   7
   3  -2   1 2510.44 149.889   4
   3  -2   2 20.8988 11.3155   4
  -3  -2  -2 44.5671 18.8398   1
  -3   2  -2 8.30142 37.7168   3
   3  -2   2 11.9145 20.7483   2
   3   2   2 12.3304 15.8333   2
  -3  -2  -2 41.5910 26.1440   7
   3   2   2 46.6195 31.4543   7
   3  -2   2 8.36713 21.4676   7
   3  -2   3 122.408 24.7523   4
  -3  -2  -3 139.856 64.4789   3
  -3   2  -3 103.260 57.1137   3
   3  -2   3 73.4420 24.6823   5
   3   2   3 142.462 56.9169   2
   3   2   3 88.8428 29.2546   4
  -3   2  -3 122.556 37.6220   7
  -3  -2  -3 164.473 45.6889   1
  -3  -2  -3 94.6824 39.3606   7
  -3   2  -3 125.941 22.4108   1
   3   2   3 166.790 58.2812   7
   3  -2   3 121.260 35.0594   7
  -3   2  -4 337.717 46.5994   1
  -3  -2  -4 394.505 98.0723   3
   3  -2   4 307.834 75.8301   5
  -3   2  -4 286.579 82.6930   3
   3   2   4 334.584 55.6858   4
   3  -2   4 247.997 26.7626   4
  -3  -2  -4 405.528 92.7971   2
   3   2   4 392.268 84.2449   7
  -3   2  -4 287.530 58.9891   7
  -3  -2  -4 422.395 81.8392   7
   3  -2   4 286.633 31.1356   4
  -3  -2  -4 402.351 73.9345   1
   3  -2   4 385.840 70.4208   7
   3  -2   5-8.48363 18.4964   7
  -3  -2  -5 11.9891 29.7478   3
   3  -2   5-35.3316 31.4464   5
  -3   2  -5-1.16877 35.8533   3
  -3   2  -5 17.7902 22.4926   2
  -3  -2  -5-5.60543 23.7143   2
  -3   2  -5 9.70652 18.3946   7
   3   2   5 8.37059 9.90426   4
  -3   2  -5 12.0289 11.9984   1
  -3  -2  -5 33.2089 18.5188   7
   3   2   5 20.6601 21.4406   7
  -3  -2  -5 2.25660 21.1492   1
  -3  -2  -6 245.619 63.5992   1
  -3  -2  -6 188.400 64.8984   3
   3  -2   6 259.299 76.8633   5
  -3  -2  -6 305.758 73.5194   7
  -3   2  -6 235.448 78.3335   2
  -3  -2  -6 248.878 79.2996   2
[truncated: 268,480 more chars]
