# Supplementary material for: 2-({[(Pyridin-1-ium-2-ylmeth­yl)carbamo­yl]form­amido}­meth­yl)pyridin-1-ium bis­(3,5-di­carb­oxy­benzoate): crystal structure and Hirshfeld surface analysis
Source: Acta Crystallogr E Crystallogr Commun. 2016 Jan 27;72(Pt 2):241–8. doi: 10.1107/S2056989016000980 (PMC4770948; doi:10.1107/S2056989016000980)
Supplement: Supplementary file 2 [file e-72-00241-Isup2.hkl]

data_I                                                                          
_shelx_title ' 2c'                                                              
_shelx_refln_list_code          4                                               
_shelx_F_calc_maximum      198.13                                               
_exptl_crystal_F_000       716.00                                               
_reflns_d_resolution_high  0.7697                                               
                                                                                
loop_                                                                           
 _space_group_symop_operation_xyz                                               
 'x, y, z'                                                                      
 '-x, y+1/2, -z+1/2'                                                            
 '-x, -y, -z'                                                                   
 'x, -y-1/2, z-1/2'                                                             
                                                                                
_cell_length_a     5.0436                                                       
_cell_length_b    18.4232                                                       
_cell_length_c    16.0796                                                       
_cell_angle_alpha  90.000                                                       
_cell_angle_beta   95.878                                                       
_cell_angle_gamma  90.000                                                       
                                                                                
_shelx_F_squared_multiplier     1.000                                           
                                                                                
loop_                                                                           
 _refln_index_h                                                                 
 _refln_index_k                                                                 
 _refln_index_l                                                                 
 _refln_F_squared_calc                                                          
 _refln_F_squared_meas                                                          
 _refln_F_squared_sigma                                                         
 _refln_observed_status                                                         
   1   0   0       3755.30       3518.36       129.80 o                         
   2   0   0       2075.55       2373.98        51.74 o                         
   3   0   0          6.34         30.60         5.04 o                         
   4   0   0        183.04        152.72        16.89 o                         
   5   0   0         11.26          1.50         5.46 o                         
   6   0   0        120.12        120.34        22.52 o                         
   1   1   0        885.80        993.90        20.21 o                         
   2   1   0        188.20        211.73         8.91 o                         
   3   1   0        617.37        636.81        18.86 o                         
   4   1   0         50.83         40.39         4.80 o                         
   5   1   0        471.75        494.71        24.24 o                         
   6   1   0        259.30        350.75        27.48 o                         
   1   2   0       4641.52       4398.91        38.45 o                         
   2   2   0       1408.58       1434.62        18.71 o                         
   3   2   0          4.59          4.06         1.75 o                         
   4   2   0        384.60        395.93        15.91 o                         
   5   2   0        168.68        157.20        10.69 o                         
   6   2   0        266.92        289.83        23.81 o                         
   1   3   0       1677.24       1682.32        29.56 o                         
   2   3   0        189.51        198.34         6.91 o                         
   3   3   0          3.28          4.98         2.06 o                         
   4   3   0        298.17        289.42        13.81 o                         
   5   3   0         54.14         57.63         6.67 o                         
   6   3   0        316.68        363.60        42.59 o                         
   0   4   0       1384.48       1260.22        25.68 o                         
   1   4   0       5985.35       5786.39        96.56 o                         
   2   4   0       1169.81       1279.23        21.33 o                         
   3   4   0         53.88         52.27         4.51 o                         
   4   4   0        134.18        137.87        10.63 o                         
   5   4   0          0.73         -5.13         3.52 o                         
   6   4   0         36.22         52.68        17.42 o                         
   1   5   0        546.23        567.24        21.50 o                         
   2   5   0       1924.83       1969.97        30.36 o                         
   3   5   0         40.57         37.25         3.78 o                         
   4   5   0        425.02        423.63        27.38 o                         
   5   5   0        131.99        145.58        14.96 o                         
   6   5   0          0.33         -1.28         6.10 o                         
   0   6   0        584.80        638.33        17.61 o                         
   1   6   0        171.34        151.26         4.74 o                         
   2   6   0        678.29        815.71        27.63 o                         
   3   6   0        895.79        917.69        23.25 o                         
   4   6   0          0.12          1.71         2.48 o                         
   5   6   0          3.87          9.66         3.13 o                         
   6   6   0          4.77         -6.85         9.93 o                         
   1   7   0       1095.09       1165.68        18.07 o                         
   2   7   0       2879.83       3002.42        32.98 o                         
   3   7   0        733.19        676.81        36.05 o                         
   4   7   0         19.88          4.89         2.35 o                         
   5   7   0        117.34        113.19        12.73 o                         
   6   7   0         28.02         20.14         9.87 o                         
   0   8   0       6923.99       7146.38       130.32 o                         
   1   8   0        560.91        600.56        11.08 o                         
   2   8   0       4216.61       4423.97        64.83 o                         
   3   8   0        248.75        214.10        21.34 o                         
   4   8   0        889.59        755.11        79.47 o                         
   5   8   0        118.13        100.25        17.61 o                         
   6   8   0         44.61         63.41        19.53 o                         
   1   9   0       2176.69       2178.89        23.26 o                         
   2   9   0          4.05          6.70         1.31 o                         
   3   9   0       1338.01       1290.05        30.95 o                         
   4   9   0         23.81         31.78         5.47 o                         
   5   9   0        130.96        124.19        16.81 o                         
   6   9   0         24.78         18.26         9.05 o                         
   0  10   0        746.20        729.23        26.57 o                         
   1  10   0          3.49          6.72         1.69 o                         
   2  10   0       1596.89       1747.49        25.82 o                         
   3  10   0        149.00        149.07         8.06 o                         
   4  10   0        669.38        616.56        25.12 o                         
   5  10   0        175.36        160.12        19.49 o                         
   1  11   0        137.31        130.93         6.15 o                         
   2  11   0        120.14        113.92         6.17 o                         
   3  11   0        591.67        562.43        17.99 o                         
   4  11   0         55.21         43.95         7.24 o                         
   5  11   0         23.56         13.84         6.60 o                         
   0  12   0        261.66        315.47        19.60 o                         
   1  12   0        593.98        584.30        13.08 o                         
   2  12   0        148.88        126.08         8.14 o                         
   3  12   0        210.31        222.52        11.95 o                         
   4  12   0         10.07          4.67         3.07 o                         
   5  12   0         29.83         28.61         7.25 o                         
   1  13   0        267.14        248.04         9.21 o                         
   2  13   0        249.83        235.75         9.81 o                         
   3  13   0        266.55        277.92        13.13 o                         
   4  13   0        292.26        263.77        20.71 o                         
   5  13   0         83.87         66.33        11.78 o                         
   0  14   0       2079.63       2083.33        67.58 o                         
   1  14   0         31.55         26.08         3.56 o                         
   2  14   0       1898.90       1861.68        51.83 o                         
   3  14   0         99.50         80.07         7.23 o                         
   4  14   0        461.98        404.80        22.34 o                         
   5  14   0         67.12         81.13        13.77 o                         
   1  15   0         45.97         38.04         4.81 o                         
   2  15   0        418.92        381.35        20.13 o                         
   3  15   0         33.52         23.51         5.03 o                         
   4  15   0         96.52         91.69        13.26 o                         
   5  15   0          2.92          4.76         7.68 o                         
   0  16   0       3983.12       3902.64       114.73 o                         
   1  16   0         68.42         66.21         7.03 o                         
   2  16   0         27.84         34.96         4.96 o                         
   3  16   0        133.81        137.38        12.60 o                         
   4  16   0        168.14        173.47        22.28 o                         
   1  17   0       1350.07       1312.21        37.81 o                         
   2  17   0         25.19         38.91        11.90 o                         
   3  17   0         18.54          5.46         4.69 o                         
   4  17   0          0.75         -2.76         6.99 o                         
   0  18   0        312.77        260.19        55.17 o                         
   1  18   0          2.55          2.57         3.36 o                         
   2  18   0        425.69        401.54        26.90 o                         
   3  18   0         36.43         34.87         6.65 o                         
   4  18   0         22.74         16.28         9.46 o                         
   1  19   0          0.73          0.45         4.22 o                         
   2  19   0         34.78         28.09        12.96 o                         
   3  19   0         59.14         45.57         9.92 o                         
   0  20   0        537.03        606.01        39.00 o                         
   1  20   0         95.96         96.05        11.57 o                         
   2  20   0          1.14          1.18         4.02 o                         
   3  20   0          2.72          5.65         6.76 o                         
   1  21   0          7.22         -0.81         5.04 o                         
   2  21   0        192.78        215.03        21.44 o                         
   3  21   0        221.45        258.92        29.56 o                         
   0  22   0         20.19         33.21        10.70 o                         
   1  22   0         82.43         89.81        13.73 o                         
   2  22   0          3.94         15.51         7.67 o                         
   1  23   0        159.73        158.11        19.57 o                         
  -6   1   1         27.92         16.91         5.17 o                         
  -5   1   1         92.17         77.58         6.88 o                         
  -4   1   1         33.21         29.03         6.74 o                         
  -3   1   1       1213.86       1230.19        64.79 o                         
  -2   1   1        270.47        272.83         9.55 o                         
  -1   1   1       3754.65       3396.52        26.29 o                         
   1   1   1         95.16         65.09         3.29 o                         
   2   1   1        233.94        192.96         7.11 o                         
   3   1   1       1117.85       1376.37        25.30 o                         
   4   1   1         35.66         27.63         3.54 o                         
   5   1   1        387.13        400.49        21.27 o                         
   6   1   1         40.21         42.13        10.04 o                         
  -6   2   1        258.61        292.66        21.02 o                         
  -5   2   1         32.35         26.43         4.74 o                         
  -4   2   1       1030.42       1102.47        27.59 o                         
  -3   2   1        794.98        867.81        20.77 o                         
  -2   2   1         32.79         40.52         3.59 o                         
  -1   2   1       2854.77       2961.89        73.89 o                         
   1   2   1       1891.40       1736.55        77.47 o                         
   2   2   1       1282.87       1276.67        19.37 o                         
   3   2   1        483.08        517.70        13.59 o                         
   4   2   1        247.35        252.41        12.43 o                         
   5   2   1         53.35         52.91         6.02 o                         
   6   2   1         25.63         28.47        17.41 o                         
  -6   3   1          0.01          1.88         8.64 o                         
  -5   3   1          2.06          0.51         3.27 o                         
  -4   3   1        224.56        260.87        15.05 o                         
  -3   3   1          1.69          4.12         1.93 o                         
  -2   3   1        760.94        832.30        17.08 o                         
  -1   3   1       2660.31       2643.73        33.05 o                         
   0   3   1       5230.18       5095.92        70.78 o                         
   1   3   1       3486.01       3131.27        87.97 o                         
   2   3   1       1129.95       1078.02        18.76 o                         
   3   3   1        173.81        164.42         7.69 o                         
   4   3   1        194.68        213.21        14.17 o                         
   5   3   1        182.78        197.26        12.86 o                         
   6   3   1         16.59          7.90        14.83 o                         
  -6   4   1          9.78         -0.55         8.34 o                         
  -5   4   1         10.99          4.13         4.35 o                         
  -4   4   1        129.08        135.29        10.93 o                         
  -3   4   1          2.99          5.35         1.92 o                         
  -2   4   1       1048.06        980.27        30.31 o                         
  -1   4   1       2116.82       2191.21        23.92 o                         
   0   4   1        432.89        400.36        10.75 o                         
   1   4   1       3876.79       3321.23       120.10 o                         
   2   4   1        443.13        527.95        15.41 o                         
   3   4   1          4.78          7.37         1.82 o                         
   4   4   1          0.11          0.46         2.24 o                         
   5   4   1         14.66         16.14         4.21 o                         
   6   4   1          3.25         -1.53         7.85 o                         
  -6   5   1         38.51         19.19        21.85 o                         
  -5   5   1        422.94        470.76        21.49 o                         
  -4   5   1        634.11        681.46        24.77 o                         
  -3   5   1        694.19        710.00        18.43 o                         
  -2   5   1       5614.44       6015.93       132.41 o                         
  -1   5   1        174.81        160.64         5.43 o                         
   0   5   1        862.71        848.01        17.44 o                         
   1   5   1       2510.59       2709.75        63.69 o                         
   2   5   1         14.98         26.35         2.36 o                         
   3   5   1        258.67        251.08         8.73 o                         
   4   5   1        132.47        129.00         9.58 o                         
   5   5   1        348.75        375.81        25.31 o                         
   6   5   1         77.88        108.14        23.64 o                         
  -6   6   1         31.44         19.31         9.45 o                         
  -5   6   1          5.32          1.01         3.06 o                         
  -4   6   1          0.00          1.92         2.27 o                         
  -3   6   1        300.32        348.22        55.90 o                         
  -2   6   1       5526.60       5264.08        81.47 o                         
  -1   6   1        339.77        295.71        10.66 o                         
   0   6   1          0.26          1.68         1.32 o                         
   1   6   1       2125.92       1812.91        64.08 o                         
   2   6   1        188.88        192.95         6.38 o                         
   3   6   1         15.88         13.57         2.70 o                         
   4   6   1         29.45         26.90         4.44 o                         
   5   6   1         33.64         59.54        11.09 o                         
   6   6   1          0.07         -6.74         8.17 o                         
  -6   7   1         91.71         81.13        27.67 o                         
  -5   7   1          1.66         10.12         4.83 o                         
  -4   7   1        608.93        573.94        20.83 o                         
  -3   7   1         87.03         63.34         3.81 o                         
  -2   7   1        985.18       1123.27        27.11 o                         
  -1   7   1        111.56        111.39         4.92 o                         
   0   7   1        158.81        148.41         6.81 o                         
   1   7   1       8043.60       8044.87       180.10 o                         
   2   7   1        590.01        579.16        12.18 o                         
   3   7   1        242.40        261.52        11.41 o                         
   4   7   1        783.69        702.09        60.49 o                         
   5   7   1        187.24        180.14        22.98 o                         
   6   7   1          6.12         -6.79        19.77 o                         
  -6   8   1          8.57         -2.24        11.23 o                         
  -5   8   1         12.40         16.27         5.71 o                         
  -4   8   1        935.89        841.12        44.22 o                         
  -3   8   1         60.38         50.08         3.18 o                         
  -2   8   1          5.72          3.33         1.36 o                         
  -1   8   1        189.78        190.34         6.80 o                         
   0   8   1        789.64        718.03        32.10 o                         
   1   8   1         38.32         24.46         2.27 o                         
   2   8   1          6.82          3.68         1.22 o                         
   3   8   1        279.21        244.20        12.55 o                         
   4   8   1        108.54        110.47        10.76 o                         
   5   8   1         65.87         70.72        14.77 o                         
   6   8   1          4.92         -0.60        11.49 o                         
  -6   9   1         94.96         97.96        18.09 o                         
  -5   9   1        984.36       1013.67        37.86 o                         
  -4   9   1        304.82        215.75        23.13 o                         
  -3   9   1        843.44        768.33        32.86 o                         
  -2   9   1         10.55          8.41         1.80 o                         
  -1   9   1         48.55         66.87         4.08 o                         
   0   9   1         85.83        207.55        45.56 o                         
   1   9   1        877.75        981.95        25.37 o                         
   2   9   1        851.23        853.34        17.26 o                         
   3   9   1         70.58         63.17         4.53 o                         
   4   9   1        165.31        144.75        11.30 o                         
   5   9   1        385.56        379.09        29.55 o                         
   6   9   1          8.22         -4.89         8.55 o                         
  -5  10   1        122.09        115.07        14.26 o                         
  -4  10   1         93.39         86.15         9.73 o                         
  -3  10   1        303.01        276.58        19.34 o                         
  -2  10   1        308.33        254.46         9.66 o                         
  -1  10   1        181.15        180.45         7.33 o                         
   0  10   1        107.60         90.41         4.71 o                         
   1  10   1        638.97        679.05        13.06 o                         
   2  10   1        183.66        207.12         8.17 o                         
   3  10   1        909.86        901.16        21.84 o                         
   4  10   1        110.83         92.86         9.21 o                         
   5  10   1         35.07         19.38         9.18 o                         
  -5  11   1        229.92        212.03        20.22 o                         
  -4  11   1         76.04         72.86         9.02 o                         
  -3  11   1         74.82         52.78         5.45 o                         
  -2  11   1         17.86         13.77         2.76 o                         
  -1  11   1        115.73        126.54         6.47 o                         
   0  11   1          0.06         -0.50         1.19 o                         
   1  11   1         84.06         58.35         4.09 o                         
   2  11   1        851.11        932.03        18.90 o                         
   3  11   1          0.88          3.34         1.90 o                         
   4  11   1        303.70        274.39        16.55 o                         
   5  11   1         65.10         48.76        13.40 o                         
  -5  12   1        320.52        302.04        24.42 o                         
  -4  12   1         12.64         13.11         3.93 o                         
  -3  12   1        330.12        298.10        12.45 o                         
  -2  12   1        776.33        721.62        20.87 o                         
  -1  12   1        539.65        509.34        13.52 o                         
   0  12   1        994.13        892.92        38.05 o                         
   1  12   1          6.06          5.49         1.79 o                         
   2  12   1         27.55         17.84         3.06 o                         
   3  12   1        399.90        406.19        15.43 o                         
   4  12   1        281.11        249.50        16.23 o                         
   5  12   1         57.63         49.54        10.60 o                         
  -5  13   1          8.30          1.08         7.43 o                         
  -4  13   1          0.05         -0.03         4.47 o                         
  -3  13   1        288.56        297.21        14.25 o                         
  -2  13   1        293.85        298.13        12.69 o                         
  -1  13   1        101.49         81.93         5.89 o                         
   0  13   1        551.57        463.94        36.72 o                         
   1  13   1        126.11        135.36         7.62 o                         
   2  13   1          0.08          8.25         3.81 o                         
   3  13   1        424.86        392.22        15.67 o                         
   4  13   1        501.65        436.45        21.97 o                         
   5  13   1          8.66          7.01         6.99 o                         
  -5  14   1         61.41         65.40        13.28 o                         
  -4  14   1        122.14        100.27        11.34 o                         
  -3  14   1        208.51        235.14        15.74 o                         
  -2  14   1        272.01        265.61        13.13 o                         
  -1  14   1        298.88        326.82        13.90 o                         
   0  14   1        233.34        223.16        13.91 o                         
   1  14   1          7.69          8.81         1.78 o                         
   2  14   1        799.54        755.10        19.55 o                         
   3  14   1         37.76         30.56         4.46 o                         
   4  14   1        139.32        114.04        14.82 o                         
   5  14   1         10.68         19.77         6.98 o                         
  -5  15   1        149.90        129.89        17.07 o                         
  -4  15   1         32.03         30.06         6.10 o                         
  -3  15   1        135.20        123.94        11.84 o                         
  -2  15   1        121.16        111.36         8.88 o                         
  -1  15   1         74.62         68.84         7.51 o                         
   0  15   1        473.25        472.72        18.94 o                         
   1  15   1        335.99        348.71        15.87 o                         
   2  15   1        440.06        445.76        18.63 o                         
   3  15   1        254.42        228.34        15.39 o                         
   4  15   1          3.45          1.69         6.72 o                         
   5  15   1        170.25        194.43        21.20 o                         
  -4  16   1          0.10         -1.88         3.13 o                         
  -3  16   1          7.42          0.83         3.42 o                         
  -2  16   1        320.94        295.54        14.91 o                         
  -1  16   1        732.32        677.92        23.94 o                         
   0  16   1       3270.17       3234.56        98.64 o                         
   1  16   1       1121.51       1111.17        33.10 o                         
   2  16   1         11.73         33.88        17.32 o                         
   3  16   1          3.48          1.35         3.19 o                         
   4  16   1        232.96        229.55        30.16 o                         
  -4  17   1         30.59         14.59         6.49 o                         
  -3  17   1         45.95         35.77        11.56 o                         
  -2  17   1          1.16          2.27         2.85 o                         
  -1  17   1        121.25        112.82         9.21 o                         
   0  17   1          0.04          4.40         2.88 o                         
   1  17   1        168.64        166.65        13.10 o                         
   2  17   1         29.52         15.91         4.83 o                         
   3  17   1        187.96        173.34        17.27 o                         
   4  17   1          1.65          6.24        14.48 o                         
  -4  18   1          4.43          6.70         7.15 o                         
  -3  18   1          2.61          6.44         4.41 o                         
  -2  18   1          1.20         -5.48         3.94 o                         
  -1  18   1        136.09        143.85        13.48 o                         
   0  18   1         32.34         42.59         7.24 o                         
   1  18   1        452.38        488.23        23.15 o                         
   2  18   1         18.68         -1.40         6.00 o                         
   3  18   1         49.51         55.01        10.57 o                         
   4  18   1          1.60        -10.58         7.05 o                         
  -3  19   1          1.93         -0.62         5.21 o                         
  -2  19   1         19.11         10.99         4.98 o                         
  -1  19   1         59.80         57.71         9.11 o                         
   0  19   1       1135.81       1232.21        38.20 o                         
   1  19   1        597.34        626.12        23.87 o                         
   2  19   1        246.76        207.98        20.05 o                         
   3  19   1         55.69         49.51        12.01 o                         
  -3  20   1          0.03        -12.07         8.05 o                         
  -2  20   1          0.28          2.82         5.13 o                         
  -1  20   1          2.56          5.05         4.53 o                         
   0  20   1         91.91        108.02        11.96 o                         
   1  20   1         40.68         23.44         6.22 o                         
   2  20   1          8.92          6.50         4.25 o                         
   3  20   1          1.41         -1.56         7.38 o                         
  -3  21   1         22.75         -3.00        11.60 o                         
  -2  21   1          1.04          0.39         5.14 o                         
  -1  21   1        348.15        349.23        23.12 o                         
   0  21   1        150.52        170.15        14.94 o                         
   1  21   1         11.76          5.25         5.84 o                         
   2  21   1          0.36          5.81         5.71 o                         
   3  21   1          3.69         -7.73         8.14 o                         
  -2  22   1         22.99         25.39         7.94 o                         
  -1  22   1         80.05         67.69        12.72 o                         
   0  22   1         77.77         95.43        11.95 o                         
   1  22   1          8.79          3.68         4.71 o                         
   2  22   1         19.97          5.37         5.12 o                         
  -1  23   1        271.73        281.17        31.87 o                         
   0  23   1        418.82        472.10        26.60 o                         
   1  23   1        147.19        164.47        19.56 o                         
  -6   0   2         62.96         73.73        12.70 o                         
  -5   0   2        877.31        869.10        57.07 o                         
  -4   0   2        356.73        372.98        32.36 o                         
  -3   0   2       1851.60       1926.49        75.89 o                         
  -2   0   2       4365.60       4445.04        62.46 o                         
  -1   0   2      12363.06      12908.30       152.68 o                         
   1   0   2      13322.28      12358.77        93.57 o                         
   2   0   2       8660.48       8900.80       134.71 o                         
   3   0   2       1139.11       1158.59        27.64 o                         
   4   0   2       2176.55       2097.22       106.73 o                         
   5   0   2        605.19        584.35        30.73 o                         
   6   0   2        639.12        699.54        53.90 o                         
  -6   1   2         92.84         89.08         9.98 o                         
  -5   1   2        449.28        475.25        17.50 o                         
  -4   1   2        562.08        494.22        23.56 o                         
  -3   1   2        454.17        452.36        10.70 o                         
  -2   1   2        712.90        699.63        13.48 o                         
  -1   1   2       4114.93       3991.68        45.83 o                         
   1   1   2        382.58        415.05        13.73 o                         
   2   1   2        752.66        779.75        13.55 o                         
   3   1   2        122.95        136.54         5.00 o                         
   4   1   2         45.84         46.73         4.55 o                         
   5   1   2          1.51          9.80         3.95 o                         
   6   1   2        294.88        334.29        32.61 o                         
  -6   2   2          1.00          2.23         5.70 o                         
  -5   2   2          0.49         -2.41         4.33 o                         
  -4   2   2        445.97        461.11        18.16 o                         
  -3   2   2       1186.68       1124.09        47.12 o                         
  -2   2   2        377.27        420.26        10.70 o                         
  -1   2   2       6157.90       5690.00        58.98 o                         
   0   2   2         95.60         60.53         4.43 o                         
   1   2   2       2636.97       2441.77        56.05 o                         
   2   2   2       3179.01       3431.49        28.35 o                         
   3   2   2          3.06          4.80         1.38 o                         
   4   2   2        243.76        242.45        10.67 o                         
   5   2   2          1.28          4.39         5.41 o                         
   6   2   2         21.38          4.47        23.70 o                         
  -6   3   2          0.03         -2.72         7.19 o                         
  -5   3   2        362.01        373.13        18.39 o                         
  -4   3   2         84.32         70.44         6.99 o                         
  -3   3   2        282.59        253.44        10.51 o                         
  -2   3   2        699.06        696.81        15.59 o                         
  -1   3   2       1012.18       1077.69        24.23 o                         
   0   3   2         47.99         34.42         3.42 o                         
   1   3   2        937.83        861.74        16.60 o                         
   2   3   2        119.52        119.23         5.08 o                         
   3   3   2         34.75         41.51         3.70 o                         
   4   3   2          3.79          3.27         2.30 o                         
   5   3   2        270.26        287.49        14.91 o                         
   6   3   2          3.32        -16.20        10.80 o                         
  -6   4   2        169.60        190.83        32.06 o                         
  -5   4   2        660.91        735.39        27.90 o                         
  -4   4   2        363.87        392.67        19.37 o                         
  -3   4   2        162.93        176.27        10.47 o                         
  -2   4   2        213.52        167.98         6.95 o                         
  -1   4   2          1.89          4.49         1.74 o                         
   0   4   2       7829.35       7896.69        65.56 o                         
   1   4   2        109.14        126.05         4.40 o                         
   2   4   2        164.30        168.04        11.52 o                         
   3   4   2        377.89        389.12        10.36 o                         
   4   4   2          2.73          7.06         2.62 o                         
   5   4   2          5.31          6.98         3.95 o                         
   6   4   2          1.46         -8.98        29.20 o                         
  -6   5   2          1.90          7.55         7.75 o                         
  -5   5   2       1589.42       1728.73        43.59 o                         
  -4   5   2        316.93        313.53        16.20 o                         
  -3   5   2        467.36        456.48        19.56 o                         
  -2   5   2         47.29         47.13         5.20 o                         
  -1   5   2       6694.94       6910.87        75.49 o                         
   0   5   2        862.92        851.80        19.49 o                         
   1   5   2       2984.11       3098.84        47.69 o                         
   2   5   2        212.44        204.75         5.40 o                         
   3   5   2          8.12          4.58         1.17 o                         
   4   5   2        575.03        533.74        17.02 o                         
   5   5   2        685.07        735.44        63.06 o                         
   6   5   2         54.63         64.36        18.02 o                         
  -6   6   2          1.76         11.64        10.02 o                         
  -5   6   2        154.98        160.42        13.83 o                         
  -4   6   2         59.73         60.17         7.40 o                         
  -3   6   2        483.42        453.88        16.18 o                         
  -2   6   2        257.84        258.74        10.40 o                         
  -1   6   2         89.69         71.55         4.51 o                         
   0   6   2       3700.75       4003.02        47.22 o                         
   1   6   2       2254.14       2293.33        44.57 o                         
   2   6   2        717.91        819.71        20.94 o                         
   3   6   2        142.55        117.28         5.46 o                         
   4   6   2       2202.08       1998.25       118.43 o                         
   5   6   2         20.07         23.00         7.34 o                         
   6   6   2         56.98         71.67        19.62 o                         
  -6   7   2        111.81        134.79        27.50 o                         
  -5   7   2        577.63        603.18        26.58 o                         
  -4   7   2         99.62        106.36        11.65 o                         
  -3   7   2        414.04        413.09        11.86 o                         
  -2   7   2        144.35        144.43         6.46 o                         
  -1   7   2          4.54          5.06         1.43 o                         
   0   7   2        494.12        512.44        13.43 o                         
   1   7   2       1723.26       1647.05        49.39 o                         
   2   7   2        102.19        109.16         5.33 o                         
   3   7   2        814.68        797.09        21.33 o                         
   4   7   2        541.56        418.76        55.22 o                         
   5   7   2        237.89        273.93        27.87 o                         
   6   7   2         37.34         43.89        16.09 o                         
  -6   8   2         99.27        130.38        28.72 o                         
  -5   8   2        742.10        780.99        38.10 o                         
  -4   8   2         12.92         15.54         5.38 o                         
  -3   8   2        234.89        207.54         8.19 o                         
  -2   8   2          4.15          3.25         1.66 o                         
  -1   8   2         44.09         59.42         4.60 o                         
   0   8   2       3023.26       2867.78        35.34 o                         
   1   8   2         53.66         35.38         2.71 o                         
   2   8   2       1544.11       1440.69        31.11 o                         
   3   8   2        191.47        163.20         8.89 o                         
   4   8   2       4274.75       4335.61       176.07 o                         
   5   8   2        683.47        726.17        47.73 o                         
   6   8   2          8.08         -1.51         9.80 o                         
  -6   9   2         55.13         63.70        14.51 o                         
  -5   9   2        333.55        352.21        21.13 o                         
  -4   9   2        911.50        834.41        29.93 o                         
  -3   9   2        117.37        118.23         6.51 o                         
  -2   9   2        238.15        247.00        11.01 o                         
  -1   9   2          4.27          8.64         2.13 o                         
   0   9   2        572.60        670.76        16.22 o                         
   1   9   2        309.56        285.29         9.72 o                         
   2   9   2        678.13        717.30        14.36 o                         
   3   9   2        209.31        197.64         7.89 o                         
   4   9   2        535.36        503.45        25.84 o                         
   5   9   2          0.04         -1.70         6.03 o                         
  -5  10   2        240.02        241.97        17.65 o                         
  -4  10   2         71.55         77.00         5.95 o                         
  -3  10   2        197.15        175.89         8.12 o                         
  -2  10   2       1631.71       1653.98        59.45 o                         
  -1  10   2       2976.03       3186.24        81.76 o                         
   0  10   2        109.71        118.74         7.81 o                         
   1  10   2        202.02        202.00         7.45 o                         
   2  10   2        552.31        552.85        13.07 o                         
   3  10   2        767.06        682.12        15.57 o                         
   4  10   2        947.82        796.07        41.98 o                         
   5  10   2          6.61         -5.02         5.41 o                         
  -5  11   2        124.21        114.01        14.96 o                         
  -4  11   2         27.73         18.98         2.96 o                         
  -3  11   2        156.17        139.27         7.39 o                         
  -2  11   2        309.97        341.80        13.17 o                         
  -1  11   2         27.56         45.65         4.95 o                         
   0  11   2       1434.04       1480.52        31.69 o                         
   1  11   2       1325.95       1194.50        67.15 o                         
   2  11   2        448.16        426.63        11.95 o                         
   3  11   2        835.65        742.85        17.13 o                         
   4  11   2          3.22          2.34         1.76 o                         
   5  11   2          8.90          9.89         8.34 o                         
  -5  12   2        122.75        125.30        16.13 o                         
  -4  12   2          0.21         -4.87         3.58 o                         
  -3  12   2        116.49         90.95         6.00 o                         
  -2  12   2        211.95        187.61        10.13 o                         
  -1  12   2          6.71          8.51         2.42 o                         
   0  12   2        393.60        445.57        14.61 o                         
   1  12   2         21.30         14.22         3.06 o                         
   2  12   2          7.85          7.02         2.44 o                         
   3  12   2         20.55         18.87         3.02 o                         
   4  12   2        422.74        411.87        27.19 o                         
   5  12   2         53.25         46.40        10.92 o                         
  -5  13   2        188.51        197.18        20.05 o                         
  -4  13   2         26.80         15.73         5.24 o                         
  -3  13   2        548.70        441.74        26.46 o                         
  -2  13   2        367.07        324.99        13.77 o                         
  -1  13   2        235.91        263.87        12.46 o                         
   0  13   2        296.80        286.14        15.56 o                         
   1  13   2         34.36         31.95         4.24 o                         
   2  13   2        323.73        330.18        14.55 o                         
   3  13   2         13.87          5.57         2.99 o                         
   4  13   2        133.25        122.06        15.09 o                         
   5  13   2         13.96         10.94         5.88 o                         
  -5  14   2          0.40          4.74         8.61 o                         
  -4  14   2         49.56         40.24         7.02 o                         
  -3  14   2        592.08        520.90        27.53 o                         
  -2  14   2        295.43        302.37        14.93 o                         
  -1  14   2        167.54        174.42        11.64 o                         
   0  14   2          6.76          9.16         3.28 o                         
   1  14   2         87.30         75.78         6.60 o                         
   2  14   2       1866.06       1686.55        67.94 o                         
   3  14   2        155.83        163.86        10.77 o                         
   4  14   2        140.47        123.90        15.48 o                         
   5  14   2          0.85          7.24         5.52 o                         
  -5  15   2        195.93        179.19        19.52 o                         
  -4  15   2         17.90          3.64         6.82 o                         
  -3  15   2        511.87        489.92        24.43 o                         
  -2  15   2         44.31         47.67         6.15 o                         
  -1  15   2        334.83        325.15        16.27 o                         
   0  15   2         20.21         17.32         3.80 o                         
   1  15   2         48.09         49.18         6.19 o                         
   2  15   2         92.69         71.47         8.17 o                         
   3  15   2        509.39        466.53        23.93 o                         
   4  15   2          0.06         16.79         6.48 o                         
  -4  16   2         29.73         15.75         5.89 o                         
  -3  16   2        381.05        330.11        20.35 o                         
  -2  16   2         20.43         21.97         4.52 o                         
  -1  16   2        109.61        121.81         9.56 o                         
   0  16   2         11.72         10.93         4.87 o                         
   1  16   2        584.65        592.27        21.83 o                         
   2  16   2       1120.20       1050.73        35.45 o                         
   3  16   2         13.42         10.32         3.77 o                         
   4  16   2         19.82         17.86         6.94 o                         
  -4  17   2        129.11        113.67        14.78 o                         
  -3  17   2         13.72          5.20         2.80 o                         
  -2  17   2          1.08         -1.20         3.35 o                         
  -1  17   2        434.48        457.25        18.90 o                         
   0  17   2        127.82        145.15        13.08 o                         
   1  17   2        282.25        274.46        17.48 o                         
   2  17   2        331.50        292.69        19.34 o                         
   3  17   2        476.50        427.12        26.98 o                         
   4  17   2          3.68          5.48         6.72 o                         
  -4  18   2        452.00        429.62        37.01 o                         
  -3  18   2          0.10         -1.74         4.19 o                         
  -2  18   2        258.39        290.72        20.01 o                         
  -1  18   2         57.63         65.03         8.41 o                         
   0  18   2         56.22         85.79        12.25 o                         
   1  18   2         97.41         92.24        10.22 o                         
   2  18   2        503.28        502.30        25.91 o                         
   3  18   2          2.61         -5.86         6.03 o                         
   4  18   2        147.10        123.48        20.66 o                         
  -3  19   2         95.76         98.73        11.80 o                         
  -2  19   2        431.84        415.78        24.66 o                         
  -1  19   2        223.39        220.10        17.66 o                         
   0  19   2         13.33         16.29         5.75 o                         
   1  19   2          2.43          4.38         4.61 o                         
   2  19   2         86.62         74.52        10.37 o                         
   3  19   2          2.79         32.80        10.78 o                         
  -3  20   2         64.60         39.66         9.58 o                         
  -2  20   2         11.38          9.09         4.71 o                         
  -1  20   2         36.92         33.02         7.40 o                         
   0  20   2          0.19          4.46         4.58 o                         
   1  20   2          1.66          3.89         4.42 o                         
   2  20   2         31.16         19.04         6.84 o                         
   3  20   2        164.54        174.97        23.86 o                         
  -3  21   2          9.16         -1.62         4.57 o                         
  -2  21   2         27.68         15.91         6.01 o                         
  -1  21   2         61.65         73.82        10.81 o                         
   0  21   2          9.57          8.90         5.94 o                         
   1  21   2        109.82        104.55        15.04 o                         
   2  21   2         91.95         94.48        14.47 o                         
   3  21   2          0.25          1.38         8.37 o                         
  -2  22   2         17.81         22.97         7.63 o                         
  -1  22   2        147.59        163.42        19.24 o                         
   0  22   2          4.03          4.66         4.44 o                         
   1  22   2        173.39        177.41        20.02 o                         
   2  22   2         66.91         69.56        12.71 o                         
  -1  23   2         34.55         33.25         8.12 o                         
   0  23   2          2.55         -1.19         5.56 o                         
   1  23   2        290.10        296.71        35.20 o                         
  -6   1   3          3.20          2.08         3.52 o                         
  -5   1   3        172.06        164.77        10.77 o                         
  -4   1   3         25.76         14.94         2.93 o                         
  -3   1   3         15.31          8.45         1.78 o                         
  -2   1   3        692.12        699.92        13.54 o                         
  -1   1   3       8263.45       8586.91        71.66 o                         
   0   1   3       4752.25       4921.38        46.55 o                         
   1   1   3        278.23        255.45         5.55 o                         
   2   1   3       3185.71       3428.11        98.55 o                         
   3   1   3        820.71        879.07        16.63 o                         
   4   1   3          6.18          5.26         2.39 o                         
   5   1   3         29.47         15.23         4.31 o                         
   6   1   3          7.39          3.33         4.62 o                         
  -6   2   3         10.77          1.17         4.47 o                         
  -5   2   3        108.49        116.80        10.19 o                         
  -4   2   3         23.94         29.17         3.57 o                         
  -3   2   3        234.95        241.06        10.93 o                         
  -2   2   3         20.89         27.14         2.63 o                         
  -1   2   3       1366.26       1345.54        20.24 o                         
   0   2   3        131.48        145.43         6.24 o                         
   1   2   3        587.52        584.98        16.26 o                         
   2   2   3        545.30        533.18        10.17 o                         
   3   2   3         27.75         24.46         2.03 o                         
   4   2   3         72.85         65.54         4.94 o                         
   5   2   3        256.20        223.01        18.78 o                         
   6   2   3          3.86         -4.07         5.99 o                         
  -6   3   3          0.96          2.33         3.40 o                         
  -5   3   3        223.32        218.80        14.48 o                         
  -4   3   3          9.67          3.97         2.87 o                         
  -3   3   3        892.35        876.49        20.98 o                         
  -2   3   3        102.12        115.79         6.11 o                         
  -1   3   3       3338.80       3670.16        45.95 o                         
   0   3   3       1249.28       1337.87        34.72 o                         
   1   3   3       3743.44       3569.09        54.90 o                         
   2   3   3        762.46        750.28        11.23 o                         
   3   3   3       1226.34       1179.20        29.45 o                         
   4   3   3        423.86        433.66        13.43 o                         
   5   3   3         18.21         20.80         5.26 o                         
   6   3   3        126.90        130.37        24.82 o                         
  -6   4   3         13.01          6.63         9.17 o                         
  -5   4   3          0.79         -1.33         3.47 o                         
  -4   4   3        417.80        398.71        20.15 o                         
  -3   4   3       1727.53       1641.77        30.73 o                         
  -2   4   3        899.00       1007.37        30.21 o                         
  -1   4   3        233.00        226.33         7.39 o                         
   0   4   3       2032.87       1997.63        39.71 o                         
   1   4   3       4252.33       4348.51        74.53 o                         
   2   4   3        426.39        396.41         8.43 o                         
   3   4   3         19.30         16.96         3.37 o                         
   4   4   3        320.04        305.91        25.20 o                         
   5   4   3          0.46          6.38         7.16 o                         
   6   4   3         82.77         92.98        20.57 o                         
  -6   5   3         15.40          3.91         8.78 o                         
  -5   5   3         82.41         74.87         9.34 o                         
  -4   5   3        458.65        464.70        20.41 o                         
  -3   5   3          3.23         14.09         2.49 o                         
  -2   5   3       1830.90       1916.99        24.83 o                         
  -1   5   3          0.33          8.38         2.27 o                         
   0   5   3       1086.54       1078.22        22.94 o                         
   1   5   3        578.73        463.58         9.17 o                         
   2   5   3       2196.91       2336.93        32.78 o                         
   3   5   3        138.31        143.30         7.55 o                         
   4   5   3         21.47         17.98         2.80 o                         
   5   5   3         14.09          6.74         4.99 o                         
   6   5   3         16.92         20.15         8.41 o                         
  -6   6   3         34.11         28.67        13.70 o                         
  -5   6   3          3.83         -1.04         3.08 o                         
  -4   6   3          7.73         28.93         6.31 o                         
  -3   6   3        103.04        122.97         7.70 o                         
  -2   6   3       1182.62       1200.91        18.67 o                         
  -1   6   3       2708.54       2936.20        55.45 o                         
   0   6   3        714.67        835.59        20.21 o                         
   1   6   3       2833.72       3045.00        39.97 o                         
   2   6   3        177.42        144.54         9.71 o                         
   3   6   3         48.63         45.77         4.72 o                         
   4   6   3          4.62         -0.54         5.10 o                         
   5   6   3         27.32         34.09         8.14 o                         
   6   6   3        113.62        109.68        24.62 o                         
  -6   7   3         19.85         23.35        14.97 o                         
  -5   7   3         24.97         31.71         6.06 o                         
  -4   7   3         58.45         64.75         7.78 o                         
  -3   7   3        182.27        173.47         8.93 o                         
  -2   7   3       1874.12       2066.23        28.73 o                         
  -1   7   3       1518.01       1724.79        45.11 o                         
   0   7   3       2276.26       2374.71        34.28 o                         
   1   7   3       3984.95       4194.10        72.89 o                         
   2   7   3        939.30        887.55        23.14 o                         
   3   7   3         53.52         38.85         6.87 o                         
   4   7   3        533.28        652.38        54.77 o                         
   5   7   3        100.13        116.22        18.76 o                         
   6   7   3          2.14         12.17        10.27 o                         
  -6   8   3          3.78          8.69         6.96 o                         
  -5   8   3         28.90         23.49         5.15 o                         
  -4   8   3          1.23          3.70         2.59 o                         
  -3   8   3        176.91        150.16         8.18 o                         
  -2   8   3         32.33         43.29         4.29 o                         
  -1   8   3        468.77        508.99        12.59 o                         
   0   8   3        301.73        356.73        11.53 o                         
   1   8   3         45.70         60.46         4.24 o                         
   2   8   3         26.82         27.05         2.92 o                         
   3   8   3        541.36        536.88        16.12 o                         
   4   8   3        724.02        730.81        37.30 o                         
   5   8   3         83.19         89.32        21.67 o                         
  -6   9   3         19.59         -3.75         6.43 o                         
  -5   9   3         12.69          6.89         3.49 o                         
  -4   9   3        388.51        376.98        17.13 o                         
  -3   9   3        281.59        294.04        11.05 o                         
  -2   9   3        790.94        833.69        26.14 o                         
  -1   9   3        133.14        135.49         7.06 o                         
   0   9   3       2492.34       2814.86        35.40 o                         
   1   9   3       1300.98       1285.92        30.74 o                         
   2   9   3          0.04          0.70         1.44 o                         
   3   9   3        588.53        557.38        17.34 o                         
   4   9   3        549.91        557.90        26.73 o                         
   5   9   3         34.09         35.73        11.44 o                         
  -5  10   3         43.50         34.47         7.24 o                         
  -4  10   3          0.50         -2.25         1.83 o                         
  -3  10   3        140.13        132.37         7.66 o                         
  -2  10   3        148.33        148.58         8.69 o                         
  -1  10   3         61.90         60.81         5.84 o                         
   0  10   3        488.95        488.86        17.80 o                         
   1  10   3         60.34         58.71         8.74 o                         
   2  10   3         35.29         36.04         4.04 o                         
   3  10   3        303.32        294.12        11.95 o                         
   4  10   3          2.23          0.01         3.62 o                         
   5  10   3         66.23         68.59        13.31 o                         
  -5  11   3         27.68         17.70         5.11 o                         
  -4  11   3         49.63         43.95         5.56 o                         
  -3  11   3         51.72         51.88         4.90 o                         
  -2  11   3         88.91         79.31         7.22 o                         
  -1  11   3       1669.29       1782.21        41.18 o                         
   0  11   3        233.32        269.49        12.85 o                         
   1  11   3         18.55         15.30         2.39 o                         
   2  11   3         16.72         18.18         3.73 o                         
   3  11   3          0.00         -0.62         1.80 o                         
   4  11   3        273.03        281.25        22.09 o                         
   5  11   3          2.18         -0.74         6.05 o                         
  -5  12   3         82.97         82.70        12.97 o                         
  -4  12   3          5.95          5.36         3.40 o                         
  -3  12   3        241.38        230.98        13.73 o                         
  -2  12   3        399.86        387.95        16.52 o                         
  -1  12   3          0.00          6.95         2.33 o                         
   0  12   3          0.13         -2.63         1.86 o                         
   1  12   3          4.69          2.11         2.55 o                         
   2  12   3          0.67          0.99         2.16 o                         
   3  12   3        257.73        241.77        11.09 o                         
   4  12   3        118.80         87.79        12.23 o                         
   5  12   3         26.03         35.88        10.56 o                         
  -5  13   3          6.68          1.53         4.79 o                         
  -4  13   3          0.07          1.62         4.34 o                         
  -3  13   3         30.18         28.25         4.42 o                         
  -2  13   3         28.02        140.52        46.34 o                         
  -1  13   3        562.87        600.85        23.09 o                         
   0  13   3        108.87         89.86         8.84 o                         
   1  13   3         95.37         82.03         7.71 o                         
   2  13   3        346.83        391.20        20.14 o                         
   3  13   3        303.60        265.47        13.32 o                         
   4  13   3         45.72         28.49         8.95 o                         
   5  13   3        320.80        337.52        30.92 o                         
  -5  14   3         15.04         13.97         6.35 o                         
  -4  14   3          6.01          9.40         5.29 o                         
  -3  14   3         34.01         34.95         5.96 o                         
  -2  14   3         68.73         67.68         7.23 o                         
  -1  14   3          4.86          7.95         3.13 o                         
   0  14   3        955.74        975.23        29.67 o                         
   1  14   3        143.50        117.35         9.27 o                         
   2  14   3          2.58         -0.13         3.36 o                         
   3  14   3        259.86        235.89        15.18 o                         
   4  14   3        101.22        121.16        15.63 o                         
   5  14   3        100.68         96.88        16.58 o                         
  -5  15   3          0.69         16.52         9.34 o                         
  -4  15   3        194.70        172.17        21.98 o                         
  -3  15   3         83.98         87.68        10.39 o                         
  -2  15   3         17.38         10.94         3.67 o                         
  -1  15   3         46.29         68.83         7.16 o                         
   0  15   3       1594.02       1685.75        39.30 o                         
   1  15   3          2.46          4.60         2.97 o                         
   2  15   3          2.73          3.79         2.93 o                         
   3  15   3          0.00         10.24         3.64 o                         
   4  15   3        116.06        112.14        14.95 o                         
  -4  16   3         33.66         34.23         7.54 o                         
  -3  16   3        384.45        402.41        22.94 o                         
  -2  16   3         48.92         44.22         6.47 o                         
  -1  16   3       1218.50       1284.96        38.76 o                         
   0  16   3       1042.69       1120.76        32.07 o                         
   1  16   3         57.03         61.09         7.20 o                         
   2  16   3          3.28          1.69         3.26 o                         
   3  16   3          6.68          0.94         4.20 o                         
   4  16   3          1.54          4.47         9.04 o                         
  -4  17   3         16.57          3.46         6.33 o                         
  -3  17   3        105.54         84.04        10.57 o                         
  -2  17   3        671.35        682.29        30.24 o                         
  -1  17   3       3884.41       3947.06       112.88 o                         
   0  17   3          2.07         -0.41         3.04 o                         
   1  17   3         83.62         69.23        13.06 o                         
   2  17   3         12.55         15.81         4.66 o                         
   3  17   3         48.70         41.68         7.50 o                         
   4  17   3         66.62         70.09        15.05 o                         
  -4  18   3          2.36         -0.68         5.85 o                         
  -3  18   3        150.81        145.50        14.47 o                         
  -2  18   3        217.98        219.79        17.48 o                         
  -1  18   3         13.74         17.25         4.99 o                         
   0  18   3         91.58         70.35         9.66 o                         
   1  18   3          0.47         -1.11         3.12 o                         
   2  18   3         35.26         31.81         6.88 o                         
   3  18   3        131.93        146.52        17.51 o                         
   4  18   3          7.16         12.90         7.47 o                         
  -3  19   3          8.11          4.51         4.95 o                         
  -2  19   3         34.77         23.66         9.77 o                         
  -1  19   3        396.97        405.99        21.63 o                         
   0  19   3        105.44        102.98        11.16 o                         
   1  19   3         36.84         39.83         7.20 o                         
   2  19   3         72.39         61.87         9.70 o                         
   3  19   3        109.27        142.78        18.99 o                         
  -3  20   3         84.27         79.28        13.29 o                         
  -2  20   3          8.74         10.86         5.16 o                         
  -1  20   3         37.04         33.22         6.26 o                         
   0  20   3         34.31         39.27         7.70 o                         
   1  20   3         74.64         71.55        12.17 o                         
   2  20   3          7.55          2.34         5.16 o                         
   3  20   3          3.19          0.15         7.42 o                         
  -3  21   3        131.39        144.21        17.29 o                         
  -2  21   3        258.84        284.58        21.69 o                         
  -1  21   3         19.26         24.65         6.02 o                         
   0  21   3         73.11         69.70        10.13 o                         
   1  21   3          7.06         -4.35         5.07 o                         
   2  21   3         76.38         83.68        13.63 o                         
  -2  22   3          6.21         -8.34         9.76 o                         
  -1  22   3         20.41          6.67         5.39 o                         
   0  22   3         34.47         36.74         7.95 o                         
   1  22   3        328.85        362.90        36.25 o                         
   2  22   3        162.82        199.22        22.17 o                         
  -1  23   3          0.96         -5.15         5.66 o                         
   0  23   3        289.46        311.22        24.58 o                         
   1  23   3         35.94         35.66        13.07 o                         
  -6   0   4         59.86         40.02         9.47 o                         
  -5   0   4          0.16          1.64         2.44 o                         
  -4   0   4          2.44          4.65         3.53 o                         
  -3   0   4        600.83        560.45        22.45 o                         
  -2   0   4        143.63        160.22         9.70 o                         
  -1   0   4      39256.59      38517.77       268.43 o                         
   0   0   4      11764.67      12016.71       252.87 o                         
   1   0   4        421.16        524.69        10.06 o                         
   2   0   4       1264.26       1203.15        28.54 o                         
   3   0   4        665.55        685.13        16.45 o                         
   4   0   4        886.57        887.39        25.44 o                         
   5   0   4        300.06        277.11        19.61 o                         
   6   0   4         88.09        122.63        37.89 o                         
  -6   1   4         19.86         17.11        10.17 o                         
  -5   1   4          3.71          2.95         2.66 o                         
  -4   1   4        190.80        202.06         9.00 o                         
  -3   1   4        960.18        926.32        19.37 o                         
  -2   1   4       1995.79       1825.45        23.95 o                         
  -1   1   4      20745.16      19965.96       123.37 o                         
   0   1   4       9003.66       9109.19        97.25 o                         
   1   1   4         15.51          4.21         0.86 o                         
   2   1   4       1378.98       1416.81        31.73 o                         
   3   1   4        257.77        285.76         7.68 o                         
   4   1   4        382.84        369.80         9.48 o                         
   5   1   4         56.24         58.30         9.64 o                         
   6   1   4         10.50         19.11        13.25 o                         
  -6   2   4          0.10         -3.05         4.04 o                         
  -5   2   4         15.83          8.17         3.32 o                         
  -4   2   4        178.09        187.23         8.47 o                         
  -3   2   4        225.50        213.36         8.39 o                         
  -2   2   4         91.91        103.53         5.61 o                         
  -1   2   4      10545.12      10179.57        90.99 o                         
   0   2   4        208.62        214.34        16.56 o                         
   1   2   4        555.10        522.39         9.54 o                         
   2   2   4        484.25        488.69         9.42 o                         
   3   2   4         85.73         64.90         3.25 o                         
   4   2   4        618.60        577.37        19.27 o                         
   5   2   4        533.65        526.69        29.20 o                         
   6   2   4         12.46         -2.60         5.03 o                         
  -6   3   4          0.68         -2.47         4.07 o                         
  -5   3   4        202.65        205.94        14.38 o                         
  -4   3   4          7.68          1.53         1.43 o                         
  -3   3   4        128.92         98.23         5.75 o                         
  -2   3   4        120.56        134.63         6.45 o                         
  -1   3   4      11656.49      12084.62       104.35 o                         
   0   3   4       4365.57       4310.18        92.94 o                         
   1   3   4       1082.60       1129.05        30.64 o                         
   2   3   4        290.03        300.51         7.59 o                         
   3   3   4        360.00        376.61        10.35 o                         
   4   3   4        186.51        158.35        27.27 o                         
   5   3   4          2.67          7.79         4.24 o                         
   6   3   4          3.30        -16.57        11.05 o                         
  -6   4   4         20.41         14.28         6.10 o                         
  -5   4   4        247.69        263.09        17.32 o                         
  -4   4   4         42.48         49.80         5.15 o                         
  -3   4   4        384.59        408.98        12.73 o                         
  -2   4   4        396.29        439.05        12.47 o                         
  -1   4   4       3463.71       3412.74        52.77 o                         
   0   4   4          2.45          2.67         1.52 o                         
   1   4   4       1499.56       1662.75        27.35 o                         
   2   4   4          7.49          7.23         1.27 o                         
   3   4   4         99.09        104.83         5.25 o                         
   4   4   4        215.34        208.41        11.85 o                         
   5   4   4         17.90         21.07         5.37 o                         
   6   4   4         34.05         41.43        11.56 o                         
  -6   5   4         45.04         52.48        16.02 o                         
  -5   5   4        113.60        125.47        12.28 o                         
  -4   5   4          6.41          3.10         2.39 o                         
  -3   5   4        710.77        770.39        19.01 o                         
  -2   5   4        671.01        660.94        15.66 o                         
  -1   5   4         77.44         80.92         5.58 o                         
   0   5   4         92.35         90.10         5.68 o                         
   1   5   4          2.20          0.96         0.88 o                         
   2   5   4        139.45        138.58         5.48 o                         
   3   5   4         59.14         48.77         3.95 o                         
   4   5   4         67.02         64.10         7.40 o                         
   5   5   4         30.35         10.19         5.55 o                         
   6   5   4          3.05          1.88         7.14 o                         
  -6   6   4          0.40        -20.49        13.66 o                         
  -5   6   4         62.97         69.89         9.67 o                         
  -4   6   4          0.08         -1.78         1.85 o                         
  -3   6   4          0.65          0.90         1.55 o                         
  -2   6   4          0.60         -0.69         1.38 o                         
  -1   6   4        466.96        479.60        15.17 o                         
   0   6   4       1528.75       1527.30        30.22 o                         
   1   6   4       1899.81       1944.72        24.22 o                         
   2   6   4       1523.23       1631.76        31.44 o                         
   3   6   4        306.20        303.95        17.92 o                         
   4   6   4        295.26        278.82        15.14 o                         
   5   6   4         55.52         45.24         9.96 o                         
   6   6   4        129.49        232.33        35.36 o                         
  -6   7   4         34.36         12.37        25.51 o                         
  -5   7   4          5.63          4.90         3.68 o                         
  -4   7   4         73.15         76.99         6.33 o                         
  -3   7   4        162.79        213.74        14.86 o                         
  -2   7   4        145.30        148.02         7.34 o                         
  -1   7   4        632.94        713.96        20.17 o                         
   0   7   4         66.02         79.69         6.15 o                         
   1   7   4        164.28        202.09         7.68 o                         
   2   7   4         65.54         55.18         3.93 o                         
   3   7   4         19.24         13.14         3.36 o                         
   4   7   4          4.31         -6.22         4.63 o                         
   5   7   4         55.38         56.55        13.94 o                         
  -6   8   4         29.66         35.75        11.80 o                         
  -5   8   4          4.66         11.67         3.53 o                         
  -4   8   4         29.49         31.06         4.92 o                         
  -3   8   4        326.58        361.97        11.97 o                         
  -2   8   4        122.15        118.39         7.66 o                         
  -1   8   4        137.07        138.90         7.15 o                         
   0   8   4       6108.41       6866.32        79.09 o                         
   1   8   4       1531.73       1803.84        29.58 o                         
   2   8   4       1036.48       1019.99        28.68 o                         
   3   8   4       2117.07       2093.41        62.09 o                         
   4   8   4        147.35        152.52        17.29 o                         
   5   8   4          1.41          2.36         5.94 o                         
  -6   9   4        176.68        212.43        31.37 o                         
  -5   9   4        255.18        276.21        19.42 o                         
  -4   9   4        256.82        241.34         9.95 o                         
  -3   9   4         84.37         91.94         6.42 o                         
  -2   9   4        348.10        370.85        12.98 o                         
  -1   9   4         22.55         29.57         4.55 o                         
   0   9   4       1336.31       1464.98        30.26 o                         
   1   9   4        779.16        877.64        17.23 o                         
   2   9   4        400.77        404.36        12.59 o                         
   3   9   4        137.05        113.70         9.56 o                         
   4   9   4         14.93         10.21         4.83 o                         
   5   9   4          0.30          1.71         4.03 o                         
  -5  10   4        194.11        212.10        17.06 o                         
  -4  10   4         24.54         27.04         3.89 o                         
  -3  10   4        555.04        549.23        16.11 o                         
  -2  10   4        673.87        654.19        17.68 o                         
  -1  10   4       1028.22       1047.16        35.94 o                         
   0  10   4       1194.73       1198.64        24.21 o                         
   1  10   4          9.15          2.99         1.53 o                         
   2  10   4         97.60         90.70         6.32 o                         
   3  10   4        141.43        116.95         9.32 o                         
   4  10   4        435.10        422.87        26.69 o                         
   5  10   4         14.24         10.83        10.24 o                         
  -5  11   4         10.64          8.95         4.15 o                         
  -4  11   4         82.01         73.84         7.57 o                         
  -3  11   4       1101.52       1019.06        24.10 o                         
  -2  11   4        794.43        772.17        22.58 o                         
  -1  11   4        226.88        221.94        11.04 o                         
   0  11   4         53.46         49.53         5.33 o                         
   1  11   4        264.12        261.06        10.84 o                         
   2  11   4         92.62        100.23         7.58 o                         
   3  11   4          9.69          5.76         2.15 o                         
   4  11   4         28.53         16.11         5.17 o                         
   5  11   4         55.58         70.53        15.48 o                         
  -5  12   4         22.37         31.18         6.85 o                         
  -4  12   4          0.02          7.41         3.37 o                         
  -3  12   4         39.55         35.94         5.01 o                         
  -2  12   4        112.00        115.00         9.30 o                         
  -1  12   4        301.70        343.34        18.18 o                         
   0  12   4        779.58        820.73        28.61 o                         
   1  12   4        162.31        193.70        26.25 o                         
   2  12   4         17.12         15.75         3.56 o                         
   3  12   4          1.86          3.14         2.22 o                         
   4  12   4        313.23        280.84        20.45 o                         
   5  12   4          2.50         -2.23         4.40 o                         
  -5  13   4        182.29        187.98        16.87 o                         
  -4  13   4         62.56         51.75         8.41 o                         
  -3  13   4        421.72        421.15        16.97 o                         
  -2  13   4        293.32        272.52        16.19 o                         
  -1  13   4       1870.62       1969.66        76.07 o                         
   0  13   4        438.15        473.78        18.31 o                         
   1  13   4        146.35        135.92        10.52 o                         
   2  13   4          1.34          2.06         2.46 o                         
   3  13   4        208.50        210.09        13.97 o                         
   4  13   4         33.33         30.78         7.17 o                         
   5  13   4         91.24        114.14        18.37 o                         
  -5  14   4         30.08         69.96        12.50 o                         
  -4  14   4          2.86          1.87         4.04 o                         
  -3  14   4          5.60          5.14         2.80 o                         
  -2  14   4          0.01          3.26         3.13 o                         
  -1  14   4       1343.99       1419.29        60.22 o                         
   0  14   4         48.98         45.75         7.79 o                         
   1  14   4        526.54        480.42        18.23 o                         
   2  14   4        185.02        201.30        15.24 o                         
   3  14   4          4.39          2.73         3.01 o                         
   4  14   4        110.55        101.08        12.64 o                         
   5  14   4         30.87         37.42        11.28 o                         
  -5  15   4         71.87         79.87        15.98 o                         
  -4  15   4          0.63          0.26         5.28 o                         
  -3  15   4          9.71         10.65         4.39 o                         
  -2  15   4       1256.09       1243.68        55.12 o                         
  -1  15   4        125.53        112.86         9.91 o                         
   0  15   4          0.66          1.24         4.23 o                         
   1  15   4         11.70          8.11         3.83 o                         
   2  15   4        273.56        243.99        14.92 o                         
   3  15   4         79.75         59.19         8.05 o                         
   4  15   4         16.04         29.46         6.83 o                         
  -4  16   4         99.81        124.10        15.74 o                         
  -3  16   4        103.04         94.70        10.93 o                         
  -2  16   4         21.04         14.81         4.28 o                         
  -1  16   4       1129.53       1228.72        39.75 o                         
   0  16   4          0.77          3.86         3.03 o                         
   1  16   4         82.05         86.80         9.49 o                         
   2  16   4          0.01          3.36         3.44 o                         
   3  16   4         40.31         26.83         8.34 o                         
   4  16   4        155.53        232.57        22.64 o                         
  -4  17   4         10.19          7.72         6.63 o                         
  -3  17   4        261.92        277.74        19.88 o                         
  -2  17   4        194.89        209.40        17.20 o                         
  -1  17   4         60.34         66.40         8.76 o                         
   0  17   4        926.14        928.91        30.41 o                         
   1  17   4        208.90        183.24        14.32 o                         
   2  17   4         35.23         41.01         7.56 o                         
   3  17   4          0.06         -2.87         4.70 o                         
   4  17   4          0.01         12.47        10.16 o                         
  -4  18   4          8.59         21.52         7.83 o                         
  -3  18   4         46.48         40.00         7.76 o                         
  -2  18   4        643.97        664.52        31.20 o                         
  -1  18   4        100.53        128.94        12.29 o                         
   0  18   4         27.00         27.38         5.35 o                         
   1  18   4         28.54         20.89         7.84 o                         
   2  18   4          6.28          5.63         3.91 o                         
   3  18   4         54.32         51.46        11.15 o                         
  -3  19   4         12.90         16.90         5.28 o                         
  -2  19   4        477.07        480.18        27.08 o                         
  -1  19   4         85.84         81.16         9.90 o                         
   0  19   4         21.56         17.80         5.38 o                         
   1  19   4          1.62         -2.38         3.85 o                         
   2  19   4         63.00         67.37        10.29 o                         
   3  19   4        111.13        109.96        15.68 o                         
  -3  20   4         96.12        131.13        14.48 o                         
  -2  20   4         78.69         70.72        10.18 o                         
  -1  20   4         27.17         25.85         5.70 o                         
   0  20   4          2.79          2.92         3.90 o                         
   1  20   4         45.68         29.26         5.49 o                         
   2  20   4        128.18        147.57        15.19 o                         
   3  20   4          4.40          7.45        10.46 o                         
  -2  21   4          6.81          1.88         4.11 o                         
  -1  21   4         57.37         42.38         7.78 o                         
   0  21   4        122.70        125.04        13.36 o                         
   1  21   4         68.42         65.01        12.01 o                         
   2  21   4          6.76         -0.77         4.46 o                         
  -2  22   4        221.01        219.09        19.91 o                         
  -1  22   4          3.94         13.57         5.23 o                         
   0  22   4         29.20         33.46         8.50 o                         
   1  22   4         53.35         83.19        15.23 o                         
   2  22   4        164.90        177.70        27.63 o                         
  -1  23   4        187.58        212.13        19.94 o                         
   0  23   4        302.13        385.08        27.73 o                         
   1  23   4        204.21        250.90        40.87 o                         
  -6   1   5         80.94        128.33        14.62 o                         
  -5   1   5        131.63        143.51         9.35 o                         
  -4   1   5         45.82         47.10         4.90 o                         
  -3   1   5       1003.68        962.48        25.65 o                         
  -2   1   5       1639.86       1762.35        23.70 o                         
  -1   1   5       1530.58       1488.47        21.12 o                         
   0   1   5        201.23        190.58         7.95 o                         
   1   1   5       2375.25       2245.75        23.29 o                         
   2   1   5       2085.17       2372.51        28.10 o                         
   3   1   5        446.09        465.41         9.67 o                         
   4   1   5        442.65        395.69        10.45 o                         
   5   1   5        550.71        549.13        29.88 o                         
   6   1   5         76.32         94.79        34.15 o                         
  -6   2   5        208.02        223.33        17.09 o                         
  -5   2   5        166.36        166.89        12.19 o                         
  -4   2   5       1104.54       1080.67        23.18 o                         
  -3   2   5         40.32         35.03         3.80 o                         
  -2   2   5        457.40        418.03        11.30 o                         
  -1   2   5       1782.81       1714.07        21.03 o                         
   0   2   5       2410.48       2690.84        30.74 o                         
   1   2   5         48.75         58.25         3.07 o                         
   2   2   5       3601.29       3950.45        50.36 o                         
   3   2   5          0.03          1.52         1.07 o                         
   4   2   5         92.54         92.06         4.99 o                         
   5   2   5         11.05          2.72         4.10 o                         
   6   2   5         77.74         82.79        19.14 o                         
  -6   3   5         24.84         43.12         8.83 o                         
  -5   3   5          0.04         -1.70         3.16 o                         
  -4   3   5        582.38        590.44        16.89 o                         
  -3   3   5          0.21          6.90         3.79 o                         
  -2   3   5         10.46         20.17         2.71 o                         
  -1   3   5          5.96         40.64         6.29 o                         
   0   3   5       1800.41       1788.25        39.04 o                         
   1   3   5       1917.44       1854.99        26.05 o                         
   2   3   5         58.96         41.74         2.99 o                         
   3   3   5         41.96         41.31         3.40 o                         
   4   3   5         16.54         11.20         7.14 o                         
   5   3   5         23.06         12.67         8.75 o                         
   6   3   5         19.31         15.04         7.42 o                         
  -6   4   5        181.99        182.06        16.58 o                         
  -5   4   5        344.67        350.15        20.60 o                         
  -4   4   5        282.20        267.64        13.12 o                         
  -3   4   5         38.90         33.81         3.62 o                         
  -2   4   5        463.42        438.02        11.83 o                         
  -1   4   5         33.32         44.62         5.32 o                         
   0   4   5       2643.01       2705.74        54.42 o                         
   1   4   5       1640.04       1713.22        25.79 o                         
   2   4   5        133.57        154.44         6.30 o                         
   3   4   5         60.60         58.87         4.32 o                         
   4   4   5         18.25         27.80         4.49 o                         
   5   4   5         37.64         33.35        11.12 o                         
   6   4   5         84.09        140.28        26.51 o                         
  -6   5   5         63.36         60.86        13.37 o                         
  -5   5   5         19.58         12.43         4.24 o                         
  -4   5   5         20.15         14.36         4.60 o                         
  -3   5   5         68.10         56.58         5.32 o                         
  -2   5   5        234.26        229.24         9.46 o                         
  -1   5   5        174.52        196.21         8.91 o                         
   0   5   5        132.05        145.19         8.81 o                         
   1   5   5         23.97         16.75         2.28 o                         
   2   5   5         20.43         30.19         2.93 o                         
   3   5   5        159.74        163.54         6.88 o                         
   4   5   5        149.29        143.01         9.58 o                         
   5   5   5         13.20         16.47         6.74 o                         
   6   5   5          0.53         -6.26        30.16 o                         
  -6   6   5         89.16         98.74        16.67 o                         
  -5   6   5        248.26        264.20        19.52 o                         
  -4   6   5       1286.53       1248.20        36.71 o                         
  -3   6   5        623.48        638.61        17.89 o                         
  -2   6   5        391.24        465.88        13.02 o                         
  -1   6   5        899.85       1007.55        21.43 o                         
   0   6   5        698.79        690.70        24.67 o                         
   1   6   5        125.72        122.09         5.74 o                         
   2   6   5        674.20        632.95        27.55 o                         
   3   6   5          5.36          1.39         1.36 o                         
   4   6   5         56.59         55.60         5.87 o                         
   5   6   5        257.53        282.14        24.95 o                         
  -6   7   5         58.76         57.16        13.05 o                         
  -5   7   5        419.73        414.61        20.66 o                         
  -4   7   5         87.46         76.80         7.39 o                         
  -3   7   5          3.45          2.62         2.11 o                         
  -2   7   5        547.05        512.74        15.45 o                         
  -1   7   5         57.39         90.61         6.79 o                         
   0   7   5       1056.91       1113.86        25.07 o                         
   1   7   5          1.50          5.10         1.77 o                         
   2   7   5        136.81        121.37        11.02 o                         
   3   7   5        456.49        458.33        20.79 o                         
   4   7   5         82.01         75.15        11.88 o                         
   5   7   5        139.46        137.81        18.19 o                         
  -6   8   5          7.01         29.20        11.77 o                         
  -5   8   5         51.71         31.70         5.90 o                         
  -4   8   5         86.59         76.40         7.42 o                         
  -3   8   5        117.97        116.58         7.30 o                         
  -2   8   5        228.74        240.58         9.54 o                         
  -1   8   5          5.69         12.40         2.66 o                         
   0   8   5        582.35        618.88        18.39 o                         
   1   8   5         68.60         87.65         5.40 o                         
   2   8   5        137.59        143.37         6.98 o                         
   3   8   5       1203.20       1130.42        37.70 o                         
   4   8   5       1158.40       1218.75        50.13 o                         
   5   8   5          0.64          0.82         8.46 o                         
  -5   9   5         35.40         38.66         7.15 o                         
  -4   9   5          9.74         10.31         3.34 o                         
  -3   9   5         60.65         63.78         5.82 o                         
  -2   9   5         15.18          9.01         1.83 o                         
  -1   9   5        628.93        688.99        22.90 o                         
   0   9   5         58.64         44.17         4.83 o                         
   1   9   5        856.05        857.16        19.09 o                         
   2   9   5         73.68         72.89         5.35 o                         
   3   9   5       1246.32       1276.46        39.30 o                         
   4   9   5         69.43         65.98        10.72 o                         
   5   9   5         80.78         83.26        16.85 o                         
  -5  10   5         26.92         16.45         7.59 o                         
  -4  10   5         39.42         36.65         6.86 o                         
  -3  10   5          1.69          6.68         3.14 o                         
  -2  10   5         13.28         12.66         2.59 o                         
  -1  10   5        337.55        333.90        12.04 o                         
   0  10   5        497.97        546.63        18.50 o                         
   1  10   5        617.78        679.87        17.15 o                         
   2  10   5         78.26         76.59         9.88 o                         
   3  10   5         93.71         79.53         8.57 o                         
   4  10   5         19.00         21.07         5.93 o                         
   5  10   5          0.00        -11.02         8.67 o                         
  -5  11   5         35.91         41.14         8.61 o                         
  -4  11   5         86.36         71.61         9.65 o                         
  -3  11   5        207.70        190.12        11.46 o                         
  -2  11   5        101.65         99.05         7.78 o                         
  -1  11   5         28.93         32.68         4.21 o                         
   0  11   5       1023.12       1177.02        23.95 o                         
   1  11   5       1643.99       1685.58        41.61 o                         
   2  11   5        556.10        549.27        20.57 o                         
   3  11   5         80.98         83.42         9.19 o                         
   4  11   5         99.67        109.41        14.31 o                         
   5  11   5          1.18         -5.31         5.55 o                         
  -5  12   5          0.01          1.15         4.61 o                         
  -4  12   5        181.30        170.45        12.55 o                         
  -3  12   5        331.33        297.35        14.62 o                         
  -2  12   5       1123.50       1072.68        33.38 o                         
  -1  12   5        196.82        171.35        11.18 o                         
   0  12   5        218.99        243.74        28.02 o                         
   1  12   5         38.70         40.47         5.25 o                         
   2  12   5        154.82        152.26        10.54 o                         
   3  12   5        357.94        335.40        17.57 o                         
   4  12   5        266.37        264.24        20.29 o                         
   5  12   5          3.61          9.16         5.91 o                         
  -5  13   5          0.48          5.91         5.75 o                         
  -4  13   5         65.74         60.51        10.33 o                         
  -3  13   5         10.44          8.46         2.66 o                         
  -2  13   5        352.86        334.79        18.60 o                         
  -1  13   5        560.84        570.44        21.29 o                         
   0  13   5        211.90        218.26        13.57 o                         
   1  13   5        247.60        261.87        14.24 o                         
   2  13   5        480.68        434.54        18.49 o                         
   3  13   5         26.02         16.51         5.20 o                         
   4  13   5         42.48         43.07         9.91 o                         
   5  13   5        113.35        156.20        21.60 o                         
  -5  14   5        279.17        284.04        24.42 o                         
  -4  14   5        113.87        106.72        14.34 o                         
  -3  14   5          6.54          6.20         5.44 o                         
  -2  14   5          0.02         -1.56         3.59 o                         
  -1  14   5        222.72        233.71        14.01 o                         
   0  14   5         17.52         14.01         4.41 o                         
   1  14   5        294.92        268.88        13.75 o                         
   2  14   5        252.14        225.26        17.85 o                         
   3  14   5         79.42         54.59         7.67 o                         
   4  14   5          1.70          4.07         3.83 o                         
  -4  15   5         39.83         27.87         8.22 o                         
  -3  15   5        126.76        121.63        12.64 o                         
  -2  15   5         16.62          7.42         4.18 o                         
  -1  15   5       1723.86       1927.07        90.21 o                         
   0  15   5          0.35          4.94         3.04 o                         
   1  15   5          7.30          2.94         2.97 o                         
   2  15   5        102.38         81.18        10.37 o                         
   3  15   5          0.91          2.85         4.68 o                         
   4  15   5         62.75         57.48         9.91 o                         
  -4  16   5         24.64         31.34         8.24 o                         
  -3  16   5          3.57         11.01         4.50 o                         
  -2  16   5         31.50         31.39         7.35 o                         
  -1  16   5        330.95        366.91        43.47 o                         
   0  16   5         49.16         48.28         7.62 o                         
   1  16   5         19.46         28.19         5.30 o                         
   2  16   5         93.97         78.13        10.35 o                         
   3  16   5         11.44          6.97         4.77 o                         
   4  16   5         29.49         23.48         7.15 o                         
  -4  17   5         19.29         28.74         8.22 o                         
  -3  17   5         94.79        100.87        12.24 o                         
  -2  17   5        138.90        134.25        13.40 o                         
  -1  17   5        263.32        295.25        19.56 o                         
   0  17   5        270.41        258.37        17.38 o                         
   1  17   5        630.98        599.41        52.31 o                         
   2  17   5        517.50        519.18        27.30 o                         
   3  17   5        224.81        234.04        18.54 o                         
   4  17   5          1.87         12.60         6.50 o                         
  -4  18   5        120.11        127.64        17.15 o                         
  -3  18   5          2.73          3.78         3.77 o                         
  -2  18   5        110.39         98.04        11.18 o                         
  -1  18   5         18.01         18.74         5.11 o                         
   0  18   5        185.70        212.08        15.22 o                         
   1  18   5         10.88          8.82         4.22 o                         
   2  18   5         57.67         54.74         9.15 o                         
   3  18   5         15.48         10.36         8.84 o                         
  -3  19   5          1.81          1.53         4.04 o                         
  -2  19   5         44.66         24.34         6.07 o                         
  -1  19   5        251.86        277.56        18.79 o                         
   0  19   5          9.89          9.14         4.17 o                         
   1  19   5         19.70         10.09         5.17 o                         
   2  19   5         20.79         14.68         6.67 o                         
   3  19   5         63.49         73.35        13.99 o                         
  -3  20   5          4.70          2.28         3.59 o                         
  -2  20   5          0.03          0.11         4.60 o                         
  -1  20   5          5.85          5.76         4.16 o                         
   0  20   5          3.36         15.39         4.92 o                         
   1  20   5         58.17         52.44         8.90 o                         
   2  20   5         28.32         15.93         5.62 o                         
   3  20   5        188.70        182.04        21.34 o                         
  -2  21   5         23.72         11.36         5.04 o                         
  -1  21   5        150.27        150.53        13.53 o                         
   0  21   5         83.46         83.85        10.68 o                         
   1  21   5          3.35         -0.28         6.67 o                         
   2  21   5         37.64         35.70         9.20 o                         
  -2  22   5         11.53         14.42         6.76 o                         
  -1  22   5          2.86          3.55         3.48 o                         
   0  22   5         98.02        115.48        14.64 o                         
   1  22   5         68.61        100.00        15.46 o                         
  -1  23   5         12.62          7.60         7.57 o                         
   0  23   5         85.11        106.25        14.40 o                         
  -6   0   6         21.86         43.53        11.33 o                         
  -5   0   6          1.57          3.20         6.98 o                         
  -4   0   6        510.74        488.76        23.13 o                         
  -3   0   6        485.01        561.96        20.74 o                         
  -2   0   6       1618.43       1501.13        27.85 o                         
  -1   0   6        356.92        291.84        13.80 o                         
   0   0   6       4478.68       4640.93        72.44 o                         
   1   0   6       1868.27       2224.42        25.97 o                         
   2   0   6         10.99         14.19         2.59 o                         
   3   0   6        307.91        371.39        12.57 o                         
   4   0   6         38.55         29.53         3.69 o                         
   5   0   6        120.40        100.70        20.13 o                         
  -6   1   6        464.54        518.96        26.78 o                         
  -5   1   6          8.42          1.78         2.42 o                         
  -4   1   6          9.70          4.79         1.97 o                         
  -3   1   6        448.22        445.95        13.78 o                         
  -2   1   6       1240.30       1229.32        20.44 o                         
  -1   1   6       3033.10       2984.30        58.16 o                         
   0   1   6       1497.61       1411.48        27.21 o                         
   1   1   6          1.87          2.05         0.93 o                         
   2   1   6        512.10        564.70        10.46 o                         
   3   1   6        719.45        722.40        12.26 o                         
   4   1   6         66.69         59.21         3.20 o                         
   5   1   6         77.54         70.30        10.67 o                         
   6   1   6         82.68         86.92        34.88 o                         
  -6   2   6         47.22         40.72         7.01 o                         
  -5   2   6          2.21          0.46         2.42 o                         
  -4   2   6          3.17          2.94         2.03 o                         
  -3   2   6        127.77        140.58         7.58 o                         
  -2   2   6        117.05        131.97         6.68 o                         
  -1   2   6        783.17        861.78        23.99 o                         
   0   2   6        633.02        753.11        15.33 o                         
   1   2   6       3329.99       3598.26        54.82 o                         
   2   2   6         68.64         81.42         4.38 o                         
   3   2   6         53.32         54.04         4.07 o                         
   4   2   6         85.59         81.57         6.41 o                         
   5   2   6         21.94         11.24         7.06 o                         
   6   2   6         58.98         69.51        29.68 o                         
  -6   3   6        127.16        140.25        14.13 o                         
  -5   3   6        375.15        389.53        20.63 o                         
  -4   3   6        391.49        407.81        14.89 o                         
  -3   3   6         43.00         61.41         5.17 o                         
  -2   3   6        215.90        310.40         9.39 o                         
  -1   3   6        249.06        202.88         8.05 o                         
   0   3   6       4543.24       4676.53        62.90 o                         
   1   3   6        968.88       1035.41        20.79 o                         
   2   3   6        151.22        148.72         5.96 o                         
   3   3   6        190.83        207.02         8.30 o                         
   4   3   6        209.71        220.07        10.20 o                         
   5   3   6         62.90         56.70        14.79 o                         
  -6   4   6        296.60        329.25        22.74 o                         
  -5   4   6         49.85         45.73         7.81 o                         
  -4   4   6         61.74         50.88         5.35 o                         
  -3   4   6        349.23        318.62        12.40 o                         
  -2   4   6       2737.68       2718.56        30.07 o                         
  -1   4   6         79.95         75.43         4.28 o                         
   0   4   6         13.52         19.28         3.80 o                         
   1   4   6        177.28        163.95         6.32 o                         
   2   4   6        100.32        107.19         5.71 o                         
   3   4   6        179.25        178.90         7.76 o                         
   4   4   6        546.37        558.13        19.35 o                         
   5   4   6          4.28         11.15         9.00 o                         
  -6   5   6        239.71        263.84        30.00 o                         
  -5   5   6        240.34        223.93        17.17 o                         
  -4   5   6        105.36         95.15         8.38 o                         
  -3   5   6         18.17         13.13         2.46 o                         
  -2   5   6        178.01        226.15        10.03 o                         
  -1   5   6       2800.72       2840.08        36.54 o                         
   0   5   6       2153.59       2201.16        57.74 o                         
   1   5   6         39.69         43.63         3.53 o                         
   2   5   6        252.40        239.98        13.36 o                         
   3   5   6        568.88        603.12        14.44 o                         
   4   5   6         56.25         56.99         6.46 o                         
   5   5   6         86.93         74.43        19.17 o                         
  -6   6   6         41.90         43.20        11.59 o                         
  -5   6   6         44.93         43.50         8.12 o                         
  -4   6   6          5.34          4.36         2.48 o                         
  -3   6   6        263.26        322.88        12.97 o                         
  -2   6   6        787.73        856.80        19.00 o                         
  -1   6   6       1272.25       1516.02        44.89 o                         
   0   6   6       1198.57       1226.45        47.84 o                         
   1   6   6         79.85         94.91        10.23 o                         
   2   6   6        566.92        574.25        19.64 o                         
   3   6   6       1742.63       1782.55        38.76 o                         
   4   6   6        127.65        143.55        22.18 o                         
   5   6   6         90.71         77.20        13.29 o                         
  -6   7   6         51.60         27.93         6.97 o                         
  -5   7   6        277.90        272.98        16.87 o                         
  -4   7   6         64.83         63.53         7.04 o                         
  -3   7   6        366.47        426.65        17.43 o                         
  -2   7   6          3.03          2.39         1.71 o                         
  -1   7   6         84.47         86.96         6.88 o                         
   0   7   6          4.77         -0.17         1.88 o                         
   1   7   6        139.72        150.97         6.93 o                         
   2   7   6        731.92        759.36        20.35 o                         
   3   7   6        293.96        300.97        14.74 o                         
   4   7   6        441.24        472.03        40.74 o                         
   5   7   6          0.43         12.75         6.12 o                         
  -6   8   6          0.29          5.36         6.00 o                         
  -5   8   6        222.81        252.47        18.82 o                         
  -4   8   6         10.95          5.03         2.35 o                         
  -3   8   6          1.67         13.54         3.83 o                         
  -2   8   6         26.62         18.47         2.71 o                         
  -1   8   6        478.84        579.98        18.56 o                         
   0   8   6        623.95        678.56        19.48 o                         
   1   8   6        448.83        487.92        13.37 o                         
   2   8   6          6.45          9.06         1.38 o                         
   3   8   6       4725.67       4640.32        98.61 o                         
   4   8   6        989.30       1058.32        61.80 o                         
   5   8   6         94.76        103.94        15.93 o                         
  -5   9   6        186.38        176.61        16.08 o                         
  -4   9   6          7.32          3.82         3.04 o                         
  -3   9   6         12.97         22.17         3.75 o                         
  -2   9   6        766.20        807.28        22.45 o                         
  -1   9   6        203.46        267.13        12.86 o                         
   0   9   6         37.17         33.88         4.11 o                         
   1   9   6        204.18        202.08         8.39 o                         
   2   9   6          0.62          1.67         2.79 o                         
   3   9   6         15.96         21.54         4.38 o                         
   4   9   6        414.52        412.90        26.85 o                         
   5   9   6          4.18         11.99         6.83 o                         
  -5  10   6         27.75         35.68         6.61 o                         
  -4  10   6         11.94         14.74         3.93 o                         
  -3  10   6        804.37        738.54        22.93 o                         
  -2  10   6          4.87          6.49         3.56 o                         
  -1  10   6         27.95         22.13         3.80 o                         
   0  10   6       1007.98       1080.16        27.74 o                         
   1  10   6         46.21         51.37         4.88 o                         
   2  10   6         52.08         44.18         5.17 o                         
   3  10   6       1050.26        945.80        35.24 o                         
   4  10   6          2.74          3.07         4.95 o                         
   5  10   6          3.78         -2.68         5.95 o                         
  -5  11   6          7.26          5.42         4.54 o                         
  -4  11   6          2.32          1.95         4.62 o                         
  -3  11   6          0.32          6.10         3.20 o                         
  -2  11   6          1.76         -2.70         2.23 o                         
  -1  11   6         57.03         57.91         4.77 o                         
   0  11   6        114.64        123.79         9.21 o                         
   1  11   6         92.58         63.85         5.60 o                         
   2  11   6       1187.30       1180.78        50.27 o                         
   3  11   6         33.56         30.27         5.70 o                         
   4  11   6        147.55        147.20        16.92 o                         
   5  11   6        157.92        152.62        20.64 o                         
  -5  12   6          0.57          4.73         4.16 o                         
  -4  12   6        104.40        104.49        13.97 o                         
  -3  12   6         17.52         18.75         4.08 o                         
  -2  12   6        118.23        105.33         8.19 o                         
  -1  12   6          5.35          2.76         1.94 o                         
   0  12   6        671.74        776.70        47.57 o                         
   1  12   6        267.92        246.69        12.86 o                         
   2  12   6          4.28          5.50         2.54 o                         
   3  12   6        160.23        172.93        19.17 o                         
   4  12   6          4.20          4.65         4.79 o                         
   5  12   6          0.71         -1.82         7.72 o                         
  -5  13   6         39.39         16.87        12.70 o                         
  -4  13   6        445.60        460.17        29.56 o                         
  -3  13   6         21.37         12.59         3.45 o                         
  -2  13   6         77.36         73.82         7.76 o                         
  -1  13   6          8.50          5.47         2.46 o                         
   0  13   6         45.65         47.21         6.63 o                         
   1  13   6        905.50        899.22        29.11 o                         
   2  13   6        288.49        292.82        14.30 o                         
   3  13   6          0.04          4.41         4.47 o                         
   4  13   6        251.15        229.43        21.99 o                         
  -5  14   6          1.65          9.32         5.30 o                         
  -4  14   6        250.30        224.73        21.49 o                         
  -3  14   6        181.67        168.77        16.97 o                         
  -2  14   6          0.06         -2.34         4.43 o                         
  -1  14   6        691.65        733.33        28.43 o                         
   0  14   6        323.44        315.13        24.84 o                         
   1  14   6         66.34         56.54         6.68 o                         
   2  14   6        594.78        527.58        41.43 o                         
   3  14   6          0.26         -2.40         3.33 o                         
   4  14   6         34.93         39.43         8.39 o                         
  -4  15   6          0.85          0.74         4.30 o                         
  -3  15   6         47.05         67.45        11.14 o                         
  -2  15   6        113.40         92.17        12.53 o                         
  -1  15   6          3.27          0.20         3.36 o                         
   0  15   6         35.14         17.57         4.76 o                         
   1  15   6          5.49          7.64         2.84 o                         
   2  15   6        195.89        150.79        15.43 o                         
   3  15   6        163.10        156.87        13.28 o                         
   4  15   6        246.72        288.92        23.08 o                         
  -4  16   6          7.94         12.04         5.18 o                         
  -3  16   6        105.24        104.57        14.19 o                         
  -2  16   6          7.09          5.94         4.27 o                         
  -1  16   6         39.71         25.55         5.94 o                         
   0  16   6         59.21         48.55         7.28 o                         
   1  16   6        316.77        281.52        16.94 o                         
   2  16   6          7.45          5.25         3.69 o                         
   3  16   6        124.18        133.15        14.31 o                         
   4  16   6         47.65         49.21         9.83 o                         
  -4  17   6         17.13          2.90         6.24 o                         
  -3  17   6         19.97         18.04         6.15 o                         
  -2  17   6         71.71         68.39        11.22 o                         
  -1  17   6         46.95         47.87         7.98 o                         
   0  17   6         28.75         27.51         5.71 o                         
   1  17   6        233.40        188.37        14.91 o                         
   2  17   6        729.55        741.23        52.09 o                         
   3  17   6         38.17         54.36        11.35 o                         
  -4  18   6         55.10         61.83        13.04 o                         
  -3  18   6          9.32         14.24         5.51 o                         
  -2  18   6         61.75         74.59        11.21 o                         
  -1  18   6          5.66          9.29         4.52 o                         
   0  18   6         42.36         65.92         9.16 o                         
   1  18   6        452.93        410.25        35.59 o                         
   2  18   6        157.15        168.23        15.99 o                         
   3  18   6          5.57         -3.81         5.67 o                         
  -3  19   6         24.63         41.81         8.78 o                         
  -2  19   6         11.77         13.84         4.63 o                         
  -1  19   6         33.81         28.94         6.58 o                         
   0  19   6        151.04        165.00        13.36 o                         
   1  19   6        133.57        133.98        15.91 o                         
   2  19   6        120.75        109.26        13.85 o                         
   3  19   6         15.43         11.27         5.48 o                         
  -3  20   6         18.83         21.51         5.90 o                         
  -2  20   6         42.23         35.83         8.17 o                         
  -1  20   6          2.74          2.58         3.92 o                         
   0  20   6         12.46          7.05         4.55 o                         
   1  20   6         51.47         59.98        10.23 o                         
   2  20   6         94.91        106.95        19.35 o                         
  -2  21   6        135.72        158.02        16.48 o                         
  -1  21   6          9.33          7.08         4.56 o                         
   0  21   6        251.01        289.96        20.34 o                         
   1  21   6          4.53          4.98         4.82 o                         
   2  21   6         65.11         69.32        12.76 o                         
  -1  22   6          0.86          3.38         6.96 o                         
   0  22   6        127.46        167.60        17.89 o                         
   1  22   6         68.06         63.26        12.55 o                         
  -6   1   7          0.15         -4.70         4.25 o                         
  -5   1   7        174.80        166.09        11.26 o                         
  -4   1   7          0.04         -2.89         2.73 o                         
  -3   1   7        110.81        116.44         6.60 o                         
  -2   1   7        948.09       1006.46        17.50 o                         
  -1   1   7        400.25        384.97         9.83 o                         
   0   1   7        570.14        586.97        16.12 o                         
   1   1   7       2015.72       2182.79        26.52 o                         
   2   1   7        143.15        176.28         5.51 o                         
   3   1   7        227.30        176.24        10.45 o                         
   4   1   7        553.50        482.25        14.69 o                         
   5   1   7          9.88         13.03         8.20 o                         
  -6   2   7         75.63         92.26        11.26 o                         
  -5   2   7          3.03          4.04         2.68 o                         
  -4   2   7          2.65          2.60         2.86 o                         
  -3   2   7       1504.87       1519.79        25.61 o                         
  -2   2   7       3148.64       3120.27        34.34 o                         
  -1   2   7        243.56        243.21         7.73 o                         
   0   2   7        432.93        488.21        13.14 o                         
   1   2   7       1224.11       1320.93        21.92 o                         
   2   2   7        682.62        767.27        16.15 o                         
   3   2   7          0.04         -0.72         1.55 o                         
   4   2   7         23.98         16.50         3.11 o                         
   5   2   7         48.41         58.56        10.88 o                         
  -6   3   7          2.21          5.43         4.92 o                         
  -5   3   7         92.09         92.83         9.43 o                         
  -4   3   7        184.80        203.19        11.12 o                         
  -3   3   7         51.41         52.35         4.99 o                         
  -2   3   7       1292.32       1284.51        23.42 o                         
  -1   3   7        161.18        162.20         9.21 o                         
   0   3   7        345.44        319.94        10.82 o                         
   1   3   7        214.64        218.70         7.00 o                         
   2   3   7         53.16         40.71         3.71 o                         
   3   3   7          3.51         -0.20         1.54 o                         
   4   3   7        116.03        125.93         8.34 o                         
   5   3   7        380.81        388.33        38.89 o                         
  -6   4   7         30.47         19.69         6.41 o                         
  -5   4   7         65.69         64.16        10.72 o                         
  -4   4   7        700.52        661.84        21.07 o                         
  -3   4   7         97.37        100.79         6.89 o                         
  -2   4   7       3206.52       3201.44        37.29 o                         
  -1   4   7          0.09          8.09         2.42 o                         
   0   4   7       2178.79       2305.66        38.98 o                         
   1   4   7         38.18         28.93         2.85 o                         
   2   4   7        745.25        726.65        18.33 o                         
   3   4   7         26.99         27.46         3.02 o                         
   4   4   7        410.35        462.13        22.62 o                         
   5   4   7         42.27         19.70         7.54 o                         
  -6   5   7          0.60          1.31         5.02 o                         
  -5   5   7          8.56          4.16         5.01 o                         
  -4   5   7        206.24        212.18        14.51 o                         
  -3   5   7        605.31        598.23        17.28 o                         
  -2   5   7        242.18        260.73        10.32 o                         
  -1   5   7         55.60         59.57         5.10 o                         
   0   5   7        567.28        633.95        22.22 o                         
   1   5   7         37.44         36.53         3.17 o                         
   2   5   7        265.76        277.28         9.45 o                         
   3   5   7       1013.14       1035.66        20.04 o                         
   4   5   7        117.94        131.77        13.47 o                         
   5   5   7         14.58         26.40         9.23 o                         
  -6   6   7         32.01         31.93        11.82 o                         
  -5   6   7         12.87          3.27         4.73 o                         
  -4   6   7        669.27        665.96        23.39 o                         
  -3   6   7        218.60        215.39        12.15 o                         
  -2   6   7       2234.80       2243.86        38.58 o                         
  -1   6   7       1919.83       2057.06        36.38 o                         
   0   6   7       6499.70       7172.37       194.49 o                         
   1   6   7        726.74        678.22        34.94 o                         
   2   6   7        205.71        172.67        13.15 o                         
   3   6   7         27.48         22.92         3.28 o                         
   4   6   7         25.64         23.15         9.61 o                         
   5   6   7          0.14          3.44         6.29 o                         
  -6   7   7          7.85          9.98        10.84 o                         
  -5   7   7         49.78         47.18         8.10 o                         
  -4   7   7          7.88          7.33         3.19 o                         
  -3   7   7          5.88          2.47         2.04 o                         
  -2   7   7          0.86          5.51         2.08 o                         
  -1   7   7         15.51         21.84         3.58 o                         
   0   7   7        852.56        909.43        35.41 o                         
   1   7   7       1055.40        993.43        56.09 o                         
   2   7   7         27.50         22.72         3.90 o                         
   3   7   7       1449.06       1462.25        40.19 o                         
   4   7   7         20.69         28.21        10.45 o                         
   5   7   7        127.27        137.90        16.18 o                         
  -5   8   7        110.88        122.48        13.00 o                         
  -4   8   7          8.63          1.95         3.43 o                         
  -3   8   7        153.54        145.76        11.06 o                         
  -2   8   7        651.43        651.39        22.07 o                         
  -1   8   7         21.98         34.29         5.42 o                         
   0   8   7        153.40        120.40         7.81 o                         
   1   8   7        123.31        128.56         7.43 o                         
   2   8   7        107.21         87.76         7.24 o                         
   3   8   7        690.76        727.18        41.77 o                         
   4   8   7         12.62          4.45         6.83 o                         
   5   8   7         17.79         19.19         6.99 o                         
  -5   9   7         55.07         58.66         9.59 o                         
  -4   9   7        144.54        166.20        14.47 o                         
  -3   9   7         42.02         41.69         6.05 o                         
  -2   9   7          9.48          4.61         2.67 o                         
  -1   9   7        456.65        472.86        17.07 o                         
   0   9   7         42.80         56.15         4.91 o                         
   1   9   7        116.64        100.29         5.84 o                         
   2   9   7       1897.94       1751.29        86.00 o                         
   3   9   7         68.99         97.51        12.93 o                         
   4   9   7         54.75         39.71        10.45 o                         
   5   9   7        435.57        531.86        34.06 o                         
  -5  10   7         26.57         30.28         7.10 o                         
  -4  10   7         57.17         68.50         9.46 o                         
  -3  10   7        139.81        156.09        11.93 o                         
  -2  10   7        999.65       1018.83        37.42 o                         
  -1  10   7        224.79        250.92        11.71 o                         
   0  10   7        950.91        996.28        30.03 o                         
   1  10   7        183.74        196.84         8.89 o                         
   2  10   7        111.37         84.03         6.50 o                         
   3  10   7         50.98         23.58         8.44 o                         
   4  10   7         25.19         30.94         9.44 o                         
   5  10   7          4.60          3.24         9.02 o                         
  -5  11   7          0.53          9.58         4.46 o                         
  -4  11   7          0.76          1.06         4.75 o                         
  -3  11   7        219.25        188.77        13.52 o                         
  -2  11   7          0.14          2.98         2.47 o                         
  -1  11   7         30.26         43.77         5.18 o                         
   0  11   7         25.08         26.14         5.02 o                         
   1  11   7        359.84        345.81        13.59 o                         
   2  11   7        474.33        434.36        17.27 o                         
   3  11   7        230.23        246.06        18.93 o                         
   4  11   7         17.51         22.06         6.15 o                         
   5  11   7        118.13        127.18        16.92 o                         
  -5  12   7         21.71         18.33         5.41 o                         
  -4  12   7        505.22        523.59        31.60 o                         
  -3  12   7         11.77          3.94         3.41 o                         
  -2  12   7          0.34          3.03         2.72 o                         
  -1  12   7        219.19        226.01        10.90 o                         
   0  12   7         49.57         46.84         7.03 o                         
   1  12   7        166.88        163.05        11.37 o                         
   2  12   7        538.39        499.33        23.99 o                         
   3  12   7         16.83         15.10         3.79 o                         
   4  12   7          8.60          5.64         6.02 o                         
  -5  13   7          3.75         -7.59         5.30 o                         
  -4  13   7        111.93        103.85        14.14 o                         
  -3  13   7          7.72         -2.82         4.62 o                         
  -2  13   7         57.10         49.46         6.77 o                         
  -1  13   7        795.93        863.00        37.31 o                         
   0  13   7         47.33         52.10         8.09 o                         
   1  13   7         11.78         19.40         4.34 o                         
   2  13   7          3.42          6.92         3.28 o                         
   3  13   7        203.92        212.99        16.57 o                         
   4  13   7          4.60         13.46        12.22 o                         
  -5  14   7          1.68          3.39         5.52 o                         
  -4  14   7         18.39         12.49         7.02 o                         
  -3  14   7         72.13         76.29        12.17 o                         
  -2  14   7        470.50        430.66        21.07 o                         
  -1  14   7        429.80        449.05        28.35 o                         
   0  14   7        714.31        787.30        49.55 o                         
   1  14   7         74.07         70.01         7.38 o                         
   2  14   7         85.63         66.10        11.83 o                         
   3  14   7         39.69         30.13         6.39 o                         
   4  14   7        202.95        194.55        20.83 o                         
  -4  15   7         33.32         29.30         8.60 o                         
  -3  15   7         28.37         21.01         6.05 o                         
  -2  15   7          0.55         -6.90         5.15 o                         
  -1  15   7        150.15        164.32        16.88 o                         
   0  15   7         78.72         89.84         9.98 o                         
   1  15   7         20.11         20.98         4.18 o                         
   2  15   7         19.40         22.86         6.34 o                         
   3  15   7        113.17        119.54        12.09 o                         
   4  15   7        264.03        357.10        29.04 o                         
  -4  16   7        206.64        217.69        22.13 o                         
  -3  16   7          8.68          4.53         5.59 o                         
  -2  16   7        100.03        112.26        14.63 o                         
  -1  16   7          1.70          3.24         3.41 o                         
   0  16   7        261.99        296.01        18.22 o                         
   1  16   7        424.74        401.22        20.53 o                         
   2  16   7        101.46         81.05        15.76 o                         
   3  16   7         49.03         40.54         9.76 o                         
   4  16   7         43.15         51.10        10.56 o                         
  -4  17   7         19.16         21.77        11.69 o                         
  -3  17   7         12.81         27.15         7.91 o                         
  -2  17   7       1244.50       1353.43        76.51 o                         
  -1  17   7        286.41        302.26        20.56 o                         
   0  17   7        170.43        151.40        13.58 o                         
   1  17   7        111.02        123.40        14.25 o                         
   2  17   7        106.61        113.73        14.44 o                         
   3  17   7         69.36         81.87        13.87 o                         
  -3  18   7        247.58        305.64        22.84 o                         
  -2  18   7        737.17        816.16        44.80 o                         
  -1  18   7         78.08         91.69        10.68 o                         
   0  18   7          1.16          3.68         3.24 o                         
   1  18   7          0.26          0.00         5.50 o                         
   2  18   7         98.52         94.64        12.70 o                         
   3  18   7         22.95         25.76         7.79 o                         
  -3  19   7         31.51         33.58         7.87 o                         
  -2  19   7        248.69        220.53        21.89 o                         
  -1  19   7         19.75         19.52         5.60 o                         
   0  19   7        345.15        387.13        32.20 o                         
   1  19   7          5.04          9.65         6.09 o                         
   2  19   7         27.22         22.61         6.60 o                         
   3  19   7         59.63         58.91        12.27 o                         
  -3  20   7        205.57        257.22        21.61 o                         
  -2  20   7        912.97       1078.52        44.18 o                         
  -1  20   7         45.62         43.74         6.99 o                         
   0  20   7         48.34         57.08         8.09 o                         
   1  20   7         70.67         66.14        11.76 o                         
   2  20   7          1.09          0.06         5.89 o                         
  -2  21   7         59.77         40.55         8.35 o                         
  -1  21   7         12.30         11.67         4.83 o                         
   0  21   7         17.69         35.45         7.78 o                         
   1  21   7        265.63        317.73        27.96 o                         
   2  21   7         31.51         46.78        11.39 o                         
  -1  22   7         11.91         10.82         6.11 o                         
   0  22   7         40.88         62.29         9.90 o                         
   1  22   7         15.45          9.05         8.93 o                         
  -6   0   8          4.75         11.15         7.25 o                         
  -5   0   8         72.28         62.27        10.27 o                         
  -4   0   8         18.02         48.45         7.89 o                         
  -3   0   8        389.67        389.24        18.65 o                         
  -2   0   8         45.44         95.96         7.86 o                         
  -1   0   8        131.91         94.97         8.31 o                         
   0   0   8       1196.17       1175.92        35.13 o                         
   1   0   8       1819.45       2009.37        46.05 o                         
   2   0   8        479.39        549.41        15.45 o                         
   3   0   8        251.97        283.87        13.34 o                         
   4   0   8        219.54        224.54        20.96 o                         
   5   0   8         64.21         61.50        18.47 o                         
  -6   1   8          2.20          4.24         9.70 o                         
  -5   1   8          9.19          8.98         3.25 o                         
  -4   1   8         31.67         25.84         3.70 o                         
  -3   1   8         24.92         16.93         2.92 o                         
  -2   1   8       1655.47       1660.11        30.31 o                         
  -1   1   8       3058.49       2948.53        50.61 o                         
   0   1   8         46.42         52.30         4.81 o                         
   1   1   8         40.73         53.44         3.75 o                         
   2   1   8          6.11          6.78         1.54 o                         
   3   1   8          1.05          2.98         1.53 o                         
   4   1   8         23.73         26.75         6.23 o                         
   5   1   8          0.13          6.17         9.44 o                         
  -6   2   8         33.79         32.03         7.37 o                         
  -5   2   8         48.21         58.02         7.61 o                         
  -4   2   8         12.63         10.37         2.82 o                         
  -3   2   8        190.84        174.93         8.41 o                         
  -2   2   8       2692.57       2822.18        32.35 o                         
  -1   2   8          1.83         12.38         2.38 o                         
   0   2   8        528.36        624.74        17.53 o                         
   1   2   8        244.18        253.16         7.83 o                         
   2   2   8        282.12        302.56         8.78 o                         
   3   2   8          1.70          3.42         1.86 o                         
   4   2   8         72.24         64.32         7.67 o                         
   5   2   8         26.20         59.31        13.16 o                         
  -6   3   8        148.47        150.31        15.56 o                         
  -5   3   8         15.40          9.22         4.83 o                         
  -4   3   8          4.39          6.99         2.83 o                         
  -3   3   8        188.00        172.58         9.73 o                         
  -2   3   8        891.62        911.10        20.25 o                         
  -1   3   8        488.74        483.54        13.26 o                         
   0   3   8         30.98         40.99         4.31 o                         
   1   3   8        164.36        165.77         6.50 o                         
   2   3   8         92.43         87.49         4.73 o                         
   3   3   8        855.12        897.67        19.09 o                         
   4   3   8        619.12        664.03        34.53 o                         
   5   3   8          2.98          5.87         7.17 o                         
  -6   4   8        141.56        166.21        16.62 o                         
  -5   4   8        262.27        312.39        21.30 o                         
  -4   4   8         80.29         91.74         9.14 o                         
  -3   4   8          7.42          2.73         2.14 o                         
  -2   4   8       2360.98       2382.58        36.07 o                         
  -1   4   8        741.15        727.53        17.49 o                         
   0   4   8        312.44        325.38        11.91 o                         
   1   4   8         10.63          4.00         1.24 o                         
   2   4   8          7.25          3.27         1.34 o                         
   3   4   8         22.44         18.30         2.64 o                         
   4   4   8         75.70         77.85         9.30 o                         
   5   4   8         96.75        107.80        17.75 o                         
  -6   5   8         15.95         12.00         4.47 o                         
  -5   5   8          5.65          6.17         4.13 o                         
  -4   5   8         11.77         15.63         3.46 o                         
  -3   5   8          0.70          1.45         2.24 o                         
  -2   5   8        821.18        820.17        17.94 o                         
  -1   5   8          1.18        233.28        38.37 o                         
   0   5   8         48.51         62.89         6.35 o                         
   1   5   8         44.50         43.42         3.61 o                         
   2   5   8       1385.66       1463.74        58.07 o                         
   3   5   8          9.42         10.35         2.26 o                         
   4   5   8        204.35        200.10        21.87 o                         
   5   5   8        129.83         99.73        17.30 o                         
  -6   6   8          6.21         10.29         7.57 o                         
  -5   6   8          2.01         -0.29         4.69 o                         
  -4   6   8        207.37        212.35        13.67 o                         
  -3   6   8        423.29        407.09        16.82 o                         
  -2   6   8          6.80          0.68         2.55 o                         
  -1   6   8         89.26        107.87        10.94 o                         
   0   6   8       1160.37       1324.67        47.09 o                         
   1   6   8        282.17        250.88        13.95 o                         
   2   6   8         48.16         39.91         4.31 o                         
   3   6   8         92.08        100.33         7.51 o                         
   4   6   8         77.65         88.57        15.25 o                         
   5   6   8        285.63        353.36        34.04 o                         
  -5   7   8         17.04          9.90         5.49 o                         
  -4   7   8          8.86          5.48         3.46 o                         
  -3   7   8         84.69         77.15         8.87 o                         
  -2   7   8        599.47        555.03        21.21 o                         
  -1   7   8       1519.18       1620.02        39.51 o                         
   0   7   8        131.69        107.25        11.33 o                         
   1   7   8        167.71        186.85         9.18 o                         
   2   7   8        228.41        194.36        10.39 o                         
   3   7   8        755.14        796.67        30.43 o                         
   4   7   8         12.00         17.56         8.35 o                         
   5   7   8         33.23         24.17         7.22 o                         
  -5   8   8          0.75         -2.12         4.90 o                         
  -4   8   8         26.32         32.88         6.29 o                         
  -3   8   8         37.35         32.17         7.85 o                         
  -2   8   8        286.73        304.45        19.87 o                         
  -1   8   8         11.91         32.53         4.80 o                         
   0   8   8       1785.90       1671.14        63.98 o                         
   1   8   8         28.32         32.01         4.28 o                         
   2   8   8        108.69         91.15         6.07 o                         
   3   8   8         10.55         11.78         4.18 o                         
   4   8   8          5.92         15.33         9.98 o                         
   5   8   8        319.17        438.06        37.99 o                         
  -5   9   8         11.11         13.16         6.96 o                         
  -4   9   8         22.92         20.26         5.00 o                         
  -3   9   8          4.07         -1.67         3.90 o                         
  -2   9   8         20.09         24.46         4.79 o                         
  -1   9   8         45.18         55.77         6.04 o                         
   0   9   8        121.88        129.01         8.67 o                         
   1   9   8         61.93         52.32         5.05 o                         
   2   9   8        776.11        716.31        31.18 o                         
   3   9   8       1399.51       1379.79        75.20 o                         
   4   9   8        103.63        120.74        17.75 o                         
   5   9   8          8.05         12.70         6.54 o                         
  -5  10   8        165.59        189.21        16.87 o                         
  -4  10   8         51.70         38.36         8.26 o                         
  -3  10   8        282.62        262.32        18.03 o                         
  -2  10   8        227.67        220.21        17.31 o                         
  -1  10   8        215.82        266.75        15.19 o                         
   0  10   8        110.17        100.35         8.57 o                         
   1  10   8         25.12         15.55         2.69 o                         
   2  10   8          0.19         -2.17         2.27 o                         
   3  10   8         49.70         26.30         8.84 o                         
   4  10   8         37.75         62.87        14.65 o                         
   5  10   8        165.45        194.75        21.23 o                         
  -5  11   8          5.27         -0.71         6.18 o                         
  -4  11   8         44.13         42.98         9.28 o                         
  -3  11   8        457.51        487.16        28.56 o                         
  -2  11   8        220.70        235.19        18.27 o                         
  -1  11   8        934.23       1039.83        47.07 o                         
   0  11   8         21.52         19.25         4.63 o                         
   1  11   8        130.43        113.76        11.65 o                         
   2  11   8        488.87        447.90        22.34 o                         
   3  11   8         47.78         41.14         7.87 o                         
   4  11   8          0.02         -6.30         5.96 o                         
  -5  12   8         11.20          7.26         5.90 o                         
  -4  12   8          2.19          0.98         4.95 o                         
  -3  12   8        196.58        174.39        17.30 o                         
  -2  12   8        312.98        334.80        18.61 o                         
  -1  12   8         81.55         77.98         9.43 o                         
   0  12   8        151.64        151.84        19.58 o                         
   1  12   8         69.98         67.84         7.70 o                         
   2  12   8          0.08         -0.40         1.81 o                         
   3  12   8         14.07         11.08         3.49 o                         
   4  12   8          5.91          9.27         7.58 o                         
  -5  13   8          3.22          3.10         5.94 o                         
  -4  13   8         34.93         26.49         8.03 o                         
  -3  13   8         12.56         26.89         8.50 o                         
  -2  13   8       1515.10       1444.30        39.77 o                         
  -1  13   8        147.58        144.13         8.89 o                         
   0  13   8          6.13          1.00         3.34 o                         
   1  13   8         76.83         73.34         8.03 o                         
   2  13   8          1.19         -3.82         3.61 o                         
   3  13   8          0.25          4.36         4.12 o                         
   4  13   8         91.96         85.25        14.10 o                         
  -4  14   8        116.06        111.90        15.32 o                         
  -3  14   8        268.66        289.10        23.31 o                         
  -2  14   8        773.51        780.41        36.70 o                         
  -1  14   8        198.99        210.92        16.07 o                         
   0  14   8        350.64        317.44        24.27 o                         
   1  14   8        123.50        116.49         9.46 o                         
   2  14   8         44.89         45.32        10.30 o                         
   3  14   8          0.37         -7.98         6.56 o                         
   4  14   8         34.66         56.85        11.73 o                         
  -4  15   8          1.22         -5.96         5.19 o                         
  -3  15   8         94.07         81.99        12.98 o                         
  -2  15   8          3.11         -2.37         4.82 o                         
  -1  15   8         10.97         15.83         4.62 o                         
   0  15   8          0.01         -0.85         3.95 o                         
   1  15   8         39.47         21.86         4.07 o                         
   2  15   8         62.83         52.51        10.52 o                         
   3  15   8         11.53         15.69         7.77 o                         
   4  15   8        123.98        171.71        20.99 o                         
  -4  16   8          0.77         -3.06         8.21 o                         
  -3  16   8          0.05         -0.68         4.46 o                         
  -2  16   8        163.79        183.74        18.70 o                         
  -1  16   8        411.98        434.86        35.09 o                         
   0  16   8        373.13        378.64        20.93 o                         
   1  16   8        135.13        126.79        13.82 o                         
   2  16   8          0.36          0.43         3.74 o                         
   3  16   8        149.90        187.88        24.11 o                         
  -4  17   8         24.87         16.15         5.78 o                         
  -3  17   8         13.19         21.93         6.59 o                         
  -2  17   8         24.02         13.38         9.31 o                         
  -1  17   8        743.97        788.89        31.75 o                         
   0  17   8          8.94          6.79         4.19 o                         
   1  17   8          7.85         12.58         5.18 o                         
   2  17   8        134.84        205.93        21.12 o                         
   3  17   8         95.02        105.59        16.39 o                         
  -3  18   8        305.11        306.63        26.67 o                         
  -2  18   8         68.70         58.80        10.96 o                         
  -1  18   8          6.06          7.20         4.06 o                         
   0  18   8          0.56         -4.11         3.64 o                         
   1  18   8         45.43         34.88        11.10 o                         
   2  18   8         55.24         52.19        10.20 o                         
   3  18   8          8.86         19.19         6.76 o                         
  -3  19   8        536.96        618.61        33.78 o                         
  -2  19   8          3.30         -1.71         5.56 o                         
  -1  19   8         66.10         75.79        10.22 o                         
   0  19   8          6.70          1.99         3.90 o                         
   1  19   8          0.61         -1.55         5.45 o                         
   2  19   8        164.14        204.64        19.15 o                         
  -2  20   8          2.03          3.29         4.29 o                         
  -1  20   8          1.55          1.65         4.32 o                         
   0  20   8         15.75         23.34         8.79 o                         
   1  20   8          3.77          0.57         8.68 o                         
   2  20   8          0.00          6.94         7.58 o                         
  -2  21   8         13.29         11.04         5.99 o                         
  -1  21   8          2.63          6.88         4.61 o                         
   0  21   8        170.05        258.70        22.26 o                         
   1  21   8         53.24         61.98        14.47 o                         
   0  22   8        183.86        239.51        22.97 o                         
  -6   1   9         25.94         27.00         6.31 o                         
  -5   1   9        250.93        275.32        16.48 o                         
  -4   1   9          2.93          3.16         2.96 o                         
  -3   1   9        135.52        119.12         7.23 o                         
  -2   1   9        238.17        210.93         8.31 o                         
  -1   1   9        411.63        371.23        13.96 o                         
   0   1   9        403.24        391.98        11.13 o                         
   1   1   9        539.17        479.17        13.88 o                         
   2   1   9          0.20         -1.70         1.51 o                         
   3   1   9          7.78          5.95         1.99 o                         
   4   1   9        323.44        320.52        19.84 o                         
   5   1   9        225.07        266.04        26.32 o                         
  -6   2   9          0.21         -7.83         8.56 o                         
  -5   2   9         32.47         17.43         4.54 o                         
  -4   2   9        525.64        502.93        20.53 o                         
  -3   2   9        585.22        579.55        15.93 o                         
  -2   2   9        609.83        617.43        25.51 o                         
  -1   2   9         42.90         43.99         4.39 o                         
   0   2   9        502.80        470.66        14.38 o                         
   1   2   9       1681.69       1859.44        47.83 o                         
   2   2   9        580.49        606.29        19.83 o                         
   3   2   9        353.64        347.05        13.66 o                         
   4   2   9        878.71        999.61        44.52 o                         
   5   2   9         73.94         69.91        13.64 o                         
  -6   3   9         38.21         33.86         7.64 o                         
  -5   3   9        221.61        207.21        15.34 o                         
  -4   3   9          6.74          7.21         2.91 o                         
  -3   3   9        504.60        558.57        17.25 o                         
  -2   3   9        290.08        276.88        11.40 o                         
  -1   3   9        770.24        763.29        20.32 o                         
   1   3   9       2221.30       2265.09        60.69 o                         
   2   3   9        189.61        176.44         7.13 o                         
   3   3   9         25.81         27.56         4.17 o                         
   4   3   9         11.24         14.46         4.72 o                         
   5   3   9         28.54         39.03        10.71 o                         
  -6   4   9         35.34         36.05        11.07 o                         
  -5   4   9        713.29        763.33        34.49 o                         
  -4   4   9         64.25         65.31         6.99 o                         
  -3   4   9         46.12         40.83         4.69 o                         
  -2   4   9         13.11         16.80         2.79 o                         
  -1   4   9         98.12        106.09         5.60 o                         
   0   4   9       3525.42       3600.31        74.14 o                         
   1   4   9        357.07        289.28         9.34 o                         
   2   4   9        475.12        437.45        17.72 o                         
   3   4   9         73.01         77.86         6.87 o                         
   4   4   9         48.68         47.13         9.29 o                         
   5   4   9         27.12         14.69         7.58 o                         
  -6   5   9          7.80         10.71         5.92 o                         
  -5   5   9         42.35         51.90         8.81 o                         
  -4   5   9         22.86         18.45         4.24 o                         
  -3   5   9          3.71          0.19         2.33 o                         
  -2   5   9          9.87         11.86         2.25 o                         
  -1   5   9        802.09        841.01        16.54 o                         
   0   5   9        300.89        298.04        13.37 o                         
   1   5   9        252.75        235.78         8.98 o                         
   2   5   9        106.13        114.46         7.18 o                         
   3   5   9         89.56         84.58         7.48 o                         
   4   5   9          3.47         -3.22         4.32 o                         
   5   5   9        137.12        191.44        24.36 o                         
  -5   6   9        227.74        258.73        17.83 o                         
  -4   6   9        333.20        339.98        17.54 o                         
  -3   6   9         22.03         24.08         4.52 o                         
  -2   6   9        831.45        789.21        20.52 o                         
  -1   6   9        157.89        163.59         8.03 o                         
   0   6   9        916.43        951.74        27.93 o                         
   1   6   9        451.78        426.30        18.56 o                         
   2   6   9        504.80        476.13        23.54 o                         
   3   6   9          0.48          8.54         3.46 o                         
   4   6   9        308.47        389.91        31.84 o                         
   5   6   9         86.74         92.71        17.15 o                         
  -5   7   9        299.09        368.01        22.69 o                         
  -4   7   9         43.45         49.43         7.44 o                         
  -3   7   9         21.92         15.19         4.52 o                         
  -2   7   9        120.51        110.77         9.10 o                         
  -1   7   9         85.97         80.64         5.20 o                         
   0   7   9          5.62          2.05         3.14 o                         
   1   7   9        148.71        145.08         7.94 o                         
   2   7   9        312.81        290.06        21.64 o                         
   3   7   9        384.40        387.94        18.53 o                         
   4   7   9         87.76         79.28        14.97 o                         
   5   7   9         17.56         55.21        13.41 o                         
  -5   8   9         13.75         16.98         5.15 o                         
  -4   8   9          4.06          2.61         4.92 o                         
  -3   8   9         22.47         13.67         4.19 o                         
  -2   8   9         43.64         47.43         6.50 o                         
  -1   8   9        134.09        142.43        10.33 o                         
   0   8   9        475.71        514.24        33.18 o                         
   1   8   9        428.01        437.29        25.71 o                         
   2   8   9         68.44         64.78         5.78 o                         
   3   8   9         90.91         89.39        10.34 o                         
   4   8   9         25.69         33.07        11.86 o                         
   5   8   9          0.53         -0.41         6.00 o                         
  -5   9   9        107.13        100.18        14.38 o                         
  -4   9   9         66.00         73.48        11.53 o                         
  -3   9   9         30.98         36.81         6.82 o                         
  -2   9   9        506.31        525.53        27.48 o                         
  -1   9   9         15.05         21.54         4.66 o                         
   0   9   9          0.02          8.14         3.86 o                         
   1   9   9          0.06          3.53         3.73 o                         
   2   9   9       1111.45        963.10        41.24 o                         
   3   9   9        409.02        469.95        27.32 o                         
   4   9   9         26.31         29.43         8.76 o                         
   5   9   9        226.20        249.45        25.69 o                         
  -5  10   9          6.87         13.70        10.84 o                         
  -4  10   9        100.50         81.40        12.31 o                         
  -3  10   9          9.39         22.01         5.94 o                         
  -2  10   9        206.11        217.08        20.45 o                         
  -1  10   9          9.69         20.86         7.83 o                         
   0  10   9         43.10         45.07         6.06 o                         
   1  10   9        261.88        238.84        12.03 o                         
   2  10   9       1192.68       1134.21        45.21 o                         
   3  10   9        522.78        474.61        35.91 o                         
   4  10   9         17.65          8.76         8.52 o                         
  -5  11   9        153.51        135.45        17.13 o                         
  -4  11   9          1.20          2.70         5.07 o                         
  -3  11   9        454.48        440.67        27.58 o                         
  -2  11   9          6.10          6.73         4.31 o                         
  -1  11   9       1449.64       1606.30        97.08 o                         
   0  11   9         12.62         13.13         4.30 o                         
   1  11   9        202.89        193.28        13.03 o                         
   2  11   9        612.52        589.45        27.60 o                         
   3  11   9        162.86        158.75        16.10 o                         
   4  11   9         46.29         43.52        11.31 o                         
  -5  12   9          1.18          7.42         6.96 o                         
  -4  12   9         13.11         11.98         5.78 o                         
  -3  12   9        234.57        247.15        21.01 o                         
  -2  12   9        754.62        843.70        36.77 o                         
  -1  12   9        283.95        295.44        20.08 o                         
   0  12   9       1642.45       1728.23        66.22 o                         
   1  12   9         12.66          7.54         2.53 o                         
   2  12   9        681.27        635.74        41.34 o                         
   3  12   9        129.79        148.03        22.78 o                         
   4  12   9         35.95         44.10        12.68 o                         
  -4  13   9          1.26          2.31         4.78 o                         
  -3  13   9        276.42        278.25        22.94 o                         
  -2  13   9         41.35         23.16         5.18 o                         
  -1  13   9         87.78         79.31         8.09 o                         
   0  13   9          7.53          1.72         2.97 o                         
   1  13   9        947.19        832.89        42.46 o                         
   2  13   9         85.74         73.23        10.45 o                         
   3  13   9         49.45         42.51         9.36 o                         
   4  13   9         43.00         70.94        16.53 o                         
  -4  14   9         15.11         12.26         6.64 o                         
  -3  14   9         49.55         42.32         9.49 o                         
  -2  14   9        417.34        413.93        27.23 o                         
  -1  14   9          1.28          0.75         4.57 o                         
   0  14   9          1.00         -1.30         3.24 o                         
   1  14   9         85.49         63.02        11.72 o                         
   2  14   9         16.32         17.05         5.42 o                         
   3  14   9          8.66          1.91         4.74 o                         
   4  14   9         52.97         61.55        13.04 o                         
  -4  15   9          0.02         -4.83         5.47 o                         
  -3  15   9         12.65         11.83         5.50 o                         
  -2  15   9        138.29        157.77        17.83 o                         
  -1  15   9         16.58          6.84         4.50 o                         
   0  15   9          1.12          4.99         3.67 o                         
   1  15   9         49.14         51.84         8.88 o                         
   2  15   9         28.99         26.79         7.61 o                         
   3  15   9          6.04          4.31         9.73 o                         
  -4  16   9         25.17         11.44         6.67 o                         
  -3  16   9         18.78         15.99         8.67 o                         
  -2  16   9         75.64         92.53        13.32 o                         
  -1  16   9          0.34          2.79         4.01 o                         
   0  16   9         10.90          1.54         3.94 o                         
   1  16   9          1.43         -4.70         4.72 o                         
   2  16   9         31.74         10.01         6.50 o                         
   3  16   9          1.62         -2.63         6.34 o                         
  -3  17   9          0.00         -1.71         5.66 o                         
  -2  17   9        155.14        154.97        17.77 o                         
  -1  17   9        271.41        317.87        19.12 o                         
   0  17   9         82.84         75.28         9.77 o                         
   1  17   9         40.95         31.85         7.53 o                         
   2  17   9          0.08          6.93        12.23 o                         
   3  17   9          0.00         -7.92        11.65 o                         
  -3  18   9         78.84         92.32        15.73 o                         
  -2  18   9        197.27        212.88        21.70 o                         
  -1  18   9         22.61         36.25         6.92 o                         
   0  18   9        104.59        120.24        11.90 o                         
   1  18   9         17.07         14.02         6.69 o                         
   2  18   9         99.86         76.99        15.12 o                         
  -3  19   9        186.58        161.27        19.79 o                         
  -2  19   9         28.54         31.53         9.81 o                         
  -1  19   9         81.62         78.23        12.59 o                         
   0  19   9         72.11         72.27        10.84 o                         
   1  19   9          0.04          2.42         3.95 o                         
   2  19   9          0.04         -0.84         4.31 o                         
  -2  20   9         27.90         44.48        10.06 o                         
  -1  20   9          6.97          7.33         4.85 o                         
   0  20   9        463.65        575.37        35.95 o                         
   1  20   9         25.48          1.42        10.09 o                         
  -1  21   9          6.25         -2.75         6.33 o                         
   0  21   9         20.74         29.63         9.30 o                         
   1  21   9         40.38         11.70        32.95 o                         
  -6   0  10          4.44         28.49        10.80 o                         
  -5   0  10         45.96         42.03        10.76 o                         
  -4   0  10        106.07        123.45        16.28 o                         
  -3   0  10         27.85         22.78         8.54 o                         
  -2   0  10       1974.92       1904.57        34.96 o                         
  -1   0  10          0.18          2.28         2.25 o                         
   0   0  10       2770.72       2904.39        80.40 o                         
   1   0  10        860.96        940.13        26.14 o                         
   2   0  10        772.86        843.21        22.39 o                         
   3   0  10          0.03          1.54         3.34 o                         
   4   0  10        430.71        494.75        40.94 o                         
   5   0  10         10.14          7.10         9.87 o                         
  -6   1  10         78.63         87.99        11.79 o                         
  -5   1  10         12.66         12.72         4.84 o                         
  -4   1  10          6.63         -2.43         3.68 o                         
  -3   1  10        405.53        371.07        11.77 o                         
  -2   1  10        130.49        138.17         7.07 o                         
  -1   1  10        344.89        316.80        10.46 o                         
   0   1  10       1171.26       1218.86        27.62 o                         
   1   1  10          0.04          2.44         1.84 o                         
   2   1  10        599.64        603.50        14.94 o                         
   3   1  10        252.65        289.03        12.01 o                         
   4   1  10        287.45        344.04        21.35 o                         
   5   1  10          7.76          8.42         5.17 o                         
  -6   2  10          6.92         -5.74         5.18 o                         
  -5   2  10         24.66         15.95         5.80 o                         
  -4   2  10        527.92        527.40        24.07 o                         
  -3   2  10        485.02        464.96        13.17 o                         
  -2   2  10        942.31        828.39        18.26 o                         
  -1   2  10       1780.32       1816.65        30.25 o                         
   0   2  10        586.43        533.74        15.20 o                         
   1   2  10        106.00         92.71         5.64 o                         
   2   2  10        231.68        220.17         8.99 o                         
   3   2  10        189.37        166.46        10.40 o                         
   4   2  10          5.40         -1.14         3.66 o                         
   5   2  10          0.73          9.81         8.39 o                         
  -5   3  10         26.73         28.14         6.38 o                         
  -4   3  10        604.98        654.56        22.51 o                         
  -3   3  10        214.86        206.59        11.57 o                         
  -2   3  10         26.89         25.09         3.22 o                         
  -1   3  10         13.20          4.92         2.09 o                         
   0   3  10        197.13        203.81        10.09 o                         
   1   3  10        378.87        408.73        13.38 o                         
   2   3  10        109.39        103.21         5.91 o                         
   3   3  10        168.22        164.98         9.89 o                         
   4   3  10          5.51          5.59         3.94 o                         
   5   3  10          4.73          4.58         6.64 o                         
  -5   4  10        125.98        153.57        16.20 o                         
  -4   4  10        117.39        106.68         9.37 o                         
  -3   4  10        398.99        411.29        20.65 o                         
  -2   4  10         28.17         34.11         4.18 o                         
  -1   4  10          0.42          1.02         1.70 o                         
   0   4  10         40.18         44.29         3.61 o                         
   1   4  10        158.09        134.99         6.46 o                         
   2   4  10        318.35        290.20         9.84 o                         
   3   4  10         48.41         50.40         5.38 o                         
   4   4  10         64.60         80.14        11.94 o                         
   5   4  10         49.07         45.79        15.14 o                         
  -5   5  10         38.64         54.41        10.04 o                         
  -4   5  10          0.10          5.73         3.57 o                         
  -3   5  10         13.39         13.57         3.76 o                         
  -2   5  10         21.80         18.99         3.26 o                         
  -1   5  10        593.25        605.85        16.43 o                         
   0   5  10        114.10        106.72         7.80 o                         
   1   5  10         15.72         12.68         2.09 o                         
   2   5  10       1485.84       1395.48        54.12 o                         
   3   5  10        194.42        193.49        10.84 o                         
   4   5  10         39.58         45.92         9.37 o                         
   5   5  10          3.51         14.12         7.47 o                         
  -5   6  10          0.34         -2.05         4.64 o                         
  -4   6  10         11.25         26.37         6.53 o                         
  -3   6  10         11.58          6.41         4.15 o                         
  -2   6  10         15.48         16.09         3.25 o                         
  -1   6  10        421.05        362.69        15.38 o                         
   0   6  10         38.29         36.20         7.55 o                         
   1   6  10         88.69         90.44         5.51 o                         
   2   6  10       3379.79       3060.34       135.07 o                         
   3   6  10        339.07        353.22        15.52 o                         
   4   6  10         19.06         15.81         5.16 o                         
   5   6  10          0.10         -0.85         6.03 o                         
  -5   7  10         50.89         57.72        10.35 o                         
  -4   7  10         76.51         88.08        12.91 o                         
  -3   7  10         46.64         30.96         6.59 o                         
  -2   7  10        297.34        300.77        16.93 o                         
  -1   7  10         19.30         37.44         4.66 o                         
   0   7  10         20.69         11.46         4.37 o                         
   1   7  10        750.53        692.59        35.86 o                         
   2   7  10       1278.16       1108.14        55.87 o                         
   3   7  10        132.85        142.50        12.58 o                         
   4   7  10        137.16        148.79        20.52 o                         
   5   7  10          3.28         14.04         8.18 o                         
  -5   8  10        162.12        151.72        17.89 o                         
  -4   8  10          0.00          3.96         5.30 o                         
  -3   8  10          9.25         10.84         5.32 o                         
  -2   8  10        210.00        206.86        17.48 o                         
  -1   8  10        267.76        270.89        14.37 o                         
   0   8  10        695.77        734.71        35.66 o                         
   1   8  10          0.00          1.34         2.52 o                         
   2   8  10        673.91        592.71        29.41 o                         
   3   8  10          6.22          8.25         3.71 o                         
   4   8  10         84.17        107.46        18.24 o                         
  -5   9  10         72.37         88.12        13.67 o                         
  -4   9  10         13.14         17.00         7.28 o                         
  -3   9  10        258.97        224.44        18.13 o                         
  -2   9  10        334.97        337.92        16.29 o                         
  -1   9  10        334.63        294.99        28.12 o                         
   0   9  10        242.94        265.25        20.93 o                         
   1   9  10        149.71        132.50        10.76 o                         
   2   9  10        219.83        180.40         7.91 o                         
   3   9  10        244.90        287.52        19.08 o                         
   4   9  10        240.54        302.75        30.98 o                         
  -5  10  10         25.93         38.59         9.20 o                         
  -4  10  10          0.00          8.49         6.14 o                         
  -3  10  10        157.67        125.93        14.19 o                         
  -2  10  10         29.27         50.26         8.71 o                         
  -1  10  10        427.45        458.52        18.96 o                         
   0  10  10         33.29         30.26         8.03 o                         
   1  10  10        187.77        177.78        12.36 o                         
   2  10  10       1204.10       1086.19        54.47 o                         
   3  10  10         55.69         49.64         9.24 o                         
   4  10  10         72.95         95.44        17.91 o                         
  -5  11  10         42.54         51.51        11.49 o                         
  -4  11  10         16.11          4.17         5.98 o                         
  -3  11  10         26.11         19.01        12.34 o                         
  -2  11  10        520.38        550.00        29.64 o                         
  -1  11  10        254.43        246.24        13.64 o                         
   0  11  10         16.30         11.78         6.73 o                         
   1  11  10        351.65        360.25        24.28 o                         
   2  11  10          0.13          1.19         2.34 o                         
   3  11  10        147.65        144.77        17.67 o                         
   4  11  10         12.46         28.11        11.92 o                         
  -5  12  10        100.42        150.79        19.29 o                         
  -4  12  10        140.21        126.20        16.26 o                         
  -3  12  10          0.05         -3.19         4.87 o                         
  -2  12  10         11.35          3.40         4.81 o                         
  -1  12  10        441.34        471.04        20.16 o                         
   0  12  10          2.40         -1.49         2.75 o                         
   1  12  10          8.44          5.58         2.72 o                         
   2  12  10        269.20        263.07        19.10 o                         
   3  12  10         60.47         74.18        11.46 o                         
   4  12  10          0.14         -3.12         6.76 o                         
  -4  13  10         11.71         16.96         6.35 o                         
  -3  13  10         12.25          4.14         5.31 o                         
  -2  13  10         61.01         65.49        10.36 o                         
  -1  13  10        249.11        255.66        14.51 o                         
   0  13  10         67.52         56.20         7.39 o                         
   1  13  10        190.26        181.04        13.44 o                         
   2  13  10        187.11        182.66        17.06 o                         
   3  13  10         84.62         73.78        11.54 o                         
   4  13  10         84.64        140.97        22.63 o                         
  -4  14  10         82.76         70.48        13.05 o                         
  -3  14  10          3.15          3.85         6.47 o                         
  -2  14  10          4.64         -0.07        11.73 o                         
  -1  14  10          0.01          0.34         3.95 o                         
   0  14  10        139.74        118.15        11.02 o                         
   1  14  10        525.33        525.43        41.74 o                         
   2  14  10         99.46         89.08        11.47 o                         
   3  14  10        237.09        261.08        35.41 o                         
  -4  15  10        165.67        186.86        20.94 o                         
  -3  15  10        106.98         93.62        14.37 o                         
  -2  15  10        142.85        130.43        15.97 o                         
  -1  15  10        166.77        173.41        14.40 o                         
   0  15  10         34.77         18.59         4.66 o                         
   1  15  10         59.16         77.96        11.02 o                         
   2  15  10        112.89        111.41        14.88 o                         
   3  15  10          0.84         17.78         7.67 o                         
  -4  16  10         16.22         24.92         8.18 o                         
  -3  16  10        200.85        208.44        21.73 o                         
  -2  16  10         53.87         47.02         9.16 o                         
  -1  16  10        100.19        101.65        11.41 o                         
   0  16  10         33.70         19.99         4.86 o                         
   1  16  10        287.43        278.69        21.26 o                         
   2  16  10         12.62          9.38         7.61 o                         
   3  16  10          9.41          3.69        21.22 o                         
  -3  17  10          0.10         -1.82         6.22 o                         
  -2  17  10        533.42        617.20        38.21 o                         
  -1  17  10        117.19        137.15        17.38 o                         
   0  17  10         12.73          7.16        11.09 o                         
   1  17  10        117.27        108.43        17.19 o                         
   2  17  10         51.09         69.40        17.24 o                         
   3  17  10         42.05         35.74        21.53 o                         
  -3  18  10        119.44        125.76        17.78 o                         
  -2  18  10         23.75         21.37         7.36 o                         
  -1  18  10         68.54         73.23        12.66 o                         
   0  18  10        232.74        252.34        21.47 o                         
   1  18  10        108.76        123.91        18.42 o                         
   2  18  10         90.17         76.41        18.81 o                         
  -2  19  10         72.06         55.05        15.77 o                         
  -1  19  10         17.20         31.71         8.40 o                         
   0  19  10         35.41         42.09         9.66 o                         
   1  19  10        324.08        325.57        30.30 o                         
   2  19  10         14.66          8.81         6.25 o                         
  -2  20  10          2.08          3.19         6.05 o                         
  -1  20  10         48.68         46.99        11.86 o                         
   0  20  10         51.44         69.15        14.59 o                         
   1  20  10          8.94          1.18         5.18 o                         
  -5   1  11        122.46        132.01        12.76 o                         
  -4   1  11        241.23        262.80        17.14 o                         
  -3   1  11         22.35         26.99         3.96 o                         
  -2   1  11        194.55        200.03        10.74 o                         
  -1   1  11        116.33        107.19         6.75 o                         
   0   1  11        326.27        299.52         9.86 o                         
   1   1  11          0.00         -1.47         2.20 o                         
   2   1  11          1.70         -0.57         2.17 o                         
   3   1  11         83.05         64.66         7.76 o                         
   4   1  11         71.88         54.99         9.86 o                         
   5   1  11         18.27         10.34         7.51 o                         
  -5   2  11          0.60          2.31         3.91 o                         
  -4   2  11          0.04          6.15         4.28 o                         
  -3   2  11         76.61         83.40        12.25 o                         
  -2   2  11          0.00          4.34         2.42 o                         
  -1   2  11        746.53        697.92        22.87 o                         
   0   2  11        287.97        271.47        11.91 o                         
   1   2  11        124.71        141.58         8.27 o                         
   2   2  11        176.93        138.10         8.96 o                         
   3   2  11       1001.72       1024.03        40.06 o                         
   4   2  11          1.56         -0.19         3.73 o                         
   5   2  11         36.14         52.51        12.95 o                         
  -5   3  11        114.36        125.64        13.85 o                         
  -4   3  11        322.26        319.14        15.39 o                         
  -3   3  11        110.92        106.88         9.30 o                         
  -2   3  11         84.40         72.22         7.01 o                         
  -1   3  11        107.87        109.14         9.69 o                         
   0   3  11        279.28        291.75        12.60 o                         
   1   3  11          0.01         -1.20         1.58 o                         
   2   3  11        574.01        585.07        16.56 o                         
   3   3  11        244.37        202.86        12.14 o                         
   4   3  11        146.73        183.21        18.50 o                         
   5   3  11         24.74         13.88         7.66 o                         
  -5   4  11         60.73         74.74        11.45 o                         
  -4   4  11        181.34        203.23        12.24 o                         
  -3   4  11       1294.85       1272.51        42.19 o                         
  -2   4  11        348.95        333.71        12.90 o                         
  -1   4  11        223.78        215.86        13.79 o                         
   0   4  11        592.58        645.59        20.51 o                         
   1   4  11         59.32         53.06         3.66 o                         
   2   4  11       1732.53       1707.71        66.29 o                         
   3   4  11         18.00         17.67         3.39 o                         
   4   4  11        193.04        204.69        22.83 o                         
   5   4  11        140.45        134.39        20.21 o                         
  -5   5  11         79.23         86.04        12.36 o                         
  -4   5  11        228.82        224.89        16.49 o                         
  -3   5  11        632.18        580.29        25.04 o                         
  -2   5  11         25.70         21.58         6.97 o                         
  -1   5  11        484.65        441.90        19.29 o                         
   0   5  11         92.73         84.67         7.44 o                         
   1   5  11         14.81         15.15         2.01 o                         
   2   5  11         43.18         39.45         3.99 o                         
   3   5  11          0.00          1.52         5.02 o                         
   4   5  11         42.47         29.79        12.81 o                         
   5   5  11          5.30         20.07         7.33 o                         
  -5   6  11          2.84         -0.45         4.28 o                         
  -4   6  11         47.62         49.46         9.10 o                         
  -3   6  11        277.72        242.47        16.49 o                         
  -2   6  11        432.08        411.51        15.26 o                         
  -1   6  11       1752.67       1708.24        40.48 o                         
   0   6  11       1889.22       1943.46        90.60 o                         
   1   6  11          0.79          2.63         1.90 o                         
   2   6  11         28.74         18.06         2.46 o                         
   3   6  11         34.15         41.00         7.40 o                         
   4   6  11        561.92        604.01        34.56 o                         
  -5   7  11        453.42        524.25        31.53 o                         
  -4   7  11          0.79         -1.98         5.13 o                         
  -3   7  11       1131.60       1095.74        38.96 o                         
  -2   7  11        120.13        111.74         8.54 o                         
  -1   7  11        929.67        924.12        33.25 o                         
   0   7  11        270.93        278.64        20.72 o                         
   1   7  11        578.99        502.23        22.45 o                         
   2   7  11       1009.50        871.67        49.68 o                         
   3   7  11        100.90        109.89        13.56 o                         
   4   7  11        204.94        239.79        21.91 o                         
  -5   8  11         54.28         71.16        12.97 o                         
  -4   8  11          4.33          4.75         4.34 o                         
  -3   8  11          1.93          0.21         4.93 o                         
  -2   8  11         30.00         37.35         5.47 o                         
  -1   8  11        156.53        165.65        17.43 o                         
   0   8  11        171.44        169.92        21.88 o                         
   1   8  11        724.26        637.87        30.82 o                         
   2   8  11         86.06         88.60         4.78 o                         
   3   8  11          2.48         -0.80         3.08 o                         
   4   8  11         25.47         29.03         8.45 o                         
  -5   9  11         13.45         10.82         5.97 o                         
  -4   9  11         63.03         50.46         9.72 o                         
  -3   9  11         82.78         98.03        15.02 o                         
  -2   9  11         49.93         51.51         6.28 o                         
  -1   9  11         99.12         84.61         8.62 o                         
   0   9  11        102.46         95.03        13.46 o                         
   1   9  11        593.40        559.73        42.23 o                         
   2   9  11        120.80         92.40        14.38 o                         
   3   9  11         17.78         16.59         4.95 o                         
   4   9  11         39.97         61.60        12.35 o                         
  -5  10  11          3.79         -5.95         8.67 o                         
  -4  10  11        109.50        116.12        15.48 o                         
  -3  10  11        326.61        349.71        25.40 o                         
  -2  10  11          6.64          1.37         5.00 o                         
  -1  10  11        254.95        280.60        23.29 o                         
   0  10  11          4.09          1.02         3.54 o                         
   1  10  11        638.62        697.49        49.14 o                         
   2  10  11         37.98         27.53         4.25 o                         
   3  10  11          1.43          0.06         3.97 o                         
   4  10  11        157.56        165.32        23.33 o                         
  -5  11  11          7.43          5.52         5.92 o                         
  -4  11  11         19.06         11.28         6.33 o                         
  -3  11  11         32.79         26.46        10.83 o                         
  -2  11  11        127.46        133.82        17.55 o                         
  -1  11  11          1.73          1.93         2.41 o                         
   0  11  11       1171.92       1274.64        79.97 o                         
   1  11  11        598.25        605.71        27.78 o                         
   2  11  11          4.58          4.74         4.54 o                         
   3  11  11         23.00         14.35         7.37 o                         
   4  11  11          0.86        -12.71         9.61 o                         
  -4  12  11          1.02         -4.51         5.10 o                         
  -3  12  11        214.31        204.72        19.85 o                         
  -2  12  11        227.26        204.61        18.88 o                         
  -1  12  11          3.89          0.83         2.04 o                         
   0  12  11        510.77        493.95        40.13 o                         
   1  12  11        109.37        102.98         9.29 o                         
   2  12  11         50.96         52.57         9.91 o                         
   3  12  11          1.18         10.89         5.76 o                         
   4  12  11        111.04        148.01        23.61 o                         
  -4  13  11        106.78        108.42        15.79 o                         
  -3  13  11         54.43         63.54        11.78 o                         
  -2  13  11        315.82        307.47        23.89 o                         
  -1  13  11          5.73          3.82         4.32 o                         
   0  13  11        475.44        422.50        39.88 o                         
   1  13  11        122.44        117.33        10.67 o                         
   2  13  11        303.29        284.82        26.94 o                         
   3  13  11          0.59          0.98         4.27 o                         
  -4  14  11         27.24         22.09        10.28 o                         
  -3  14  11         21.09         12.59         5.49 o                         
  -2  14  11         53.44         49.43         9.50 o                         
  -1  14  11        531.15        536.98        35.68 o                         
   0  14  11         32.96         23.63         5.03 o                         
   1  14  11         86.57         82.57        11.16 o                         
   2  14  11        251.22        287.98        26.81 o                         
   3  14  11        123.09        143.75        22.20 o                         
  -4  15  11         13.53         -1.94         6.57 o                         
  -3  15  11          7.29          3.66         4.83 o                         
  -2  15  11         79.22         69.60        12.09 o                         
  -1  15  11         66.72         96.17        18.13 o                         
   0  15  11         56.79         58.07        12.77 o                         
   1  15  11         32.73         27.78         6.56 o                         
   2  15  11         38.98         41.38        10.34 o                         
   3  15  11        194.57        272.01        29.74 o                         
  -3  16  11         71.56         75.36        13.99 o                         
  -2  16  11          4.72         -2.63         5.33 o                         
  -1  16  11         21.89         12.51         6.22 o                         
   0  16  11        166.00        175.36        17.40 o                         
   1  16  11         46.06         44.37        10.82 o                         
   2  16  11          3.89          7.20         7.28 o                         
   3  16  11         52.20         26.14        16.89 o                         
  -3  17  11          7.72         12.44         6.15 o                         
  -2  17  11         96.46        119.63        16.61 o                         
  -1  17  11        218.72        213.48        21.05 o                         
   0  17  11         74.43         75.93        10.63 o                         
   1  17  11         38.71         25.66         8.83 o                         
   2  17  11         52.68         57.37        15.73 o                         
  -2  18  11        131.45        159.65        19.38 o                         
  -1  18  11        161.40        170.13        19.18 o                         
   0  18  11         71.85         58.92        10.77 o                         
   1  18  11          3.66          0.05         5.30 o                         
   2  18  11          5.40         -1.46        19.70 o                         
  -2  19  11        137.10        132.39        22.09 o                         
  -1  19  11         28.83          7.16        11.89 o                         
   0  19  11          0.04          4.52         6.79 o                         
   1  19  11          0.08         -1.85         6.10 o                         
  -1  20  11          1.82         -9.83        13.19 o                         
   0  20  11          1.40         -2.58         7.09 o                         
  -5   0  12         13.29         14.45        10.06 o                         
  -4   0  12        148.86        169.83        20.10 o                         
  -3   0  12        816.97        955.62        43.59 o                         
  -2   0  12         96.14        101.52        10.08 o                         
  -1   0  12        282.94        291.49        32.34 o                         
   0   0  12        210.17        254.73        18.48 o                         
   1   0  12          7.88          3.69         4.19 o                         
   2   0  12          5.92         19.49        12.71 o                         
   3   0  12        407.25        406.85        55.25 o                         
   4   0  12          8.34          5.04         7.32 o                         
  -5   1  12          7.15          1.75         4.31 o                         
  -4   1  12        135.51        115.50        11.81 o                         
  -3   1  12         61.76         56.80         6.76 o                         
  -2   1  12         14.39          8.05         2.93 o                         
  -1   1  12         33.25         32.47         4.22 o                         
   0   1  12          9.30         14.48         2.93 o                         
   1   1  12          2.94         -0.70         2.29 o                         
   2   1  12        571.19        645.84        22.19 o                         
   3   1  12        886.12       1016.63        48.68 o                         
   4   1  12         27.58         34.21        10.21 o                         
  -5   2  12          1.57          0.90         7.03 o                         
  -4   2  12        321.10        324.59        21.84 o                         
  -3   2  12       1990.87       1925.70        39.49 o                         
  -2   2  12          2.49          0.31         2.32 o                         
  -1   2  12          5.12          6.34         2.65 o                         
   0   2  12         29.06         34.10         4.93 o                         
   1   2  12         65.64         64.55         6.15 o                         
   2   2  12          0.48          1.27         3.48 o                         
   3   2  12        144.96        198.51        21.75 o                         
   4   2  12          1.17          1.36         4.50 o                         
  -5   3  12        211.56        240.83        20.10 o                         
  -4   3  12          2.28          6.24         4.94 o                         
  -3   3  12        375.25        485.24        16.09 o                         
  -2   3  12         70.36         69.60         6.31 o                         
  -1   3  12          1.63          0.89         2.99 o                         
   0   3  12        431.28        521.30        20.34 o                         
   1   3  12        210.77        178.67         9.83 o                         
   2   3  12        287.44        273.63        12.41 o                         
   3   3  12        439.40        487.70        24.67 o                         
   4   3  12        189.69        235.15        21.03 o                         
  -5   4  12          0.00          5.64         6.31 o                         
  -4   4  12          3.40         22.64         5.36 o                         
  -3   4  12          0.45          6.92         3.46 o                         
  -2   4  12        423.08        425.49        17.79 o                         
  -1   4  12          7.15         13.92         3.80 o                         
   0   4  12        120.44        150.67        11.19 o                         
   1   4  12        315.34        263.33        15.04 o                         
   2   4  12        757.63        764.64        32.18 o                         
   3   4  12        150.84        151.77        13.69 o                         
   4   4  12         12.78          9.05         5.13 o                         
  -5   5  12          0.94          0.71         5.56 o                         
  -4   5  12         18.22         22.40         5.48 o                         
  -3   5  12       1256.14       1220.84        46.92 o                         
  -2   5  12        621.30        606.27        21.46 o                         
  -1   5  12       1099.36       1112.89        33.65 o                         
   0   5  12         15.34         16.84         3.56 o                         
   1   5  12        168.92        134.47         7.95 o                         
   2   5  12          4.51          2.22         1.60 o                         
   3   5  12         25.27         32.95         6.80 o                         
   4   5  12         37.62         13.19         8.54 o                         
  -5   6  12         29.50         31.60         7.09 o                         
  -4   6  12         54.08         60.68         9.38 o                         
  -3   6  12          0.34         41.22        10.21 o                         
  -2   6  12        835.35        823.17        22.59 o                         
  -1   6  12        320.03        294.01        11.54 o                         
   0   6  12        206.47        180.10        19.40 o                         
   1   6  12        433.04        382.87        14.58 o                         
   2   6  12          9.57          8.80         1.96 o                         
   3   6  12        318.38        303.92        20.15 o                         
   4   6  12        992.81       1194.05        93.77 o                         
  -5   7  12         21.66         15.12         5.58 o                         
  -4   7  12         40.13         36.57         9.69 o                         
  -3   7  12        284.44        264.64        24.28 o                         
  -2   7  12          9.80         13.07         4.43 o                         
  -1   7  12         81.56         73.68         7.14 o                         
   0   7  12        103.08         88.38        12.13 o                         
   1   7  12        110.07         85.85         6.97 o                         
   2   7  12          0.19          2.42         1.82 o                         
   3   7  12          2.64         -3.39         3.02 o                         
   4   7  12          0.37         16.95         5.64 o                         
  -5   8  12         15.03         36.77        10.68 o                         
  -4   8  12         12.64         16.02         6.71 o                         
  -3   8  12        169.57        170.22        19.39 o                         
  -2   8  12          1.47          1.06         2.26 o                         
  -1   8  12         83.02         77.53         7.58 o                         
   0   8  12        988.65       1209.80        46.17 o                         
   1   8  12       1371.67       1291.07        63.06 o                         
   2   8  12        565.43        527.12        32.03 o                         
   3   8  12          5.39          4.40         4.14 o                         
   4   8  12        287.89        404.00        37.01 o                         
  -5   9  12         33.72         31.97         7.77 o                         
  -4   9  12          3.15          6.40         6.29 o                         
  -3   9  12        111.58        160.62        19.53 o                         
  -2   9  12         20.80         20.36         3.70 o                         
  -1   9  12         71.28         80.07         7.89 o                         
   0   9  12        399.50        430.88        44.78 o                         
   1   9  12         48.94         42.17         5.94 o                         
   2   9  12        398.37        434.28        21.89 o                         
   3   9  12        140.52        146.11        14.68 o                         
   4   9  12          4.49          8.14         9.39 o                         
  -4  10  12         29.71         34.85         9.04 o                         
  -3  10  12        174.24        147.00        23.74 o                         
  -2  10  12         20.18         25.55         8.57 o                         
  -1  10  12        167.29        190.65        15.20 o                         
   0  10  12        298.92        316.96        31.54 o                         
   1  10  12         27.25         35.41         6.49 o                         
   2  10  12          5.34          3.82         3.48 o                         
   3  10  12         21.43         14.16         7.73 o                         
   4  10  12        309.61        384.36        36.78 o                         
  -4  11  12          7.24          1.12         7.61 o                         
  -3  11  12        272.26        269.38        23.26 o                         
  -2  11  12        110.63        117.48        16.53 o                         
  -1  11  12         85.53         89.79        11.08 o                         
   0  11  12        460.19        432.33        30.72 o                         
   1  11  12         89.78         90.95        11.26 o                         
   2  11  12          3.76          3.44         3.31 o                         
   3  11  12        235.92        329.10        25.89 o                         
   4  11  12         26.41         12.42         7.97 o                         
  -4  12  12         93.71        102.97        17.85 o                         
  -3  12  12        643.67        729.48        45.92 o                         
  -2  12  12          7.92          7.68         7.36 o                         
  -1  12  12        206.94        225.33        25.47 o                         
   0  12  12        302.03        353.92        28.18 o                         
   1  12  12         25.98         28.28         6.75 o                         
   2  12  12          3.06         -4.06         3.84 o                         
   3  12  12          9.32         14.07         6.57 o                         
  -4  13  12          2.80         -7.09         7.56 o                         
  -3  13  12        421.79        442.63        30.94 o                         
  -2  13  12         82.94         80.04        12.74 o                         
  -1  13  12        276.90        287.16        30.92 o                         
   0  13  12        207.53        230.86        22.81 o                         
   1  13  12         59.88         74.33        14.01 o                         
   2  13  12          1.07         -2.82         4.81 o                         
   3  13  12         69.13         93.25        21.96 o                         
  -4  14  12          1.27         -0.79         5.61 o                         
  -3  14  12         74.52         84.48        13.32 o                         
  -2  14  12        381.50        422.97        29.37 o                         
  -1  14  12         17.44         17.54         5.35 o                         
   0  14  12         19.90         17.95         6.27 o                         
   1  14  12         45.17         40.60         8.53 o                         
   2  14  12         41.84         53.00        14.58 o                         
   3  14  12         60.80         95.39        18.06 o                         
  -3  15  12         65.86         56.51        12.65 o                         
  -2  15  12        135.90        113.29        15.43 o                         
  -1  15  12          0.15          4.04         7.66 o                         
   0  15  12        168.08        215.00        19.43 o                         
   1  15  12          0.17         -1.02         5.02 o                         
   2  15  12          0.05        -11.55        10.13 o                         
   3  15  12         63.17         69.83        19.76 o                         
  -3  16  12         15.08          5.64         4.82 o                         
  -2  16  12          4.10          3.42         4.37 o                         
  -1  16  12        307.32        293.86        26.10 o                         
   0  16  12         15.88         19.79         6.58 o                         
   1  16  12        433.54        508.69        59.55 o                         
   2  16  12         27.69          7.40         6.28 o                         
  -3  17  12          9.36          0.16         5.11 o                         
  -2  17  12        208.78        225.59        22.66 o                         
  -1  17  12          1.04         11.89         5.49 o                         
   0  17  12          5.46          2.69         6.13 o                         
   1  17  12        176.38        215.45        24.23 o                         
   2  17  12          6.42         -1.97         4.75 o                         
  -2  18  12         72.66         65.48        12.03 o                         
  -1  18  12         10.64          9.64         5.95 o                         
   0  18  12          0.49          6.45         5.09 o                         
   1  18  12         21.32         20.07         8.18 o                         
  -1  19  12        294.00        346.78        28.52 o                         
   0  19  12          5.56          1.55         6.03 o                         
  -5   1  13        132.47        146.90        15.99 o                         
  -4   1  13         40.56         39.29         8.18 o                         
  -3   1  13          3.13          1.43         3.25 o                         
  -2   1  13        204.11        193.78        12.28 o                         
  -1   1  13         18.50         18.82         3.39 o                         
   0   1  13         83.08         63.43         5.53 o                         
   1   1  13        238.96        252.98        15.09 o                         
   2   1  13         64.52         57.21         6.63 o                         
   3   1  13         27.78         30.15        11.82 o                         
   4   1  13          5.55         -2.86         8.14 o                         
  -5   2  13         72.13        117.15        14.30 o                         
  -4   2  13         57.38         52.20         9.52 o                         
  -3   2  13          8.26         17.09         3.90 o                         
  -2   2  13        776.40        725.35        24.57 o                         
  -1   2  13        620.55        599.89        23.31 o                         
   0   2  13        250.69        218.85        11.55 o                         
   1   2  13        124.63        120.19         8.84 o                         
   2   2  13         36.25         45.98        11.00 o                         
   3   2  13        102.40         96.15        15.94 o                         
   4   2  13        590.33        700.80        45.21 o                         
  -5   3  13         59.77         51.93        11.14 o                         
  -4   3  13          3.46         -1.39         4.52 o                         
  -3   3  13        132.14        120.05        10.21 o                         
  -2   3  13         34.12         36.44         6.09 o                         
  -1   3  13          0.01          1.93         2.30 o                         
   0   3  13        388.62        449.86        17.70 o                         
   1   3  13         85.31         76.02         6.33 o                         
   2   3  13        660.86        672.35        30.98 o                         
   3   3  13        198.93        217.96        20.21 o                         
   4   3  13         10.27         10.06         7.20 o                         
  -5   4  13         89.16        106.94        15.63 o                         
  -4   4  13         52.39         48.13         7.79 o                         
  -3   4  13          2.04         -1.74         3.65 o                         
  -2   4  13        268.27        236.63        16.58 o                         
  -1   4  13         76.32         74.76         8.87 o                         
   0   4  13         27.35         23.19         4.92 o                         
   1   4  13         56.66         39.16         8.63 o                         
   2   4  13         33.09         22.93         6.55 o                         
   3   4  13        293.26        275.09        18.95 o                         
   4   4  13          0.37          1.23         5.86 o                         
  -5   5  13          8.27         13.24         6.51 o                         
  -4   5  13        154.33        120.44        12.62 o                         
  -3   5  13         39.77         41.27         7.61 o                         
  -2   5  13        171.07        173.55        14.33 o                         
  -1   5  13        120.68        118.58        11.30 o                         
   0   5  13         81.59         73.89         9.96 o                         
   1   5  13       1395.17       1259.69        36.56 o                         
   2   5  13         95.85         93.93         7.98 o                         
   3   5  13          0.00          2.73         3.38 o                         
   4   5  13          1.23         -1.11         7.10 o                         
  -5   6  13          4.12         16.54         5.13 o                         
  -4   6  13        132.96        130.47        13.39 o                         
  -3   6  13        219.90        205.91        16.67 o                         
  -2   6  13         39.76         29.64         6.16 o                         
  -1   6  13        632.11        557.42        32.07 o                         
   0   6  13         21.79         14.10         4.00 o                         
   1   6  13        706.34        648.80        30.45 o                         
   2   6  13        121.02        111.79         8.38 o                         
   3   6  13         49.49         38.53         7.30 o                         
   4   6  13        545.57        681.08        82.56 o                         
  -5   7  13        316.97        366.21        24.66 o                         
  -4   7  13         31.77         21.85         7.33 o                         
  -3   7  13        105.47        102.21        13.43 o                         
  -2   7  13        160.15        167.25        14.77 o                         
  -1   7  13        281.21        236.77        11.49 o                         
   0   7  13          4.09          1.08         2.53 o                         
   1   7  13        199.68        179.84        11.16 o                         
   2   7  13        250.70        271.44        23.00 o                         
   3   7  13          1.43          4.23         4.15 o                         
   4   7  13          1.94          6.54         7.29 o                         
  -5   8  13         11.57         18.43         5.91 o                         
  -4   8  13         54.07         49.80        11.66 o                         
  -3   8  13         30.22         25.13         8.56 o                         
  -2   8  13         74.24         76.16         9.19 o                         
  -1   8  13         36.53         38.17         5.56 o                         
   0   8  13          0.13         -3.93         3.86 o                         
   1   8  13         14.71          9.19         2.82 o                         
   2   8  13         55.01         50.39         7.83 o                         
   3   8  13         21.34         17.51         4.96 o                         
   4   8  13         18.78         12.74         6.28 o                         
  -4   9  13         20.14         17.68        11.32 o                         
  -3   9  13         96.26         87.00        15.29 o                         
  -2   9  13         35.33         43.34        10.57 o                         
  -1   9  13         21.16         18.89         7.00 o                         
   0   9  13         45.08         56.18        10.93 o                         
   1   9  13         20.19         19.61         7.68 o                         
   2   9  13         82.33         88.52        10.19 o                         
   3   9  13          2.47         -2.75         3.87 o                         
   4   9  13          2.94          8.18        11.61 o                         
  -4  10  13          9.02          8.92         4.53 o                         
  -3  10  13          0.95          6.32         6.15 o                         
  -2  10  13          7.11         13.16         7.53 o                         
  -1  10  13         48.26         48.63         8.67 o                         
   0  10  13        920.82        988.63        72.56 o                         
   1  10  13        532.28        567.55        30.60 o                         
   2  10  13        144.47        131.74        12.68 o                         
   3  10  13        136.20        153.79        15.22 o                         
  -4  11  13         13.88         22.90         7.20 o                         
  -3  11  13        203.90        229.14        24.93 o                         
  -2  11  13         89.00         86.46        14.82 o                         
  -1  11  13        710.98        771.40        47.09 o                         
   0  11  13        153.46        140.14        37.03 o                         
   1  11  13        730.23        805.49        34.50 o                         
   2  11  13        153.13        160.28        13.85 o                         
   3  11  13          7.32         14.54         6.66 o                         
  -4  12  13         50.65         44.90        10.37 o                         
  -3  12  13         46.23         43.49        10.20 o                         
  -2  12  13        254.04        268.22        26.04 o                         
  -1  12  13        135.57        160.50        19.84 o                         
   0  12  13          0.19         -5.83         5.46 o                         
   1  12  13       1394.99       1469.76        70.61 o                         
   2  12  13        217.39        216.32        19.53 o                         
   3  12  13         36.68         34.33        11.14 o                         
  -4  13  13         14.62         12.37         7.61 o                         
  -3  13  13         43.52         51.65        11.14 o                         
  -2  13  13         40.97         30.55         7.80 o                         
  -1  13  13        282.18        330.21        29.18 o                         
   0  13  13         56.39         31.00        13.74 o                         
   1  13  13          1.20         -1.59         4.11 o                         
   2  13  13        211.69        223.93        24.57 o                         
   3  13  13         21.78         14.53         7.90 o                         
  -3  14  13          1.03         -1.90         5.43 o                         
  -2  14  13        193.12        178.51        19.02 o                         
  -1  14  13        129.19        131.52        15.98 o                         
   0  14  13         69.08         60.29        13.48 o                         
   1  14  13          0.22          1.60         5.43 o                         
   2  14  13         21.37         31.62         9.27 o                         
  -3  15  13          2.66          8.17         9.28 o                         
  -2  15  13         58.62         83.61        13.58 o                         
  -1  15  13          2.63          4.48         5.94 o                         
   0  15  13        448.83        450.10        35.42 o                         
   1  15  13        274.25        317.71        33.17 o                         
   2  15  13         12.91          3.91         8.91 o                         
  -3  16  13         13.57         11.17         6.28 o                         
  -2  16  13        281.25        313.53        26.98 o                         
  -1  16  13         10.04         -0.47         7.14 o                         
   0  16  13         37.32         46.69         9.23 o                         
   1  16  13          0.42         13.81         6.81 o                         
   2  16  13         25.03         11.97         5.76 o                         
  -2  17  13        109.16        117.22        16.30 o                         
  -1  17  13          0.64         -1.99         3.93 o                         
   0  17  13         42.25         36.87         8.90 o                         
   1  17  13          6.00          4.77         6.33 o                         
  -1  18  13        106.95        132.71        19.32 o                         
   0  18  13         38.49         30.92         9.43 o                         
   1  18  13        115.21        135.03        20.27 o                         
  -5   0  14        285.84        288.97        29.26 o                         
  -4   0  14          0.01         -5.80        10.53 o                         
  -3   0  14         15.92          7.15         6.65 o                         
  -2   0  14        673.37        650.21        32.32 o                         
  -1   0  14        122.87         94.17        10.70 o                         
   0   0  14         25.06         67.11        11.80 o                         
   1   0  14          0.06          2.49         7.22 o                         
   2   0  14          4.90          4.84         5.65 o                         
   3   0  14        191.51        208.65        43.34 o                         
   4   0  14        403.55        397.16        62.74 o                         
  -5   1  14          3.52          1.77         7.87 o                         
  -4   1  14         31.20         31.89         6.58 o                         
  -3   1  14         94.70         98.86        11.72 o                         
  -2   1  14          1.11          8.40         3.65 o                         
  -1   1  14          5.07         12.19         4.22 o                         
   0   1  14          0.53          1.93         1.32 o                         
   1   1  14        329.29        295.14        19.45 o                         
   2   1  14        225.61        232.41        16.38 o                         
   3   1  14        491.54        526.04        47.62 o                         
   4   1  14         94.87         90.00        21.27 o                         
  -5   2  14        190.53        218.94        19.81 o                         
  -4   2  14        157.26        159.51        16.12 o                         
  -3   2  14         72.82         75.46         9.13 o                         
  -2   2  14        260.80        239.95        14.18 o                         
  -1   2  14        503.37        431.57        20.47 o                         
   0   2  14         28.91         21.87         3.80 o                         
   1   2  14          2.66          0.37         2.78 o                         
   2   2  14        271.82        268.55        18.78 o                         
   3   2  14         80.42         83.12        19.14 o                         
   4   2  14          8.27          8.30         6.50 o                         
  -5   3  14         19.23         11.05         6.09 o                         
  -4   3  14        119.37        126.54        14.88 o                         
  -3   3  14          2.00         -3.01         5.05 o                         
  -2   3  14        107.24        110.00         9.82 o                         
  -1   3  14        425.07        347.55        38.57 o                         
   0   3  14         51.83         55.62         6.55 o                         
   1   3  14       1817.45       1757.17        50.02 o                         
   2   3  14         21.90         26.24         5.68 o                         
   3   3  14         67.65         71.13        11.85 o                         
   4   3  14          0.00         -2.90         5.31 o                         
  -5   4  14         16.70        -11.22         7.48 o                         
  -4   4  14        102.85        116.32        12.33 o                         
  -3   4  14        108.38         88.67        11.02 o                         
  -2   4  14        131.57        133.57        12.99 o                         
  -1   4  14        434.05        396.37        21.86 o                         
   0   4  14        114.96        122.77        11.35 o                         
   1   4  14        921.72        937.87        38.22 o                         
   2   4  14          6.90          9.87         3.17 o                         
   3   4  14         13.15         13.08         5.00 o                         
   4   4  14         46.98         53.16        12.74 o                         
  -5   5  14          0.96          9.45         6.81 o                         
  -4   5  14          4.99          3.91         4.60 o                         
  -3   5  14         37.67         36.33         6.85 o                         
  -2   5  14         89.91         75.33        10.11 o                         
  -1   5  14        218.92        196.91        14.89 o                         
   0   5  14          1.08          2.28         1.85 o                         
   1   5  14       1125.94       1095.44        51.46 o                         
   2   5  14        932.83       1024.27        64.06 o                         
   3   5  14         10.00          0.62         4.29 o                         
   4   5  14          6.76          2.47         8.18 o                         
  -5   6  14          3.51          3.21        14.69 o                         
  -4   6  14         40.78         28.33         6.65 o                         
  -3   6  14         43.05         55.65         9.26 o                         
  -2   6  14          9.30          3.70         3.27 o                         
  -1   6  14          9.31          9.07         4.15 o                         
   0   6  14         23.43         26.90         7.71 o                         
   1   6  14        460.46        424.99        27.77 o                         
   2   6  14        171.92        182.09        16.82 o                         
   3   6  14          0.49          3.00         3.79 o                         
   4   6  14         79.25         96.16        17.47 o                         
  -4   7  14         93.09        103.80        13.59 o                         
  -3   7  14        159.79        190.78        19.79 o                         
  -2   7  14          0.57         -2.42         4.36 o                         
  -1   7  14         24.96         18.07         5.41 o                         
   0   7  14        113.39         92.09        15.41 o                         
   1   7  14        213.17        182.22        14.73 o                         
   2   7  14          0.00          3.82         3.68 o                         
   3   7  14         68.74         63.48        11.09 o                         
  -4   8  14         18.46         25.70        10.09 o                         
  -3   8  14        153.38        149.67        16.94 o                         
  -2   8  14         44.37         45.98         9.20 o                         
  -1   8  14          0.04         -5.12         4.25 o                         
   0   8  14        695.18        727.74        38.07 o                         
   1   8  14        239.60        212.35        16.14 o                         
   2   8  14         74.37         75.21         9.48 o                         
   3   8  14        169.06        192.79        18.65 o                         
  -4   9  14        126.27        109.65        15.98 o                         
  -3   9  14         36.12         30.05         9.58 o                         
  -2   9  14         14.01         15.23         6.10 o                         
  -1   9  14         79.17         80.53        11.29 o                         
   0   9  14        622.94        622.92        36.20 o                         
   1   9  14         23.23         20.22         4.59 o                         
   2   9  14        257.26        282.16        18.79 o                         
   3   9  14          8.07         11.89         4.22 o                         
  -4  10  14        108.89        140.92        18.17 o                         
  -3  10  14        166.36        166.34        21.24 o                         
  -2  10  14         77.13         71.07        12.98 o                         
  -1  10  14         49.81         59.71        12.15 o                         
   0  10  14        220.88        226.85        22.14 o                         
   1  10  14        185.57        192.74        16.54 o                         
   2  10  14        345.01        339.18        24.80 o                         
   3  10  14          7.03         19.99         7.23 o                         
  -4  11  14          0.06         -4.67         5.55 o                         
  -3  11  14         73.15         57.78        14.15 o                         
  -2  11  14         72.18         82.14        14.81 o                         
  -1  11  14        994.25       1057.34        50.66 o                         
   0  11  14         34.68         24.94        10.37 o                         
   1  11  14          6.57         -0.37         3.74 o                         
   2  11  14         99.37        134.81        15.73 o                         
   3  11  14         49.26         42.18        12.09 o                         
  -4  12  14          0.09          1.08         9.34 o                         
  -3  12  14         21.77         32.74         8.94 o                         
  -2  12  14          4.44          5.76         6.76 o                         
  -1  12  14         95.85        103.87        16.57 o                         
   0  12  14        403.90        432.92        45.31 o                         
   1  12  14          1.18          7.16         5.30 o                         
   2  12  14        111.05        121.65        14.97 o                         
   3  12  14         91.44        121.26        20.17 o                         
  -3  13  14          8.58         15.23         5.88 o                         
  -2  13  14         20.74          3.53         8.38 o                         
  -1  13  14         78.22         88.52        16.11 o                         
   0  13  14         29.46         26.04        10.08 o                         
   1  13  14        637.16        706.88        76.93 o                         
   2  13  14         18.51         12.86         7.20 o                         
  -3  14  14         51.29         51.67        11.61 o                         
  -2  14  14         15.73         11.72         6.33 o                         
  -1  14  14          3.68          1.11         5.42 o                         
   0  14  14         79.27         85.39        15.17 o                         
   1  14  14         96.53        110.42        17.40 o                         
   2  14  14        125.21        140.64        19.34 o                         
  -3  15  14          4.97         -2.59         5.40 o                         
  -2  15  14         37.85         28.77         6.98 o                         
  -1  15  14          4.67          7.39         6.11 o                         
   0  15  14          0.80          3.18         5.14 o                         
   1  15  14         32.73         33.08        10.32 o                         
   2  15  14        113.03        143.74        21.56 o                         
  -2  16  14          6.15          0.71         6.19 o                         
  -1  16  14         26.44         17.24         8.55 o                         
   0  16  14          2.17          5.55         4.75 o                         
   1  16  14         66.68         86.73        16.16 o                         
  -1  17  14         61.56         61.10        11.54 o                         
   0  17  14          0.82         -1.36         7.83 o                         
  -5   1  15          0.19         -2.00         6.57 o                         
  -4   1  15          1.04         -2.65         5.22 o                         
  -3   1  15          3.19         -3.57         6.75 o                         
  -2   1  15         26.07         14.48         5.00 o                         
  -1   1  15         82.58         64.46         8.76 o                         
   0   1  15        327.64        300.99        11.82 o                         
   1   1  15        257.11        244.10        18.10 o                         
   2   1  15         61.54         64.82         9.26 o                         
   3   1  15          9.21          4.05         9.62 o                         
   4   1  15          2.32          2.17         7.36 o                         
  -4   2  15          0.29         -1.48         5.55 o                         
  -3   2  15        160.70        158.37        13.29 o                         
  -2   2  15         37.43         30.74         6.57 o                         
  -1   2  15         19.74         14.45         4.80 o                         
   0   2  15          2.09          2.55         2.21 o                         
   1   2  15         12.95         10.71         4.85 o                         
   2   2  15          1.41         -1.34         2.72 o                         
   3   2  15         15.35         19.72        10.97 o                         
   4   2  15         25.57         14.56        18.00 o                         
  -4   3  15         50.37         29.33         7.59 o                         
  -3   3  15         15.46         18.25         5.43 o                         
  -2   3  15        242.40        228.04        14.19 o                         
  -1   3  15        119.73        115.92        11.22 o                         
   0   3  15          0.01         13.51         4.47 o                         
   1   3  15         15.98         19.90         7.03 o                         
   2   3  15         86.22         91.33        16.20 o                         
   3   3  15        344.14        379.31        32.97 o                         
  -4   4  15        302.29        298.28        20.52 o                         
  -3   4  15          1.27          2.39         3.89 o                         
  -2   4  15        490.98        470.84        24.63 o                         
  -1   4  15          0.97          4.07         1.68 o                         
   0   4  15        279.80        310.30        18.11 o                         
   1   4  15         26.07         18.27         5.01 o                         
   2   4  15         47.03         26.62         9.67 o                         
   3   4  15        259.74        263.79        32.65 o                         
  -4   5  15        149.40        152.80        15.02 o                         
  -3   5  15         20.25         26.66         5.84 o                         
  -2   5  15         53.47         58.79         9.30 o                         
  -1   5  15        222.73        178.03        12.90 o                         
   0   5  15        436.65        458.55        22.59 o                         
   1   5  15          1.08          0.95         2.88 o                         
   2   5  15        452.63        447.26        30.27 o                         
   3   5  15         24.60         25.73         8.72 o                         
  -4   6  15         47.84         18.85         7.08 o                         
  -3   6  15         46.67         57.70         8.81 o                         
  -2   6  15         20.46         11.40         4.41 o                         
  -1   6  15         65.15         49.82         8.44 o                         
   0   6  15         28.90         17.51         7.89 o                         
   1   6  15        101.22        103.65        11.37 o                         
   2   6  15         34.95         32.87         8.55 o                         
   3   6  15         43.25         47.98         9.09 o                         
  -4   7  15        570.51        596.57        32.61 o                         
  -3   7  15         68.80         57.18         9.78 o                         
  -2   7  15         35.42         26.81         7.24 o                         
  -1   7  15        626.98        611.59        30.83 o                         
   0   7  15          6.94         -3.85         4.45 o                         
   1   7  15         54.02         52.64         8.09 o                         
   2   7  15          8.13          8.47         3.58 o                         
   3   7  15         35.35         17.10        13.10 o                         
  -4   8  15         23.53         43.13        10.62 o                         
  -3   8  15         46.04         24.10         8.10 o                         
  -2   8  15        123.50        139.72        15.64 o                         
  -1   8  15         25.45         26.73         6.52 o                         
   0   8  15         47.35         43.32         8.34 o                         
   1   8  15         89.10         80.04        10.08 o                         
   2   8  15         56.66         57.80         8.90 o                         
   3   8  15          5.80          5.64         3.49 o                         
  -4   9  15        347.08        385.05        42.22 o                         
  -3   9  15         24.11         16.01         6.60 o                         
  -2   9  15          0.01          7.27         6.10 o                         
  -1   9  15         15.42          7.31         3.67 o                         
   0   9  15        147.66        156.52        15.71 o                         
   1   9  15        117.74         96.71        12.75 o                         
   2   9  15          8.59          6.27         3.66 o                         
   3   9  15         74.89        109.56        14.73 o                         
  -4  10  15         76.12         85.22        13.60 o                         
  -3  10  15         36.32         54.52        11.20 o                         
  -2  10  15         42.74         29.32         7.45 o                         
  -1  10  15         31.87         22.46         6.76 o                         
   0  10  15          3.13          0.65         3.65 o                         
   1  10  15          6.21          4.22         8.00 o                         
   2  10  15         37.53         46.31         8.05 o                         
   3  10  15         28.18         31.53        11.17 o                         
  -3  11  15         51.69         26.48         8.96 o                         
  -2  11  15          1.81         12.14         7.58 o                         
  -1  11  15          2.39          2.72         5.00 o                         
   0  11  15        241.70        302.05        23.28 o                         
   1  11  15          2.69         -2.28         7.53 o                         
   2  11  15        184.52        196.55        24.26 o                         
  -3  12  15         52.72         50.16        10.98 o                         
  -2  12  15        352.32        374.34        32.82 o                         
  -1  12  15        133.30        143.06        19.51 o                         
   0  12  15        456.02        505.22        30.95 o                         
   1  12  15          4.69         -5.19         5.63 o                         
   2  12  15        142.09        192.14        26.00 o                         
  -3  13  15        201.34        235.73        24.07 o                         
  -2  13  15          1.87        -14.29        11.83 o                         
  -1  13  15          0.62         -9.00         7.88 o                         
   0  13  15         50.05         63.61        11.24 o                         
   1  13  15        126.42        129.76        18.63 o                         
   2  13  15         23.19          5.74         4.88 o                         
  -2  14  15          7.73          8.04         5.51 o                         
  -1  14  15         16.23         11.78         6.83 o                         
   0  14  15         16.78         19.49         8.73 o                         
   1  14  15         46.67         77.44        14.97 o                         
  -2  15  15         34.92         48.69        11.01 o                         
  -1  15  15         14.86          4.85         5.45 o                         
   0  15  15        389.90        426.73        29.83 o                         
   1  15  15         95.38        132.02        19.13 o                         
  -1  16  15          7.46          2.31         6.01 o                         
   0  16  15          1.40         -1.19         6.52 o                         
  -4   0  16         62.88        121.97        24.41 o                         
  -3   0  16        162.46        147.71        25.38 o                         
  -2   0  16         39.45         25.38        14.31 o                         
  -1   0  16          3.38          3.25         3.58 o                         
   0   0  16        189.53        156.30        23.21 o                         
   1   0  16         64.32         55.30        12.69 o                         
   2   0  16        264.20        245.92        25.32 o                         
   3   0  16        186.91        215.38        45.06 o                         
  -4   1  16          5.68          9.06         6.11 o                         
  -3   1  16         30.02         26.93         7.50 o                         
  -2   1  16        171.93        183.26        14.75 o                         
  -1   1  16         44.82         30.27         5.43 o                         
   0   1  16        239.37        178.80         9.97 o                         
   1   1  16         10.33          5.63         4.00 o                         
   2   1  16         64.30         73.45        12.26 o                         
   3   1  16          0.34          1.55         5.35 o                         
  -4   2  16          0.06          2.44         5.86 o                         
  -3   2  16         31.39         42.81         6.94 o                         
  -2   2  16        124.97        122.08        12.69 o                         
  -1   2  16         46.17         39.64         6.27 o                         
   0   2  16          4.04          0.21         2.44 o                         
   1   2  16          1.47         -0.56         3.12 o                         
   2   2  16         13.57         16.06         7.26 o                         
   3   2  16          7.07         12.31         9.55 o                         
  -4   3  16         82.62         86.07        12.07 o                         
  -3   3  16        119.37        112.50        11.59 o                         
  -2   3  16          3.36          9.40         4.53 o                         
  -1   3  16         56.70         58.05         8.30 o                         
   0   3  16          0.08          2.44         2.60 o                         
   1   3  16        257.45        252.40        16.46 o                         
   2   3  16          0.19         -6.42         6.30 o                         
   3   3  16         81.55        118.45        19.06 o                         
  -4   4  16          0.97         34.93         8.55 o                         
  -3   4  16          2.87          2.68         3.66 o                         
  -2   4  16         11.99         17.45         5.47 o                         
  -1   4  16        310.18        273.40        17.96 o                         
   0   4  16         32.94         59.28         8.20 o                         
   1   4  16         56.36         64.66         9.07 o                         
   2   4  16         12.54          0.40         4.91 o                         
   3   4  16          0.72          3.96         6.22 o                         
  -4   5  16        176.46        190.50        16.96 o                         
  -3   5  16        601.77        620.34        28.08 o                         
  -2   5  16          6.94          5.33         3.43 o                         
  -1   5  16         19.75         23.10         5.68 o                         
   0   5  16          8.23          6.48         3.63 o                         
   1   5  16        124.08        110.54        12.00 o                         
   2   5  16         20.28         14.18         8.15 o                         
   3   5  16        182.06        184.04        22.45 o                         
  -4   6  16        284.60        312.00        30.81 o                         
  -3   6  16         54.27         52.88         8.32 o                         
  -2   6  16          0.10          4.00         4.29 o                         
  -1   6  16         36.91         35.53         6.95 o                         
   0   6  16         11.06         14.95         7.79 o                         
   1   6  16         43.36         48.20         7.89 o                         
   2   6  16          7.14          5.15         6.05 o                         
   3   6  16        314.62        342.21        30.46 o                         
  -4   7  16          1.03          5.23         6.38 o                         
  -3   7  16          6.82         -6.30         5.29 o                         
  -2   7  16         24.25         17.45         5.35 o                         
  -1   7  16         51.64         47.52         9.02 o                         
   0   7  16        272.62        301.16        21.26 o                         
   1   7  16        157.24        146.24        13.98 o                         
   2   7  16        241.38        240.57        24.14 o                         
   3   7  16        118.25        129.75        16.09 o                         
  -4   8  16        142.04        153.58        25.29 o                         
  -3   8  16         71.08         59.57        11.49 o                         
  -2   8  16         44.32         41.46         8.65 o                         
  -1   8  16        195.59        199.04        18.22 o                         
   0   8  16          0.29          4.26         5.09 o                         
   1   8  16        242.35        254.88        21.65 o                         
   2   8  16          0.77         -4.83         4.63 o                         
   3   8  16         84.72         85.01        12.96 o                         
  -3   9  16         40.88         19.98         9.08 o                         
  -2   9  16         32.50         28.22         7.67 o                         
  -1   9  16         41.95         39.67        10.77 o                         
   0   9  16         20.66         17.21         5.15 o                         
   1   9  16          1.60          9.39         8.26 o                         
   2   9  16         94.50        117.67        14.03 o                         
  -3  10  16         32.82         43.75        10.17 o                         
  -2  10  16          0.21          9.91        10.38 o                         
  -1  10  16         57.82         50.11         9.79 o                         
   0  10  16        120.76        114.17        13.96 o                         
   1  10  16        149.56        139.54        23.49 o                         
   2  10  16         79.05         87.16        13.08 o                         
  -3  11  16         58.41         75.73        13.19 o                         
  -2  11  16          3.28          6.02         4.32 o                         
  -1  11  16         56.83         61.33        11.35 o                         
   0  11  16         64.12         70.51        13.16 o                         
   1  11  16         19.08         23.29        10.77 o                         
   2  11  16          0.95         18.01         6.58 o                         
  -3  12  16          1.92          9.94         5.99 o                         
  -2  12  16         87.25         87.58        14.29 o                         
  -1  12  16          0.10          2.26         5.59 o                         
   0  12  16          9.55         14.35         7.37 o                         
   1  12  16         26.90         19.93         9.48 o                         
   2  12  16          0.89         14.46         7.94 o                         
  -2  13  16          1.71         -2.42         5.51 o                         
  -1  13  16          8.11         -1.62         7.06 o                         
   0  13  16          0.03          9.69         7.46 o                         
   1  13  16         12.76          7.10        17.31 o                         
  -2  14  16         20.78         19.43         7.64 o                         
  -1  14  16         11.19          3.54         4.92 o                         
   0  14  16          2.08         -0.39         6.19 o                         
   1  14  16        111.30        110.94        33.59 o                         
  -1  15  16          7.55          7.88         7.95 o                         
   0  15  16         27.61         26.05         9.82 o                         
  -4   1  17          4.38          3.02         5.16 o                         
  -3   1  17        120.94        122.63        16.61 o                         
  -2   1  17         13.85         21.01         7.40 o                         
  -1   1  17        180.63        184.35        18.69 o                         
   0   1  17         33.23         24.87         7.30 o                         
   1   1  17          2.29         -0.49         3.68 o                         
   2   1  17          0.15         -2.58         8.54 o                         
   3   1  17         42.56         65.24        18.09 o                         
  -4   2  17         12.69         13.39         9.12 o                         
  -3   2  17          5.81          4.54         5.06 o                         
  -2   2  17         10.47          7.59         6.16 o                         
  -1   2  17          0.35          1.66         3.96 o                         
   0   2  17        314.81        297.71        22.55 o                         
   1   2  17         42.47         36.89         6.50 o                         
   2   2  17          0.49        -26.47        17.65 o                         
   3   2  17         80.42        117.03        25.05 o                         
  -4   3  17          8.50         15.03         9.17 o                         
  -3   3  17          0.17          1.93         5.01 o                         
  -2   3  17          3.01         -0.57         4.69 o                         
  -1   3  17          0.04         -0.51         3.73 o                         
   0   3  17        175.14        160.41        13.38 o                         
   1   3  17         19.11         14.60         4.20 o                         
   2   3  17         50.70         31.32        11.64 o                         
   3   3  17         38.17         24.67        13.34 o                         
  -4   4  17         35.92         29.35         9.10 o                         
  -3   4  17         36.37         38.56         7.42 o                         
  -2   4  17        144.95        138.42        13.89 o                         
  -1   4  17        388.62        381.33        29.63 o                         
   0   4  17        580.97        588.80        26.01 o                         
   1   4  17         41.06         40.45         7.44 o                         
   2   4  17        397.49        386.82        29.01 o                         
   3   4  17        178.66        213.05        30.57 o                         
  -4   5  17          0.56          3.57         6.09 o                         
  -3   5  17          9.71          7.29         3.97 o                         
  -2   5  17         92.69        102.70        12.47 o                         
  -1   5  17         60.48         81.21        10.69 o                         
   0   5  17        154.18        147.64        13.75 o                         
   1   5  17          7.63          3.09         3.85 o                         
   2   5  17         14.63         12.65         6.02 o                         
  -3   6  17        115.72        130.98        15.01 o                         
  -2   6  17        143.12        159.78        15.41 o                         
  -1   6  17         39.78         46.09         8.33 o                         
   0   6  17         22.67         30.31         6.94 o                         
   1   6  17        594.11        547.86        27.12 o                         
   2   6  17        216.62        235.03        23.21 o                         
  -3   7  17          3.24          1.56         7.12 o                         
  -2   7  17        125.42        140.66        15.99 o                         
  -1   7  17         96.29        119.80        14.34 o                         
   0   7  17          0.07          9.62         5.33 o                         
   1   7  17         38.94         47.72        10.92 o                         
   2   7  17          7.87         -4.02         5.12 o                         
  -3   8  17          8.22         18.66         5.63 o                         
  -2   8  17         17.64          8.63         8.49 o                         
  -1   8  17         13.67          6.41         4.46 o                         
   0   8  17         42.29         47.37         8.86 o                         
   1   8  17         59.40         60.94        15.33 o                         
   2   8  17         25.48         19.15         5.70 o                         
  -3   9  17         24.57         32.29         8.64 o                         
  -2   9  17         24.51         24.24         6.97 o                         
  -1   9  17         45.52         34.16         8.48 o                         
   0   9  17         17.88         20.05         7.06 o                         
   1   9  17         41.13         44.01        14.28 o                         
   2   9  17          2.38         -9.84         6.56 o                         
  -3  10  17         13.58         26.55         6.15 o                         
  -2  10  17         33.82         24.62         8.32 o                         
  -1  10  17        157.82        161.81        17.42 o                         
   0  10  17         57.72         59.95        10.93 o                         
   1  10  17          6.78         15.81        12.05 o                         
   2  10  17         40.79         30.35         8.92 o                         
  -2  11  17         43.33         40.55         9.54 o                         
  -1  11  17         20.92         10.12        11.22 o                         
   0  11  17        170.90        183.73        18.65 o                         
   1  11  17        207.54        220.02        31.02 o                         
  -2  12  17         39.02         40.05         9.37 o                         
  -1  12  17        115.82         92.35        17.68 o                         
   0  12  17        682.69        713.10        37.95 o                         
   1  12  17          0.86         11.94         8.82 o                         
  -1  13  17         16.43          9.21         6.13 o                         
   0  13  17        322.70        365.12        32.68 o                         
  -3   0  18         85.56         91.43        21.40 o                         
  -2   0  18          0.53          1.52        10.02 o                         
  -1   0  18          0.14          5.60        11.87 o                         
   0   0  18       1239.72       1228.01        67.28 o                         
   1   0  18          5.72         10.36         7.03 o                         
   2   0  18         19.94         26.24        17.33 o                         
  -3   1  18        182.34        247.34        24.42 o                         
  -2   1  18         12.44         10.90         6.53 o                         
  -1   1  18         50.81         44.49         9.60 o                         
   0   1  18          0.90          5.64         5.66 o                         
   1   1  18         43.24         29.64         7.00 o                         
   2   1  18        249.86        252.54        49.99 o                         
  -3   2  18         72.89         69.20        12.83 o                         
  -2   2  18          4.11          1.61         5.68 o                         
  -1   2  18          3.26         -2.26         5.62 o                         
   0   2  18        381.14        383.40        26.58 o                         
   1   2  18         15.14         14.14         4.70 o                         
   2   2  18          6.17          0.21         5.46 o                         
  -3   3  18          5.99          4.60         8.90 o                         
  -2   3  18         20.26         26.46         7.35 o                         
  -1   3  18         67.91         66.04        11.95 o                         
   0   3  18        769.46        781.65        38.22 o                         
   1   3  18        109.42        102.18        13.41 o                         
   2   3  18         35.85         41.94        14.01 o                         
  -3   4  18          4.73         18.76         9.35 o                         
  -2   4  18        211.35        213.39        22.09 o                         
  -1   4  18         47.92         51.13        11.46 o                         
   0   4  18        146.60        147.71        16.96 o                         
   1   4  18         20.13         28.99        11.26 o                         
   2   4  18          8.21         -3.50        24.47 o                         
  -3   5  18          1.37          7.73         6.00 o                         
  -2   5  18        196.94        240.14        23.45 o                         
  -1   5  18         25.95         28.29         7.31 o                         
   0   5  18        117.16        121.04        15.51 o                         
   1   5  18        724.24        700.42        51.05 o                         
   2   5  18          6.08          5.65        11.46 o                         
  -3   6  18         43.14         29.47         8.54 o                         
  -2   6  18          0.02          7.20         5.38 o                         
  -1   6  18          0.17          3.32         4.60 o                         
   0   6  18          0.20          5.27         4.71 o                         
   1   6  18         79.28         64.56        15.86 o                         
   2   6  18          3.04         19.33         9.93 o                         
  -3   7  18         15.62         33.01        14.50 o                         
  -2   7  18          0.68          1.23         9.47 o                         
  -1   7  18        159.35        159.54        16.81 o                         
   0   7  18         82.37         80.05        11.59 o                         
   1   7  18          6.78          5.22         5.00 o                         
   2   7  18         15.99         12.81         9.83 o                         
  -3   8  18          5.18          3.39         7.46 o                         
  -2   8  18        110.56        118.30        15.59 o                         
  -1   8  18          1.95         -1.24         5.36 o                         
   0   8  18         15.84         16.32         5.85 o                         
   1   8  18         28.35         32.06        10.60 o                         
  -2   9  18          0.13          2.29         7.06 o                         
  -1   9  18         74.90         63.46        10.76 o                         
   0   9  18          6.34         10.91         4.45 o                         
   1   9  18        131.02        140.39        24.14 o                         
  -2  10  18        118.78        138.89        17.65 o                         
  -1  10  18          5.56          8.30         5.78 o                         
   0  10  18          0.42         -4.84         5.28 o                         
   1  10  18        124.52        128.04        23.41 o                         
  -1  11  18        119.76        128.39        16.57 o                         
   0  11  18          1.20         -2.17         6.39 o                         
  -1  12  18        482.81        522.09        34.29 o                         
  -3   1  19        149.85        137.18        18.94 o                         
  -2   1  19         74.88         94.28        15.59 o                         
  -1   1  19        210.30        206.00        23.67 o                         
   0   1  19          0.16         -5.88         3.92 o                         
   1   1  19          9.84          8.13         7.78 o                         
   2   1  19         27.67         42.31        19.63 o                         
  -3   2  19        111.25        115.56        17.56 o                         
  -2   2  19        155.08        178.80        20.69 o                         
  -1   2  19          9.23          4.76         4.52 o                         
   0   2  19         10.32         11.20         5.41 o                         
   1   2  19         59.36         51.03        12.24 o                         
   2   2  19        257.70        262.39        52.49 o                         
  -3   3  19         96.28        110.04        17.00 o                         
  -2   3  19         24.63         32.91         9.03 o                         
  -1   3  19        154.32        164.06        18.97 o                         
   0   3  19         22.57         28.83         7.46 o                         
   1   3  19         12.18          8.86         6.52 o                         
  -3   4  19         86.61         99.70        16.50 o                         
  -2   4  19          5.07          7.32        16.39 o                         
  -1   4  19         84.00         80.01        13.39 o                         
   0   4  19         13.75         14.24         7.18 o                         
   1   4  19          5.06         -1.98        12.57 o                         
  -2   5  19         59.67         59.27        12.16 o                         
  -1   5  19          0.14          8.52         5.51 o                         
   0   5  19          7.56          8.43         4.96 o                         
   1   5  19         86.08         79.43        17.96 o                         
  -2   6  19         66.80         76.47        13.97 o                         
  -1   6  19         59.80         68.60        14.35 o                         
   0   6  19        135.80        194.44        23.93 o                         
   1   6  19         19.49         31.42        10.67 o                         
  -2   7  19         12.60          4.41         6.32 o                         
  -1   7  19         25.42         38.98        12.11 o                         
   0   7  19          1.55          5.12         4.49 o                         
   1   7  19         23.74         35.02        12.16 o                         
  -2   8  19          5.78          1.13         9.50 o                         
  -1   8  19          2.51         -9.97         7.01 o                         
   0   8  19          2.54         21.22         7.73 o                         
   1   8  19          0.08        -13.09         8.72 o                         
  -1   9  19         31.25         37.21        11.02 o                         
   0   9  19         12.64         34.23        17.92 o                         
  -2   0  20          8.98         16.69         9.99 o                         
  -1   0  20          8.48          7.07         6.01 o                         
   0   0  20         43.25         41.05        13.07 o                         
   1   0  20          1.98          8.74         8.34 o                         
  -2   1  20          6.66         -1.50         9.87 o                         
  -1   1  20         28.36         28.20         9.45 o                         
   0   1  20          0.89         -1.64         7.63 o                         
   1   1  20         58.26         64.57        19.94 o                         
  -2   2  20          2.10          5.19         5.84 o                         
  -1   2  20          0.39         18.46         6.54 o                         
   0   2  20          6.03         -1.02         5.79 o                         
   1   2  20          8.99          5.97        11.88 o                         
  -2   3  20         11.32         12.62         6.10 o                         
  -1   3  20         16.93         21.88         8.26 o                         
   0   3  20        104.08        119.29        15.66 o                         
   1   3  20          0.17         10.41         9.83 o                         
  -2   4  20         33.18         36.59        11.31 o                         
  -1   4  20          5.78          2.18         4.73 o                         
   0   4  20         15.29          7.74         6.45 o                         
  -1   5  20          2.05          2.74         5.74 o                         
   0   5  20          0.24          8.61         6.99 o                         
  -1   6  20         12.85         13.97         8.64 o                         
   0   6  20         36.95         35.28        12.86 o                         
                                                                                
